# Supplementary material for: Identification and characterization of metabolite quantitative trait loci in tomato leaves and comparison with those reported for fruits and seeds
Source: Metabolomics. 2019 Mar 15;15(4):46. doi: 10.1007/s11306-019-1503-8 (PMC6420416; doi:10.1007/s11306-019-1503-8)
Supplement: Supplementary file 5 — Raw metabolite data of leaves of Solanum pennellii introgression line (IL) population and parental control (Solanum lycopersicum cv. M82). Data represented as fold changes of metabolite content of each individual IL replicate compared with control (cv. M82) of Experiment 1 (Leiden, The Netherlands) and Experiment 2 (Buenos Aires, Argentina)—Supplementary material 5 (XLSX 624 KB) [file 11306_2019_1503_MOESM5_ESM.xlsx]

## Sheet: Exp 1 (Leiden, Netherlands)
Supplementary Table 1-1. Raw metabolite data of leaves of Solanum pennellii introgression line (IL) population and parental control (Solanum lycopersicum cv. M82). Data represented as fold changes of metabolite content of each individual IL replicate compared with control (cv. M82) of Experiment 1 (Leiden, The Netherlands).
IL's	Ornithine	Serine	Aspartate	Asparagine	Fumarate	Threonine	β-Alanine	Tyramine	Alanine	Glutamate	Saccharate_6	Isoleucine	Glycerate	2-oxoglutarate	Lactic acid	Phenylalanine	Valine	Maltose	Pyruvate	Tyrosine	Succinate	Phosphate	Glycerol	Butirate	Caffeic acid, cis	Trehalose	Glucose	Erythritol	Benzoate	Psicose	Sucrose	Caffeic acid, trans	Fructose	Glucose, 1,6-anhdro,β	Proline	Fucose	Malate	Inositol	Galactinol
IL-1-1	ND	0.262386	0.0910202	0.553065	0.199383	0.371959	0.181255	0.538485	0.493189	0.584559	0.460094	0.644979	0.629743	1.19251	0.474754	0.731181	0.829681	ND	0.85441	0.959919	0.926344	0.550938	0.289126	0.993522	1.04569	0.774549	ND	1.30466	0.471015	0.578308	0.873998	1.2843	0.911388	1.04591	1.07407	0.0296883	0.825329	1.24914	ND
IL-1-1	ND	0.22689	0.298765	0.476676	0.286309	0.368409	0.593969	0.655784	0.86131	0.430753	0.765355	0.720261	0.624178	1.53149	0.532224	0.919772	0.878843	ND	3.62582	1.14569	0.700474	0.613238	0.25123	0.876663	1.23943	1.72722	ND	0.72385	0.527366	0.739169	0.978574	1.28382	1.04035	1.11262	1.04657	0.111553	0.993145	1.30224	ND
IL-1-1	ND	0.350278	0.105587	0.599254	0.333907	0.481013	0.141892	0.528986	0.692532	0.640223	0.43496	0.977114	0.845525	1.24437	0.455757	0.754434	1.29028	ND	1.33416	0.894218	1.23426	0.623353	0.429838	1.00692	0.834875	0.557953	ND	1.39859	0.850308	0.596466	0.975324	1.33539	1.02975	1.15394	1.64086	0.0308492	0.944543	1.40158	ND
IL-1-1	ND	1.08136	0.454402	1.61051	0.495992	0.743558	1.28466	0.68415	1.04414	0.553778	0.853941	1.81302	0.808359	1.56007	1.68644	1.35272	2.06356	ND	4.81924	3.59057	0.905809	0.660716	0.560469	0.963953	1.42766	1.85562	ND	0.810254	0.71564	0.804776	0.95423	1.46201	1.00823	1.09478	2.13885	0.123635	0.979409	1.31141	ND
IL-1-1	ND	0.297937	0.081212	0.468043	0.267834	0.418295	0.388144	0.528039	0.762107	0.595992	0.471118	0.745044	0.702658	1.17918	0.634676	0.74522	0.964245	ND	0.945525	0.95289	1.00924	0.584657	0.356222	1.0222	1.08368	0.82428	ND	1.32332	0.549128	0.590299	0.869312	1.35267	0.905844	1.03753	1.21988	0.0307969	0.815871	1.23725	ND
IL-1-1	ND	0.277237	0.292466	0.34928	0.344064	0.467287	1.27669	0.645869	0.87757	0.438735	0.78459	0.949416	0.802804	1.37012	0.517236	0.929728	1.16276	ND	4.69609	1.17372	0.829993	0.650609	0.353603	0.92584	1.94263	1.74226	ND	0.835154	0.691128	0.758635	0.934368	1.29721	0.981436	1.0734	1.41618	0.113628	0.95619	1.25548	ND
IL-1-1-2	ND	0.435903	0.386007	0.603446	0.458587	0.518037	0.62817	0.922888	0.850466	0.785471	0.859281	0.803625	0.502497	0.761776	0.781902	0.783115	0.876463	ND	1.19289	0.913107	0.939443	0.74753	0.874257	1.08304	1.34392	0.694307	ND	0.795502	0.75918	0.626395	0.849243	1.5762	0.897291	0.93166	1.71343	0.784277	0.953321	1.13873	ND
IL-1-1-2	ND	0.688188	0.906116	0.434773	0.443986	0.900093	0.864651	0.627836	0.705822	1.22609	0.402973	0.93973	0.770593	1.78425	0.609021	1.45729	1.04866	ND	1.17632	0.662089	0.885772	0.574814	0.670415	0.420816	1.15708	0.279575	ND	0.907311	0.732224	0.607118	0.696404	0.817256	0.729116	ND	5.39061	0.948739	0.87357	ND	ND
IL-1-1-2	ND	0.36022	0.509821	0.707404	1.06669	0.562581	0.43236	0.591663	0.827383	0.926818	0.31281	0.663224	0.454719	0.80306	0.498232	0.813583	0.928855	ND	1.94235	0.462923	0.815005	0.470155	0.290709	0.707148	1.05471	1.62662	ND	1.09201	0.427658	0.509372	0.741362	1.81696	0.750326	0.806884	0.613459	0.0527726	0.865907	0.800709	ND
IL-1-1-2	ND	0.42124	0.510648	0.570943	1.29175	0.663528	1.20141	0.58692	0.889627	1.02987	0.315607	0.851124	0.537655	0.65312	0.520282	0.820824	1.16575	ND	2.44919	0.432077	1.00805	0.486186	0.366047	0.773794	1.49295	1.91328	ND	1.21971	0.425882	0.544139	0.693398	2.08208	0.693556	0.753936	0.764606	0.0577945	0.809321	0.814764	ND
IL-1-1-2	ND	0.421667	0.387174	0.534494	0.448687	0.51975	1.425	0.930393	0.981902	0.792322	0.856394	0.743269	0.49479	0.755355	0.523873	0.766165	0.948047	ND	1.27107	0.918853	0.97019	0.754882	0.912681	1.08762	1.43217	0.635876	ND	0.813069	0.6775	0.609258	0.871305	1.46312	0.921519	0.951915	1.73841	0.811711	0.979226	1.14478	ND
IL-1-1-2	ND	0.693292	0.874676	0.371422	0.435468	0.892397	1.08931	0.65502	0.667436	1.20072	0.420751	0.946782	0.769219	1.69244	0.631123	1.43846	0.979017	ND	1.1602	0.643807	0.917608	0.58007	0.689494	0.444241	1.26134	0.332544	ND	0.915516	0.726342	0.636707	ND	0.763883	0.722729	ND	5.46541	0.989618	0.858554	ND	ND
IL-1-1-3	ND	0.64911	0.302828	0.63612	0.179752	0.453138	1.22165	0.961245	1.08236	0.553636	0.551871	0.53934	1.08601	2.53112	1.41125	ND	0.64304	ND	2.84665	0.671135	0.79458	0.718538	2.44184	0.709889	8.58126	2.21642	ND	1.13803	1.66767	1.04596	0.811483	7.54116	0.852573	0.902608	0.658758	ND	0.769244	0.885939	ND
IL-1-1-3	ND	0.171102	0.113018	0.165057	0.0838353	0.197507	0.144734	0.914769	0.377071	0.17685	0.283279	0.631399	0.178683	0.64463	0.453254	0.344791	0.52962	ND	0.831192	0.987074	0.806168	0.256717	0.239022	0.563711	3.52308	0.298507	ND	0.311245	0.406578	0.504128	0.927852	4.80525	0.995723	1.0865	0.636129	0.0392235	ND	1.39245	ND
IL-1-1-3	ND	0.291601	1.23933	0.652823	0.593079	0.781711	0.165684	0.84614	1.04166	1.17878	0.536159	0.838236	0.508417	1.04669	1.54457	0.633475	0.806652	ND	1.30309	0.689885	0.947067	0.840653	0.597937	0.549764	2.0365	3.54919	ND	1.06633	0.655072	0.743384	1.00048	3.24672	0.950117	0.80219	0.994446	0.00693932	1.16286	0.853043	ND
IL-1-1-3	ND	0.261476	1.25073	0.541683	0.594186	0.754988	0.290923	0.847578	0.982721	1.14141	0.542433	0.763594	0.503506	0.91304	0.554631	0.595726	0.790796	ND	1.23725	0.660411	0.936553	0.827891	0.312565	0.545515	2.02635	3.10453	ND	1.06743	0.570015	0.796676	0.953783	2.75049	0.916443	0.815176	0.920787	0.0062472	1.10404	0.84042	ND
IL-1-1-3	ND	0.199328	0.121531	0.175585	0.0921915	0.23057	0.238235	0.952581	0.381221	0.198839	0.299861	0.779538	0.211484	0.627658	0.485115	0.354565	0.741972	ND	1.1498	0.989191	0.944383	0.271982	0.317714	0.616137	4.55834	ND	ND	0.355386	0.522114	0.624332	0.938888	4.69935	1.01252	1.10602	0.788374	0.0400686	ND	1.41122	ND
IL-1-1-3	ND	0.771383	0.802832	0.848063	0.794323	1.2078	3.35598	0.522802	1.05099	1.758	0.725077	1.17438	0.923149	1.26356	1.31531	1.36645	1.43125	ND	1.82987	0.830677	1.68018	1.00944	1.8451	1.32116	2.9683	0.356909	ND	1.18119	1.31507	0.754225	1.02596	3.19405	1.0638	1.10658	1.02535	1.7759	1.17362	1.00926	ND
IL-1-2	ND	0.47038	0.564286	0.50593	0.284151	0.452861	0.270648	0.888803	1.10174	0.750193	0.477112	1.10963	0.539509	1.44443	0.486679	0.98708	1.22579	ND	1.50577	1.37037	0.738992	0.97381	0.607234	0.552533	3.51824	0.712923	ND	1.15027	0.587135	0.724026	0.913644	4.60739	0.953333	1.07341	1.40276	0.327521	1.00571	1.27351	ND
IL-1-2	ND	0.38227	0.248934	0.545871	0.453124	0.53989	1.23624	0.732463	1.49328	0.676624	0.338859	0.856734	0.718963	1.15142	0.690787	1.18823	1.04588	ND	2.14183	1.06274	0.951869	0.688431	0.818636	1.09403	3.17861	2.16461	ND	1.42254	0.74583	0.776974	0.874972	2.3882	0.911643	1.04305	2.22942	0.885028	1.03947	ND	ND
IL-1-2	ND	0.171766	0.338392	0.562022	0.274906	0.268113	0.0898731	0.659857	0.518166	0.564688	0.523585	0.819929	0.208618	0.399089	0.531027	0.69248	0.965128	ND	0.411686	1.46695	0.595763	0.668497	0.385298	1.00019	0.672818	0.52445	ND	1.58823	0.504502	0.653884	0.796915	1.10052	0.838922	ND	1.99394	0.210175	0.925485	ND	ND
IL-1-2	ND	0.146148	0.312698	0.56956	0.238328	0.223083	0.186341	0.605389	0.385209	0.565931	0.516637	0.669344	0.164886	0.490445	0.392316	0.677079	0.793311	ND	0.321206	1.36258	0.516471	0.624112	0.306463	0.996749	0.913288	0.609455	ND	1.45147	0.404323	0.671042	0.792964	1.21567	0.831084	ND	1.64329	0.223074	0.915035	ND	ND
IL-1-2	ND	0.42208	0.575486	0.45109	0.248979	0.393736	0.256942	0.874743	0.975601	0.708654	0.472803	0.936323	0.469102	1.32152	0.633866	0.995316	0.920951	ND	1.07956	1.43851	0.667733	0.925715	0.506791	0.531984	2.72621	0.819376	ND	1.15134	0.544877	0.724847	0.886515	4.28864	0.924642	1.06601	1.14364	0.340776	0.971916	1.24125	ND
IL-1-2	ND	0.366	0.260595	0.494015	0.436568	0.537172	1.46296	0.752658	1.45641	0.642513	0.348531	0.860162	0.71294	1.01744	0.639946	1.24048	1.02253	ND	2.02602	1.02319	0.935202	0.680346	0.836966	1.11047	3.32891	2.5293	ND	1.41389	0.785083	0.824995	0.913811	2.63814	0.952733	1.08776	2.11331	0.898376	1.08211	ND	ND
IL-1-3	ND	0.382825	0.743351	0.71324	0.369925	0.627826	0.831906	0.602083	0.921641	0.906756	0.763341	0.697861	0.54419	0.710604	0.465406	0.835552	0.878075	ND	1.11659	0.753782	1.00342	0.757061	0.380724	1.10394	1.65241	0.797495	ND	1.30434	0.514341	0.656697	0.845002	1.87593	0.875325	ND	3.44627	0.0866183	0.988808	ND	ND
IL-1-3	ND	0.401546	1.0678	0.464514	1.03247	0.761948	2.57129	0.841044	0.603912	0.855525	0.367932	0.783041	0.242704	0.976505	0.736268	0.899921	0.996602	ND	1.6739	0.85042	0.924608	0.872163	0.485169	0.703192	0.879274	2.17833	ND	1.8941	0.646267	0.783087	1.02639	0.535377	0.845429	0.679604	0.740511	0.511364	1.16698	0.945269	ND
IL-1-3	ND	0.888117	1.85892	2.26599	1.90983	1.29645	1.70323	0.701328	0.912507	0.894826	0.529418	1.39115	0.538245	0.729983	1.16254	1.6997	1.51038	ND	3.76462	0.719435	1.31396	0.761701	0.602823	1.00545	1.18741	1.72499	ND	1.76998	0.75358	0.655884	1.0503	1.85408	1.02391	1.00275	0.981302	0.337858	1.25288	1.03872	ND
IL-1-3	ND	0.901686	1.89672	2.00756	1.93614	1.33771	2.70879	0.709582	0.718451	0.889493	0.527016	1.44829	0.536665	0.872951	1.31626	1.75768	1.59451	ND	4.11845	0.743526	1.33665	0.763567	0.633523	1.06154	0.999723	1.58018	ND	1.73514	0.642581	0.62456	1.02777	1.81586	0.995694	0.96291	0.979973	0.355929	1.22847	1.04931	ND
IL-1-3	ND	0.317789	0.74909	0.704671	0.30068	0.518689	0.807127	0.598793	0.765965	0.864424	0.737076	0.552321	0.439721	0.82539	0.525394	0.867753	0.67791	ND	0.91052	0.733219	0.859375	0.709863	0.282787	1.09398	1.52956	0.788008	ND	1.2301	0.418428	0.742159	0.838359	1.98103	0.87678	ND	2.66654	0.0849806	0.979505	ND	ND
IL-1-3	ND	0.38977	0.998224	0.382542	0.97385	0.683304	2.90999	0.834931	0.619461	0.767022	0.356655	0.724406	0.225924	1.01637	0.675884	0.848872	0.908345	ND	1.56355	0.747964	0.888817	0.83241	0.464586	0.697315	0.978418	2.371	ND	1.83155	0.554203	0.760346	1.00606	0.540448	0.807248	0.62955	0.682435	0.457145	1.13438	0.893686	ND
IL-1-4	ND	0.130584	0.476771	0.4818	0.236827	0.269047	0.280936	1.04383	0.499278	0.5855	0.620673	0.68047	0.46298	1.43816	1.03427	0.953949	0.693568	ND	1.1174	0.886587	0.878433	0.70601	1.29621	0.853665	2.00306	3.76914	ND	1.72973	1.05374	0.767621	0.897646	2.53446	0.928416	ND	1.08165	1.66156	0.950232	1.15282	ND
IL-1-4	ND	0.54957	1.04151	0.938549	0.943322	0.684933	1.87112	0.770341	1.03716	0.813061	0.930297	0.789064	0.85791	1.88929	1.34295	1.34387	1.40607	ND	3.24996	0.719425	0.899928	0.894565	0.639872	0.634338	2.60381	1.48716	ND	1.76239	0.768333	0.762475	1.04749	2.06652	1.01997	1.10301	0.743687	0.802651	1.14895	0.742969	ND
IL-1-4	ND	0.259946	0.427848	0.75751	0.904124	0.467822	0.300905	0.765604	0.838577	0.662333	0.527287	0.5358	0.583598	1.48537	0.77566	0.752887	0.711201	ND	3.67783	0.5766	0.899927	0.513457	0.426278	0.952164	1.22377	1.5438	ND	1.33095	0.732605	0.779656	0.987685	2.04456	0.897187	0.889162	0.821811	0.328014	1.12017	0.874482	ND
IL-1-4	ND	0.302706	0.412399	0.700579	0.977867	0.519389	0.79047	0.802287	0.996655	0.695162	0.545435	0.703032	0.661921	1.22897	0.651738	0.786753	0.987765	ND	4.6531	0.632581	1.05344	0.524501	0.559431	1.01093	1.41936	1.43434	ND	1.33967	0.664619	0.764737	0.972266	1.82878	0.880982	0.882638	1.04496	0.334877	1.08541	0.866516	ND
IL-1-4	ND	0.154985	0.482938	0.474914	0.255691	0.313338	0.493548	1.13633	0.596385	0.648139	0.655173	0.883803	0.629289	1.66394	1.07695	1.00325	1.00661	ND	1.58608	0.946392	1.07162	0.768596	1.77303	0.892355	2.72399	4.23495	ND	1.82475	1.42396	0.80543	0.931172	2.63762	0.961486	ND	1.40045	1.72771	0.984573	1.18641	ND
IL-1-4	ND	0.627472	1.03631	0.53458	1.07254	0.801584	4.56942	0.738116	1.04206	0.784353	0.907521	0.955714	0.998202	1.6239	1.23946	1.40011	1.73075	ND	4.20936	0.75432	1.00998	0.936471	0.792362	0.636192	3.69518	1.54173	ND	1.7111	0.792913	0.662585	1.059	2.29808	1.02836	1.10536	0.940015	0.817741	1.1462	0.757409	ND
IL-1-4-18	0.48786	0.477966	0.574092	1.18587	0.539278	0.698038	0.323229	1.37231	1.34066	1.08869	0.686986	ND	0.873556	0.948883	ND	0.841969	0.928873	ND	1.75233	0.691374	1.12659	0.947349	0.974499	0.996338	1.41394	1.27345	1.16549	1.33213	1.2675	1.20717	1.14958	2.62278	1.20717	1.29338	1.118	1.25783	1.24119	1.36878	ND
IL-1-4-18	1.59692	0.777632	1.34607	1.00029	1.38617	0.886628	0.591588	0.533471	1.21847	1.18255	0.459873	ND	0.98942	1.01944	1.10277	0.912837	1.25891	ND	1.71676	0.649999	1.49206	0.769841	0.652055	0.800638	1.31178	0.4843	1.36632	1.3615	0.968014	0.981426	0.964212	1.77676	0.981426	1.05151	0.593118	0.813773	1.10437	0.905942	ND
IL-1-4-18	0.440254	0.475037	0.57466	0.921108	0.493204	0.689623	0.685261	1.47203	1.1541	1.05874	0.674201	ND	0.826233	0.891955	0.475632	0.80632	0.965685	ND	1.71787	0.706216	1.06178	0.931766	0.957075	0.949695	1.63812	1.27888	0.731772	1.30697	0.98143	1.09901	1.03631	2.37269	1.09901	1.18361	1.13434	1.3042	1.12592	1.26577	ND
IL-1-4-18	1.30016	0.578986	0.563893	0.994154	1.06002	0.68585	1.03678	0.828557	0.910272	1.59711	0.521594	ND	0.713622	1.04931	0.541761	0.925134	0.969657	ND	0.877813	0.788354	1.57243	0.576339	0.636683	1.1835	1.23592	0.901075	0.969703	1.40425	0.804441	1.00687	0.969298	1.69103	1.00687	1.07164	0.721466	1.13809	1.12822	1.04644	ND
IL-1-4-18	0.721765	0.317231	0.257276	0.499716	0.190639	0.320564	0.356445	1.65963	1.31337	0.423204	0.677728	ND	0.603359	1.28716	0.542546	0.960313	0.823022	ND	1.36546	1.2848	0.677645	1.04533	0.942473	0.751003	4.41241	1.80412	1.19128	1.25582	0.887721	0.95228	0.920945	5.4541	0.95228	1.07122	0.978063	1.41345	0.713158	1.33468	ND
IL-1-4-18	0.868581	0.614033	0.529899	0.758848	1.05868	0.735289	1.61993	0.942948	0.394906	1.55547	0.528041	ND	0.759862	0.791368	0.38256	0.867692	1.07614	ND	0.937302	0.79643	1.64716	0.583868	0.726088	1.14118	1.52495	0.925582	0.769885	1.38118	0.862744	0.936255	0.915159	1.6264	0.936255	0.99909	0.801439	1.11191	1.06828	1.03491	ND
IL-2-1	ND	0.222224	0.137543	ND	0.0780179	0.197628	0.119577	1.66862	1.35127	0.259959	0.292692	ND	0.140337	0.230418	0.4467	0.494289	0.835595	ND	0.18798	1.37362	0.713972	0.181289	0.407263	0.661474	2.38844	1.57182	1.14623	0.481214	0.591808	0.938906	0.890061	3.05282	0.938906	1.02322	0.539019	1.18696	0.240693	1.35862	ND
IL-2-1	0.870829	0.373484	1.01723	0.827295	0.699257	0.725757	1.30151	0.627548	1.06245	1.01433	0.368089	ND	0.438878	0.272073	0.455096	0.680742	1.09128	ND	0.644155	0.865534	1.0823	0.563002	0.849115	1.29772	2.58919	0.769823	0.850104	0.992721	0.89141	1.0784	1.03905	1.67467	1.0784	1.10972	1.1632	1.31526	1.20356	1.42178	ND
IL-2-1	1.20866	0.827631	1.33653	0.962381	1.46399	0.975064	1.28281	0.527965	0.972385	1.23374	0.484381	ND	1.12003	0.989314	ND	0.969223	1.31664	ND	1.62536	0.667643	1.68425	0.81171	0.682572	0.822848	1.81861	0.428105	0.959089	1.34428	0.802681	1.01349	0.991427	2.06891	1.01349	1.09013	0.742382	0.878691	1.12923	0.951591	ND
IL-2-1	ND	0.264958	0.140068	0.272221	0.0829613	0.240354	0.217848	1.76864	0.343159	0.292444	0.302285	ND	0.169162	0.204257	0.282005	0.516454	1.09612	ND	0.249035	1.42815	0.808618	0.191718	0.491106	0.725	2.70309	1.73069	0.843035	0.512162	0.730167	0.948194	0.904501	2.92268	0.948194	1.02093	0.701197	1.17003	0.262683	1.36814	ND
IL-2-1	0.581518	0.354231	0.265766	0.358168	0.109076	0.341948	0.556966	1.79072	0.788507	0.440298	0.659229	ND	0.711594	1.33868	0.420546	0.93685	1.11364	ND	1.76395	1.21554	0.718171	1.07907	1.16138	0.762689	6.47401	1.48614	0.923499	1.21915	0.858783	0.970489	0.926607	4.63501	0.970489	1.08817	1.17553	1.3736	0.699485	1.3339	ND
IL-2-1	1.21009	0.328144	1.07053	0.791023	0.578955	0.661475	1.27434	0.628712	0.925616	0.895485	0.364553	ND	0.37227	0.282049	0.758332	0.668645	0.829612	ND	0.514596	0.850101	0.950519	0.531593	0.697226	1.20092	2.43552	0.753584	0.839652	0.997377	0.719426	1.06796	1.02026	1.54097	1.06796	1.10028	0.924251	1.32076	1.17437	1.37433	ND
IL-2-1-1	0.435568	0.408698	0.300087	0.726703	0.337268	0.401876	0.248449	0.822429	1.52765	0.638294	0.702574	ND	1.29273	0.980407	0.42632	0.731902	0.857824	ND	1.57452	0.669834	1.27202	0.988144	0.671992	1.1092	2.99124	2.24662	1.19214	1.03934	1.14797	1.34821	1.28118	4.68043	1.34821	1.42995	1.115	1.5166	1.31964	1.47583	ND
IL-2-1-1	0.821447	0.124404	0.285251	0.33074	0.192237	0.297774	0.201795	0.752327	1.76855	0.61259	0.335653	ND	0.381629	0.238083	0.758662	0.687139	1.08959	ND	0.168091	2.01044	0.821179	0.795605	0.643087	0.810147	1.56481	2.7419	1.06955	1.73386	0.80846	1.0548	1.0122	1.76518	1.0548	1.22352	2.08233	1.45492	0.903977	1.43561	ND
IL-2-1-1	0.795775	0.233096	0.967507	0.377149	0.930147	0.512829	1.2468	0.370732	1.00078	1.03978	0.238633	ND	0.362026	0.427711	0.508114	0.624112	0.786017	ND	0.60522	0.756379	1.16903	0.586584	0.521083	0.834655	2.18175	1.32281	0.749654	1.56297	0.750933	0.998258	1.0719	1.19153	0.998258	ND	0.697774	1.07806	1.24531	1.36028	ND
IL-2-1-1	0.337897	0.384274	0.283554	0.583387	0.308246	0.394001	0.467824	0.74617	1.73311	0.603608	0.663309	ND	1.2845	0.954064	ND	0.725606	0.876067	ND	1.52615	0.701019	1.21829	0.981564	0.652312	1.09569	3.48182	2.30678	0.894658	1.085	1.04273	1.3217	1.25276	4.67927	1.3217	1.38793	1.06076	1.48856	1.29989	1.40346	ND
IL-2-1-1	0.816047	0.123049	0.27807	0.321308	0.17087	0.288726	0.268867	0.647671	1.20313	0.581677	0.33713	ND	0.371932	0.229977	0.718159	0.705751	1.05774	ND	ND	1.94367	0.797783	0.779498	0.597841	0.811543	1.84357	2.61645	1.04375	1.6821	0.833594	1.03092	0.997383	1.61476	1.03092	1.18684	2.01063	1.44011	0.900671	1.4006	ND
IL-2-1-1	0.885499	0.236395	0.974195	0.395646	0.968717	0.55019	1.46807	0.268467	1.21615	1.01994	0.25251	ND	0.384906	0.413823	0.543348	0.649218	0.827484	ND	0.591047	0.745428	1.18844	0.625122	0.523761	0.874942	2.71677	1.30357	0.751611	1.55134	0.759548	1.01369	1.0898	1.30063	1.01369	ND	0.705048	1.13974	1.26385	1.37729	ND
IL-2-2	0.660033	0.455986	0.0833599	0.585168	0.384349	0.489474	0.180043	0.77328	1.49694	0.752454	0.489487	ND	1.35118	1.70575	0.527727	0.890296	0.605379	ND	1.00221	0.670292	1.4767	0.746846	0.402398	1.04067	1.90052	1.42124	1.28954	1.16485	0.75664	1.0567	1.01825	3.3508	1.0567	1.13565	0.645694	1.27709	1.12342	1.08354	ND
IL-2-2	2.18785	0.374376	0.654559	0.451525	1.35908	0.84872	2.4559	0.550897	0.622117	0.86075	0.431689	ND	1.0538	1.13938	0.954714	0.973419	1.04868	ND	2.68986	0.573571	1.48598	0.878487	0.652238	1.03986	2.07023	0.869905	0.815074	1.10336	0.937446	1.07823	1.1781	1.79717	1.07823	1.15468	0.638284	0.986896	1.29323	0.900806	ND
IL-2-2	0.606588	0.4608	0.0760271	0.543889	0.376378	0.505332	0.312289	0.705783	1.01084	0.712901	0.494578	ND	1.33374	1.77068	0.357759	0.89853	0.579885	ND	0.973726	0.670734	1.49954	0.763205	0.361928	1.05868	2.28657	1.31888	0.980943	1.17268	0.810058	1.02529	0.979947	3.22709	1.02529	1.0921	0.648246	1.28239	1.06997	1.08864	ND
IL-2-2	1.162	0.405128	0.619256	0.23557	1.43636	0.85681	3.63371	0.543193	0.414792	0.86486	0.399562	ND	1.10087	0.886902	0.251394	0.915435	1.16679	ND	3.24003	0.537828	1.57526	0.868156	0.721408	1.05407	2.45995	0.670253	0.686636	1.05715	0.924351	1.03284	1.12955	1.62567	1.03284	1.10542	0.723175	0.937053	1.25773	0.884264	ND
IL-2-2	0.711804	0.545555	0.0803888	0.252043	0.440814	0.609837	0.550168	0.745792	1.35507	0.70649	0.505876	ND	1.72007	1.62634	0.854894	0.912486	0.768182	ND	1.24559	0.719753	1.77868	0.781859	0.494309	1.03729	2.10679	1.4215	0.872674	1.21647	0.881873	0.995892	0.953617	2.9957	0.995892	1.07153	0.859966	1.31727	1.0514	1.09069	ND
IL-2-2	2.42456	0.363284	0.665355	0.34804	1.23834	0.81061	3.48385	0.504153	1.07955	0.813303	0.43876	ND	0.978323	1.17105	0.962202	0.951736	0.988149	ND	2.59586	0.578526	1.43467	0.8398	0.616362	1.10847	2.21514	0.802515	0.786414	1.14033	0.856981	1.08113	1.19083	1.94309	1.08113	1.16541	0.604384	0.990084	1.30867	0.914882	ND
IL-2-3	ND	0.0911442	0.143583	0.261849	0.0910017	0.197588	ND	0.939371	1.30805	0.338205	0.297222	ND	0.235184	0.118628	0.0998132	0.466605	0.721361	ND	0.134142	1.12665	0.525094	0.226687	0.315025	0.595128	3.47625	0.434202	1.66461	1.08619	0.492756	0.894843	0.863637	4.41239	0.894843	ND	0.877465	1.22299	0.688497	ND	ND
IL-2-3	2.76201	0.200483	0.2958	0.272375	0.339333	0.414109	0.371557	1.18424	0.845015	0.318727	0.421662	ND	0.343757	0.521599	0.687548	0.706025	0.860615	ND	1.03877	1.2939	0.943085	0.289626	0.527714	0.678095	0.466152	0.518437	0.903357	1.61198	0.677066	1.00753	0.969239	0.454135	1.00753	1.14611	0.94909	0.983887	1.09559	1.46678	ND
IL-2-3	0.846674	0.417104	0.888824	0.526672	1.45231	0.748562	2.34584	0.536832	0.683051	0.559901	0.486936	ND	0.517304	0.514867	ND	1.17418	1.69626	ND	2.8795	0.585054	1.17647	0.396804	0.70058	0.407316	2.88739	2.17312	1.02334	1.69883	1.11946	1.00394	1.10712	1.81569	1.00394	1.11577	0.533921	0.893034	1.12788	0.758082	ND
IL-2-3	ND	0.109958	0.144525	0.225349	0.103255	0.226783	0.115254	0.836219	1.74811	0.317608	0.297181	ND	0.290227	0.0901339	0.360544	0.463169	1.01026	ND	0.170407	1.16498	0.597317	0.241936	0.430154	0.598356	3.64272	0.38594	1.52263	1.12854	0.660063	0.857455	0.832352	3.97976	0.857455	ND	1.14176	1.22049	0.666693	1.27556	ND
IL-2-3	3.07855	0.210146	0.298993	0.385976	0.321986	0.413484	0.455027	1.17597	1.20317	0.322449	0.422741	ND	0.340085	0.524236	0.667558	0.717168	0.867931	ND	1.05791	1.24395	0.908073	0.291264	0.536439	0.672508	0.430449	0.470123	0.983984	1.61762	0.784965	1.00956	0.987061	0.562472	1.00956	1.15085	0.945374	1.03209	1.11863	1.48158	ND
IL-2-3	1.55071	0.370521	0.833919	0.548126	1.20193	0.626227	2.21415	0.413818	0.790942	0.490004	0.469622	ND	0.435845	0.76982	0.780946	1.09076	1.27432	ND	2.10332	0.583469	1.02041	0.358379	0.541673	0.376466	2.4794	2.15017	1.00584	1.55919	0.807438	0.928792	1.0101	1.69362	0.928792	1.02382	0.406693	0.799916	1.03921	0.694267	ND
IL-2-4	0.343823	0.280146	0.210314	0.594754	0.217217	0.329298	0.10423	0.696835	1.82138	0.540049	0.193953	ND	0.43657	0.31171	0.471878	0.704639	0.888613	ND	0.272365	1.31784	0.731229	0.667503	0.467513	0.651445	2.21851	1.48759	1.4802	1.41401	0.618047	0.849005	0.824316	3.32697	0.849005	0.963861	0.884724	1.48335	0.843753	1.14292	ND
IL-2-4	1.91578	0.484521	1.09532	0.524272	1.24233	0.714059	0.878034	0.870527	0.855995	1.30112	0.37421	ND	0.905306	0.62295	0.595153	1.22984	1.10744	ND	0.518927	0.536518	1.00395	1.07349	0.417169	0.230777	1.6666	1.72391	0.918069	1.25423	1.10706	0.998795	1.05175	1.75959	0.998795	1.10063	0.625134	0.796613	1.20877	0.900566	ND
IL-2-4	1.09418	1.70231	0.724384	2.96508	0.247165	0.78564	0.894171	0.45931	1.89798	0.820119	1.48926	ND	0.420201	0.795479	0.642429	0.957319	1.13098	ND	0.556168	1.01003	1.10912	1.26956	1.12929	1.0721	2.02325	1.00084	0.930614	0.496825	1.01138	0.958378	1.04165	1.37261	0.958378	1.05144	0.965897	0.850756	0.354958	1.04255	ND
IL-2-4	0.376742	0.268134	0.219785	0.758199	0.208205	0.306642	0.169633	0.725866	1.48884	0.564779	0.203302	ND	0.404671	0.350956	0.418806	0.723333	0.842397	ND	0.257535	1.37612	0.696631	0.682448	0.426295	0.692865	2.17511	1.64759	1.24041	1.39984	0.48945	0.895108	0.861574	3.69717	0.895108	1.01752	0.85361	1.47654	0.875529	1.19561	ND
IL-2-4	2.08926	0.536776	1.16585	0.594569	1.30916	0.781169	1.26323	1.01448	0.976887	1.29997	0.377712	ND	0.959088	0.611506	0.605563	1.24117	1.18246	ND	0.530913	0.541231	1.04651	1.10251	0.485336	0.239245	1.60291	1.57627	0.824663	1.36466	0.950073	0.994572	1.06195	1.82309	0.994572	1.1097	0.696181	0.886064	1.22392	0.95598	ND
IL-2-4	ND	ND	ND	ND	ND	ND	ND	ND	ND	ND	ND	ND	ND	ND	ND	ND	ND	ND	ND	ND	ND	ND	ND	ND	ND	ND	ND	ND	ND	ND	ND	ND	ND	ND	ND	ND	ND	ND	ND
IL-2-5	0.267992	0.269967	0.450427	0.292593	0.331668	0.377122	0.30243	0.725873	0.484109	ND	0.298503	0.551802	0.716614	0.389952	0.731228	0.682028	0.586932	0.700817	0.307491	ND	0.915398	0.443805	1.46137	0.499234	3.40072	1.72865	1.08627	2.19387	0.954993	1.07448	1.01062	3.86741	1.07448	1.10008	0.444948	1.24952	1.54149	1.46469	2.46224
IL-2-5	0.620485	0.215395	1.08242	0.488431	0.805327	0.511316	0.226164	0.593704	0.422771	ND	0.413724	0.544987	0.835325	0.639635	0.97037	0.787058	0.686837	0.520543	0.622059	ND	1.02195	0.610073	0.944308	0.600108	0.922395	2.631	0.962515	2.64796	1.046	1.16765	1.10424	0.859351	1.16765	1.17232	0.46268	1.30014	2.55171	1.49422	1.96536
IL-2-5	0.160818	0.28453	0.439312	0.297951	0.436391	0.400091	0.461418	0.773783	0.439982	ND	0.309523	0.640811	0.778152	0.430576	0.730692	0.69436	0.744889	0.760405	0.362051	ND	1.01805	0.463663	1.76506	0.496715	3.38794	1.6328	1.1609	2.29662	0.958271	1.08698	1.02414	4.14481	1.08698	1.11495	0.536465	1.28623	1.56458	1.48268	2.64573
IL-2-5	0.286627	0.265228	0.448957	0.227448	0.312956	0.366223	0.516423	0.753665	0.418524	ND	0.314136	0.546441	0.70414	0.388714	0.622199	0.691688	0.596057	0.859293	0.307205	ND	0.936656	0.454521	1.42107	0.489549	3.89825	1.86152	1.03382	2.18096	0.988388	0.986961	0.936404	4.03424	0.986961	1.01351	0.414305	1.22234	1.45668	1.37475	2.64259
IL-2-5	0.584736	0.217089	1.1521	0.606477	1.27801	0.544415	0.11482	0.629764	0.423681	ND	0.441208	0.566391	0.8692	0.668509	1.17834	0.843144	0.812752	0.675084	0.731258	ND	1.13151	0.595529	1.06373	0.688566	0.768496	2.65389	1.57208	2.71349	1.2512	1.42746	1.34446	0.994361	1.42746	1.40196	0.5155	1.42677	3.15725	1.79838	2.1988
IL-2-5	0.384132	0.250442	0.714644	0.38258	0.63287	0.439833	0.324251	0.695358	0.437813	ND	0.355419	0.570087	0.780686	0.503477	0.846567	0.739656	0.685493	0.703228	0.466013	ND	1.00471	0.513518	1.33111	0.554834	2.47556	2.10157	1.16312	2.40658	1.03977	1.1487	1.08397	2.78003	1.1487	1.16056	0.47478	1.297	2.05434	1.52294	2.38294
IL-2-6	1.32681	0.802197	2.2874	0.963978	4.37049	1.17204	4.19114	0.761675	0.618481	ND	0.359491	1.59638	0.933012	0.766462	0.937794	1.88535	2.01202	0.847027	0.849011	ND	1.32539	0.72063	1.81985	0.298281	1.84891	2.77556	0.763971	2.40364	0.913545	0.921919	0.904751	1.48798	0.921919	0.815281	0.674982	1.04128	2.28318	0.864325	0.884896
IL-2-6	0.720424	0.383726	1.48666	0.893316	3.5985	0.778739	0.14621	0.533906	0.737226	ND	1.39518	0.649585	0.948823	0.379273	0.895929	0.698931	0.58343	1.77159	0.283074	ND	1.2704	1.00259	0.926511	1.183	0.552315	0.62526	1.46302	1.21735	1.02271	1.22357	1.18581	0.728104	1.22357	1.13636	0.945731	0.920415	2.8841	1.61321	ND
IL-2-6	2.44417	0.760169	2.12221	0.84316	3.89269	1.10921	4.03487	0.815892	0.597116	ND	0.354993	1.42206	0.857165	0.696713	0.732462	1.8431	1.68445	1.01647	0.702892	ND	1.20112	0.66082	1.51057	0.295521	2.05202	2.69234	0.851353	2.39435	0.786458	0.866336	0.85285	1.56163	0.866336	0.766216	0.564741	1.02602	2.11459	0.838452	1.11326
IL-2-6	0.461649	0.423857	1.56491	0.867064	3.56372	0.862825	0.35887	0.544346	0.812178	ND	1.4395	0.818671	1.09478	0.434296	1.07766	0.748653	0.739777	1.64415	0.305784	ND	1.45007	1.02795	1.05783	1.24052	0.67747	0.602089	1.00009	1.36421	1.07359	1.2421	1.22242	0.702191	1.2421	1.16011	1.08606	0.947366	2.92984	1.62022	ND
IL-2-6	0.237045	0.270465	0.676996	0.741312	0.472803	0.512805	0.656978	0.730221	0.561813	ND	0.29769	1.04943	0.639543	0.32074	1.05462	0.882063	1.23852	2.64014	0.416143	ND	0.789709	0.656108	1.2406	1.08543	1.22028	1.42889	1.39887	2.51781	1.02366	1.21216	1.19108	0.98056	1.21216	ND	19.8737	1.62947	2.74275	2.05354	2.09978
IL-2-6	0.653414	0.217942	1.10847	0.479199	0.873614	0.542732	0.472721	0.64222	0.402069	ND	0.429079	0.554773	0.859781	0.659441	1.15576	0.811326	0.763842	0.568824	0.653193	ND	1.10968	0.627787	0.99959	0.645186	0.955317	2.71	1.12801	2.63984	1.07364	1.23731	1.16757	0.895474	1.23731	1.24175	0.481117	1.48074	2.68642	1.54728	2.18261
IL-2-6-5	0.290509	0.231787	0.682213	0.788734	0.451956	0.432993	0.366951	0.714925	0.527199	ND	0.270539	0.715093	0.531201	0.320427	0.582816	0.831949	0.763876	2.67093	0.259795	ND	0.671482	0.581472	0.787935	1.05901	1.02516	1.23472	1.36945	2.36895	0.798178	1.1559	1.12999	0.916664	1.1559	ND	15.1035	1.60238	2.64019	1.94726	2.07786
IL-2-6-5	1.27437	0.256998	2.61136	0.769197	2.07784	0.688918	0.600669	0.716333	0.509254	ND	0.593205	0.759663	0.63457	0.499804	0.712333	1.00769	0.938905	0.806178	0.404211	ND	0.999841	0.710541	1.35612	0.210059	1.6642	5.32606	0.949739	1.81245	0.991456	1.11406	1.10626	1.62185	1.11406	1.0394	0.587358	0.967394	2.73081	0.962652	1.12669
IL-2-6-5	0.192434	0.0892485	0.213986	0.110268	0.173577	0.150989	0.342977	0.592904	0.273311	ND	0.204202	0.518498	0.462088	0.307789	0.519242	0.604326	0.584661	0.765396	0.302495	ND	0.897584	0.361947	0.703229	0.358274	1.9977	1.46466	0.831465	1.49544	0.621061	0.713474	0.696794	1.44215	0.713474	ND	0.689739	1.36172	1.29743	1.2345	1.09557
IL-2-6-5	0.51496	0.184514	0.817403	0.600532	2.51176	0.515142	0.283972	0.670001	0.457237	ND	0.71797	0.580573	1.01	0.787848	0.863362	0.974325	0.787401	0.724543	1.09311	ND	1.38077	0.591865	1.27876	0.627275	0.891168	4.09757	1.11058	2.06875	0.972789	1.20008	1.19394	1.15859	1.20008	1.11496	0.713691	1.15991	2.95382	1.20559	1.32969
IL-2-6-5	0.394995	0.167626	0.739856	0.501934	2.21949	0.514767	0.501815	0.657371	0.431061	ND	0.637785	0.538839	0.943485	0.73371	0.818358	0.914868	0.762101	0.634192	1.03772	ND	1.28603	0.577837	1.12277	0.600909	1.0677	3.36451	0.933939	1.84723	0.95401	1.08667	1.08412	0.999762	1.08667	1.02055	0.633332	1.14485	2.67369	1.06006	1.13843
IL-2-6-5	1.43105	0.242027	2.51404	0.725797	1.94456	0.675173	0.66794	0.688056	0.538603	ND	0.626247	0.677646	0.633783	0.474478	0.833583	1.0616	0.83915	0.823868	0.383456	ND	0.942834	0.688359	1.23221	0.203399	1.80816	5.08918	0.897575	1.78643	0.881022	1.01795	1.01245	1.63078	1.01795	0.962904	0.519729	0.899262	2.49483	0.950609	1.02411
IL-3-1	0.327288	0.170575	0.284683	0.309845	0.761495	0.461877	0.414299	0.66146	0.550726	ND	0.363759	0.836977	1.31772	0.488966	1.14235	0.698597	0.897544	1.3354	0.493112	ND	1.03862	0.399427	1.29536	0.977213	0.940082	2.71862	0.775976	1.8043	0.831371	1.04201	0.995428	0.800156	1.04201	1.0937	1.95563	1.50695	2.29782	1.65396	2.44679
IL-3-1	0.297015	0.212219	0.355567	0.235979	0.608608	0.329737	0.341862	0.711896	0.359699	ND	0.442336	0.463035	1.16224	0.508021	0.57266	0.713147	0.515295	0.463989	0.418925	ND	0.832167	0.599154	0.924842	0.371667	1.31211	1.60557	0.673484	1.50801	0.751538	0.856244	0.803783	0.965569	0.856244	0.883738	0.740216	1.15738	1.92765	1.22146	1.85502
IL-3-1	0.212607	0.232775	0.372164	0.209444	0.636025	0.36562	0.473741	0.718632	0.40459	ND	0.473073	0.56614	1.34046	0.561153	0.599966	0.713003	0.647988	0.480296	0.499489	ND	0.897917	0.64263	1.15162	0.413997	1.16278	1.38998	0.676735	1.56892	0.838025	0.922732	0.880781	1.00464	0.922732	0.939664	0.93396	1.25563	2.06043	1.31011	1.81315
IL-3-1	0.711334	0.134072	0.627498	0.322119	0.776254	0.411944	0.118434	0.784148	0.436489	ND	0.450521	0.670964	0.646955	0.50264	0.799552	0.82762	0.690668	0.569947	0.453637	ND	1.13675	0.514726	1.54976	0.553701	1.29663	5.45558	1.15099	1.80874	0.976736	1.18375	1.12255	1.59626	1.18375	1.18278	0.630848	1.39374	2.45943	1.62055	1.72912
IL-3-1	0.728682	0.139012	0.621709	0.300627	0.65203	0.418045	0.238823	0.811253	0.489882	ND	0.460973	0.664926	0.654387	0.498763	0.83486	0.84327	0.691565	0.634814	0.459234	ND	1.1581	0.534786	1.56671	0.533494	1.59812	5.3557	1.01769	1.84228	1.05872	1.17131	1.115	1.45811	1.17131	1.18318	0.621263	1.43287	2.39644	1.57827	1.62054
IL-3-1	0.402232	0.165976	0.305127	0.284431	0.705051	0.429156	0.521168	0.641522	0.543549	ND	0.346396	0.682878	1.25836	0.498302	0.828361	0.717859	0.745353	1.09442	0.443305	ND	1.01785	0.40829	0.767306	0.990807	0.94381	2.54326	0.96276	1.75187	0.836568	0.972017	0.930185	0.664208	0.972017	1.01742	1.6733	1.39226	2.17856	1.55588	2.26999
IL-3-2	1.24893	0.4132	2.53355	1.60188	1.14115	0.755611	0.639786	1.55787	0.749297	ND	0.394244	0.833671	0.904374	1.10102	1.6151	0.937444	1.02657	1.22766	1.2786	ND	1.40685	0.499643	1.50394	0.366336	2.67926	1.90634	1.08247	0.987187	0.918433	0.960432	0.908334	3.78932	0.960432	0.941364	0.661179	1.56922	2.12941	1.05338	2.55849
IL-3-2	0.754477	0.391471	1.4599	3.25868	0.874293	0.716596	1.61358	1.09844	0.993336	ND	0.565104	0.931448	1.4553	1.52119	0.662713	1.08577	1.22339	0.671916	2.49332	ND	1.36975	0.624402	1.61837	0.610697	3.3933	1.91515	1.11376	1.48759	0.997408	1.02933	0.979583	3.3837	1.02933	1.04207	0.722592	1.45284	2.13356	0.784703	1.63201
IL-3-2	0.963309	0.353019	1.47861	2.63777	0.78983	0.685475	1.61043	1.03083	1.00562	ND	0.549394	0.758871	1.35586	1.45079	0.545432	1.08882	0.946098	0.59843	2.09392	ND	1.28405	0.609985	1.2877	0.615028	2.47835	1.64434	1.22331	1.44204	0.950787	1.02253	0.967867	3.08105	1.02253	1.03313	0.586714	1.44463	2.11946	0.778428	1.64321
IL-3-2	0.680997	0.477401	2.05103	1.99295	1.71835	0.898028	0.53248	0.90061	0.774033	ND	0.508971	0.993794	1.03105	0.558094	1.01036	0.814325	1.38022	2.99188	0.766857	ND	1.55893	0.397806	1.66092	1.2391	1.53334	3.00167	1.16782	1.12305	0.946156	1.0921	0.996552	2.22177	1.0921	1.04612	0.901179	1.51003	2.57158	1.14856	2.00207
IL-3-2	1.11041	0.4352	2.07077	1.83855	1.46129	0.838637	0.66167	0.818688	0.66685	ND	0.491738	0.775503	0.897915	0.529392	0.815445	0.838765	1.00207	3.0043	0.597547	ND	1.40397	0.373806	1.24574	1.13554	1.93444	2.59851	1.08853	1.07965	0.838779	1.04148	0.954442	2.05681	1.04148	1.01452	0.692065	1.44246	2.41636	1.11088	2.07991
IL-3-2	1.1344	0.385327	2.30714	1.28707	1.03509	0.709324	0.799056	1.40074	0.673208	ND	0.391537	0.756033	0.828897	1.0046	1.04661	0.834128	0.984966	1.18857	1.15224	ND	1.29142	0.488018	1.41467	0.326459	2.07667	1.89602	1.08181	0.954137	0.776472	0.860927	0.810471	3.66217	0.860927	0.849739	0.606729	1.41584	1.9038	0.956642	2.27875
IL-3-3	4.94845	0.266854	0.419722	0.359614	0.650149	0.368469	0.436449	1.04774	0.44408	ND	0.515551	0.853841	0.639587	5.5558	1.09889	0.856467	0.979039	0.410728	1.40774	ND	2.63493	0.746523	1.40303	0.530929	0.745509	2.00146	1.00245	1.88135	1.04563	1.03552	1.07011	0.687904	1.03552	0.919015	1.70079	1.1384	2.219	1.46847	2.70074
IL-3-3	2.92828	0.239766	0.775227	0.405695	2.27676	0.530393	1.52003	0.976297	0.692656	ND	0.239797	0.568194	0.59781	6.71132	0.839972	1.18766	0.763282	0.493131	1.4938	ND	2.44585	0.358394	1.02975	0.266233	1.39858	8.59379	0.790787	4.06498	0.788283	0.648861	0.838976	0.987755	0.648861	0.677519	0.414288	0.746684	1.88058	0.954991	1.83972
IL-3-3	2.17381	0.245768	0.725342	0.311201	2.20967	0.535834	2.05366	0.967889	0.72646	ND	0.238017	0.651845	0.604584	6.2396	0.855824	1.21922	0.92255	0.58448	1.4417	ND	2.40392	0.343518	1.17283	0.267451	1.38985	9.07817	1.02236	3.85177	0.844993	0.662314	0.972675	1.06353	0.662314	0.700899	0.499581	0.760491	2.08958	0.945311	2.10882
IL-3-3	1.3888	0.376656	0.54453	0.703565	2.41093	0.815213	0.692198	0.618302	0.481535	ND	0.348806	0.825181	0.604265	6.19228	0.688294	1.07964	1.107	1.78046	0.971914	ND	4.01549	0.342875	1.08298	1.23936	0.583047	1.54178	1.12279	3.33405	1.01336	1.11944	1.13425	0.644035	1.11944	1.06788	0.605605	0.842562	2.72495	1.13252	1.36899
IL-3-3	1.48238	0.37292	0.503149	0.597497	2.27876	0.820715	1.12289	0.604004	0.426402	ND	0.346141	0.798505	0.587372	5.8878	0.686616	1.09076	1.06758	1.88408	0.928022	ND	3.87929	0.328607	1.0048	1.18332	0.585043	1.42037	0.979883	3.12336	0.967078	1.07395	1.1153	0.707164	1.07395	1.03256	0.560819	0.834763	2.62668	1.05566	1.51935
IL-3-3	4.62125	0.231336	0.420161	0.304297	0.57736	0.341212	0.451279	0.980771	0.460818	ND	0.480858	0.700286	0.563902	4.98995	0.851056	0.844448	0.767581	0.446211	1.1009	ND	2.30477	0.663292	1.12617	0.515418	0.676567	2.26087	0.846709	1.78559	0.898764	0.944581	0.987706	0.695826	0.944581	0.837228	1.30337	1.09648	2.031	1.33928	2.76698
IL-3-4	ND	0.949024	0.620877	3.81337	0.568723	0.728157	0.433307	1.18448	1.06003	0.862934	0.65072	0.880214	0.211862	0.347386	2.07413	0.866096	0.720182	1.03309	ND	ND	0.57135	0.934875	1.11708	0.927671	1.66358	2.69637	1.49322	0.662277	0.954004	1.08304	1.14772	1.99419	1.07326	1.08041	1.18422	1.21151	0.230294	1.19194	ND
IL-3-4	ND	0.171172	0.846841	0.495708	2.98912	0.525295	0.334475	0.616987	0.388684	0.862238	0.320781	0.502381	1.00511	12.457	0.897417	0.891862	0.733213	0.442333	ND	ND	3.72275	0.484561	0.927115	0.502436	0.391532	4.3942	1.16544	2.28235	1.07305	1.29186	1.13838	0.691526	0.91685	0.899717	0.556102	0.862237	2.39762	0.972211	ND
IL-3-4	ND	0.0973488	0.126148	0.158852	0.392619	0.226345	0.183092	0.621047	0.22504	0.516066	0.254927	0.767493	0.35315	1.08498	0.631655	0.704581	0.790629	2.10098	ND	ND	2.18665	0.403331	0.868335	0.868746	1.33153	1.43652	0.96343	2.03766	0.818517	1.31426	1.22328	1.06285	1.0762	ND	3.00329	1.3486	1.9743	1.79618	ND
IL-3-4	ND	0.181635	0.875038	0.170133	2.80684	0.539735	1.84372	0.61625	0.452264	0.564203	0.333541	0.479595	0.981824	13.5265	0.618321	0.927731	0.645964	0.424234	ND	ND	3.67552	0.541717	0.83673	0.507241	1.08149	4.20785	0.762904	2.35766	0.860638	1.29448	1.27486	0.519457	0.870386	0.831153	0.48648	0.903839	2.22587	0.959864	ND
IL-3-4	ND	0.180267	0.900877	0.331129	2.71445	0.535615	0.615432	0.660286	0.430683	0.739023	0.337801	0.477201	0.967839	12.7759	0.621859	0.950506	0.646326	0.429287	ND	ND	3.58034	0.545992	0.799875	0.497508	0.411719	4.1374	1.16993	2.31347	0.812263	1.28207	1.19027	0.659696	0.872836	0.837669	0.495137	0.884737	2.2684	0.967528	ND
IL-3-4	ND	0.820848	0.581331	3.02026	0.424172	0.662529	0.49367	1.08419	0.974008	0.733195	0.591488	0.707164	0.192688	0.294834	1.59942	0.829669	0.567014	0.982089	ND	ND	0.507229	0.905385	0.910127	0.871218	1.57136	2.40688	1.24665	0.682799	0.875795	1.02892	1.03249	1.81065	1.03578	1.03459	0.925565	1.16796	0.216712	1.07142	ND
IL-3-5	ND	0.224754	1.03637	0.596391	3.1936	0.910955	1.05245	1.01352	0.429529	1.0042	0.744134	0.703421	1.56383	1.14455	0.686827	1.05683	0.837832	0.582026	ND	ND	1.75077	0.610029	1.10341	0.62449	0.598869	1.32105	1.0395	1.8756	0.85086	1.13327	0.829685	1.07482	0.979982	0.939494	0.579052	0.975266	2.48114	1.18779	ND
IL-3-5	ND	0.135515	0.642704	0.369507	0.42747	0.336713	0.0348055	1.03986	0.464652	0.922451	0.509629	0.842459	0.461261	0.530157	0.828584	0.908621	0.676699	0.501708	ND	ND	0.783465	0.540556	0.940615	0.290384	0.672152	7.05197	1.95246	1.28062	0.816576	1.44465	1.07534	1.194	1.13401	1.20304	1.14425	1.35784	2.33548	1.74969	ND
IL-3-5	ND	0.176554	0.4638	0.348905	0.853242	0.40704	0.423462	1.00263	0.345263	0.719382	0.571766	0.631551	1.10343	0.729768	0.692908	0.771987	0.764363	0.8617	ND	ND	0.995964	0.833665	1.04994	0.441703	1.03256	2.15024	0.716771	2.03833	0.829378	1.07054	0.922058	0.773982	0.918737	0.92451	0.852052	0.981167	2.02234	1.33194	ND
IL-3-5	ND	0.153833	0.671492	0.294895	0.435847	0.380426	0.0879266	1.06439	0.496979	1.0082	0.547729	1.01158	0.530386	0.488587	0.770643	0.921669	0.920631	0.579271	ND	ND	0.853544	0.635741	1.14596	0.320752	0.790227	7.84714	1.20419	1.43238	0.907693	1.48696	1.2176	1.31839	1.16686	1.21899	1.3421	1.33443	2.44	1.82655	ND
IL-3-5	ND	0.230275	0.996577	0.532311	3.1992	0.924861	1.44146	1.01859	0.50222	0.983496	0.758468	0.704147	1.60093	1.15225	0.717841	1.0624	0.850661	0.583084	ND	ND	1.79441	0.602634	1.10685	0.630171	1.01099	1.23715	0.825898	1.91011	0.947152	1.1761	0.88901	0.961261	0.954299	0.927166	0.580376	0.971204	2.45866	1.15157	ND
IL-3-5	ND	0.158132	0.473892	0.295394	0.704624	0.36589	0.444723	1.03105	0.333092	0.650002	0.569642	0.451444	0.952678	0.702406	0.0283251	0.790518	ND	0.823897	ND	ND	0.896182	0.814786	ND	0.448293	1.35295	2.26354	0.762577	2.00959	0.728122	1.0934	0.910525	0.776183	0.902558	0.899447	0.594366	0.99968	2.03093	1.3107	ND
IL-4-1	ND	0.153324	0.461258	0.28059	1.64646	0.544987	0.800725	0.49958	0.386119	0.537955	0.282818	0.39973	0.905511	0.925052	0.660035	0.969823	0.61933	0.65651	ND	ND	1.04967	0.531977	0.890709	0.772041	0.515301	4.11625	0.804884	1.9247	0.767542	1.36724	1.0021	0.705589	0.893212	0.868123	0.4741	1.16608	2.00566	1.12295	ND
IL-4-1	ND	0.256252	1.0287	0.521378	2.24248	0.658361	0.330023	0.637407	0.412106	1.13974	0.256293	0.700746	0.566193	0.428624	0.886708	0.92389	0.859706	0.567291	ND	ND	1.28251	0.364965	1.18859	0.543439	0.304046	2.73639	1.47905	2.35588	0.886763	1.36924	1.04647	0.533276	0.987414	0.942593	0.518232	1.02542	2.24425	1.218	ND
IL-4-1	ND	0.148231	0.170537	0.207446	1.46054	0.524872	0.985351	0.365861	0.25201	1.03753	0.360511	0.412191	0.758039	0.756085	0.599151	0.877115	0.607345	0.976155	ND	ND	1.43055	0.675666	0.7582	0.850588	1.05564	2.39133	0.847406	2.55478	1.0837	1.30659	0.976434	0.856503	1.01188	0.992185	0.552152	1.01001	2.23092	1.42107	ND
IL-4-1	ND	0.429661	1.13243	0.5522	2.35872	0.784743	0.723033	0.655522	0.498198	1.14882	0.274995	0.940287	0.582717	0.421403	1.06652	1.07693	1.03811	0.615318	ND	ND	1.32531	0.392005	1.43263	0.562231	0.376892	2.67881	1.10408	2.32917	0.897541	1.43992	1.1342	0.571371	0.993263	0.939035	0.659026	1.07287	2.32173	1.2406	ND
IL-4-1	ND	0.164417	0.464008	0.250117	1.75914	0.579027	1.17667	0.499948	0.351017	0.566749	0.290475	0.447706	0.986133	0.969583	0.78075	0.982224	0.729622	0.74103	ND	ND	1.13115	0.541335	1.04901	0.795364	1.03342	4.64913	0.63062	1.98471	0.756999	1.3492	1.13981	0.818583	0.918787	0.890511	0.543123	1.1514	2.06564	1.14127	ND
IL-4-1	ND	0.15748	0.181505	0.181197	1.54797	0.55254	1.39103	0.36994	0.290118	0.983882	0.38443	0.462542	0.816185	0.804708	0.750658	0.91524	0.69671	1.08305	ND	ND	1.53699	0.686793	0.818833	0.864618	1.41962	2.43523	0.844066	2.63866	0.885551	1.31947	1.05941	0.849698	0.976723	0.935377	0.590242	0.995123	2.21026	1.41619	ND
IL-4-1-1	ND	0.138012	0.244964	0.278552	0.37627	0.301343	0.220176	0.797137	0.281084	0.568705	0.405296	0.4669	0.897482	0.277749	0.671599	0.740866	0.50563	0.683008	ND	ND	0.793718	0.794058	0.918536	0.524817	1.17529	5.56453	1.25911	2.45548	0.795166	1.69762	1.23183	1.90955	1.04859	1.06574	0.636096	1.3874	1.88375	1.56472	ND
IL-4-1-1	ND	0.211251	0.222307	0.154773	0.378628	0.397325	0.373728	0.650418	0.657132	0.540814	0.419125	0.79289	0.469777	0.536973	0.786476	0.644985	1.01148	0.554828	ND	ND	0.991623	1.08383	1.2491	0.5261	2.56234	1.66947	1.05798	2.25584	0.968077	1.60873	0.948349	2.56346	1.00572	0.770281	0.978327	1.21371	1.64492	1.75319	ND
IL-4-1-1	ND	0.119198	0.231709	0.146022	0.165546	0.230021	0.0652378	0.554469	0.227675	0.595698	0.095774	0.558084	0.493317	0.499024	ND	0.733357	0.543638	0.70487	ND	ND	1.04756	0.575681	0.768684	0.326912	3.82061	2.55277	4.29202	0.925455	0.989114	1.43628	1.16707	10.5406	1.08695	1.06747	0.33696	1.40218	0.799217	1.43953	ND
IL-4-1-1	ND	0.126074	0.233134	0.0963785	0.156654	0.239735	0.124182	0.571305	0.256828	0.579547	0.102334	0.62893	0.524688	0.48719	0.679808	0.76093	0.615393	0.727919	ND	ND	1.09117	0.613143	0.841062	0.332037	3.68855	2.12189	2.71836	0.896044	1.05467	1.37875	1.05774	9.58654	1.0549	1.0228	0.371881	1.41718	0.777609	1.4472	ND
IL-4-1-1	ND	0.150348	0.247365	0.23842	0.403046	0.336286	0.341269	0.79628	0.264539	0.57822	0.397519	0.563908	0.973739	0.287512	0.842448	0.710605	0.61932	0.474138	ND	ND	0.854687	0.834111	1.09859	0.521034	0.926264	5.06391	0.888302	2.48766	1.00723	1.6721	1.02339	1.68547	1.06626	1.07885	0.73762	1.34041	1.86372	1.57971	ND
IL-4-1-1	ND	0.209348	0.225257	0.142893	0.350554	0.390398	0.442897	0.649144	0.6437	0.509818	0.438633	0.814964	0.455555	0.548029	0.840412	0.64407	1.01334	0.741433	ND	ND	0.991157	1.04941	1.22074	0.514594	3.93648	2.02017	1.23384	2.2478	0.978526	1.58912	1.25746	2.87459	0.991154	0.761085	0.980628	1.22702	1.64465	1.75749	ND
IL-4-2	ND	0.330652	2.83999	0.576487	1.83613	0.797942	1.05257	0.932721	0.568351	1.44173	0.469758	0.867616	0.699986	0.853398	0.94179	1.07573	1.03556	0.726508	ND	ND	1.672	0.507701	1.1875	0.59633	1.23845	1.06936	1.09167	1.21512	0.878696	1.09067	1.05584	1.88969	1.10838	1.0588	0.564561	1.24591	2.51107	1.28181	ND
IL-4-2	ND	0.119818	0.132087	0.100048	0.248357	0.259744	0.343048	1.13375	0.320688	0.463502	0.256124	0.473522	0.728383	0.615941	ND	0.747406	ND	0.986051	ND	ND	0.954122	0.691509	ND	0.56389	2.90388	4.49199	1.16426	1.67561	0.762586	1.27508	1.14247	5.11959	0.972137	1.04823	0.568806	1.34416	1.61168	1.56671	ND
IL-4-2	ND	0.321575	0.56372	0.439385	0.494154	0.419248	0.0672902	1.04501	0.400455	0.946832	0.314847	0.573787	0.410411	0.386414	0.843156	0.893832	0.600536	1.31837	ND	ND	0.884927	0.647	1.30741	0.544547	1.37239	7.92608	2.03587	1.44117	0.731063	1.10692	1.16888	3.56011	0.865728	0.910719	0.511621	1.45039	1.77946	1.10727	ND
IL-4-2	ND	0.363121	0.564494	0.352687	0.517409	0.472665	0.160517	1.07304	0.433178	1.01843	0.312477	0.707752	0.470983	0.404738	0.852115	0.921906	0.757109	1.24378	ND	ND	0.990769	0.682278	1.39822	0.583955	1.7077	7.53251	0.916756	1.53916	0.754559	1.07694	1.1127	3.62304	0.909232	0.933145	0.649635	1.46351	1.89034	1.14728	ND
IL-4-2	ND	0.328254	2.76288	0.524216	1.81978	0.754774	1.46925	0.943733	0.511065	1.40295	0.460624	0.901126	0.687471	0.885451	1.12625	1.06627	1.11761	0.7932	ND	ND	1.63732	0.483808	1.30676	0.566164	1.20365	1.07032	0.832335	1.16935	0.912712	1.06224	0.956431	2.05368	1.07593	1.05576	0.611539	1.15591	2.40476	1.24572	ND
IL-4-2	ND	0.1296	0.140021	0.0743444	0.267532	0.272813	0.447382	1.14848	0.379469	0.432955	0.246881	0.565167	0.766637	0.644537	1.16144	0.769534	0.634478	1.01873	ND	ND	1.03725	0.69714	0.985383	0.58436	5.68016	4.37786	1.11442	1.80918	0.891424	1.27887	1.12349	4.03938	0.92928	0.966832	0.599367	1.42919	1.60994	1.51943	ND
IL-4-3	ND	0.195513	0.882136	0.325016	0.725373	0.585508	0.500334	0.263595	0.364587	0.99719	0.202548	0.750398	0.605499	0.884352	0.594534	0.727688	0.931398	0.683015	ND	ND	1.02059	0.458886	0.860581	0.538627	0.48402	0.507245	0.831332	1.99788	0.775683	1.00274	0.924556	0.639626	0.945968	ND	3.17209	1.22275	2.23804	1.68204	ND
IL-4-3	ND	0.395005	1.00544	0.176841	1.71029	0.648698	1.24988	0.232001	0.50278	1.06156	0.505366	0.670611	1.71423	1.45849	0.675474	1.04922	1.05147	0.295534	ND	ND	1.09994	0.556691	0.853428	0.198807	1.03122	0.797568	1.03286	1.54568	0.921324	1.11312	1.06123	1.43129	0.970534	1.01332	0.627632	1.18261	2.20349	1.24208	ND
IL-4-3	ND	0.185585	0.522203	0.215046	1.10514	0.46695	0.230854	0.299218	0.29486	0.76289	0.306823	0.49092	0.932737	1.05494	0.761951	1.02215	0.854121	0.529561	ND	ND	0.893779	0.471455	0.976773	0.409681	1.03924	1.25496	1.40686	1.66329	0.836322	1.2831	1.12312	2.24652	1.0935	1.09065	0.444838	1.24789	2.28953	0.967458	ND
IL-4-3	ND	0.170764	0.522636	0.169082	1.02093	0.432269	0.35119	0.296181	0.254655	0.685075	0.290162	0.394188	0.829912	0.972432	0.58832	1.01925	0.654949	0.507109	ND	ND	0.834242	0.461152	0.77509	0.409788	1.13091	1.52447	1.46858	1.63325	0.771351	1.2356	1.05911	2.00918	1.04128	1.02311	0.348674	1.2294	2.25023	0.953293	ND
IL-4-3	ND	0.17616	0.903864	0.248364	0.684555	0.531786	0.568981	0.251992	0.361787	0.874745	0.202937	0.614199	0.545519	0.929211	0.538938	0.71489	0.739407	0.65104	ND	ND	0.961124	0.44181	0.723694	0.5155	0.527746	0.808204	0.988109	1.97693	0.810858	0.956986	0.909341	0.538239	0.893735	ND	2.59134	1.23849	2.10715	1.60005	ND
IL-4-3	ND	0.416135	1.05947	0.188056	1.76385	0.678845	1.55701	0.228946	0.479887	1.09616	0.513558	0.712578	1.78042	1.41734	0.68549	1.07612	1.13266	0.347861	ND	ND	1.1623	0.577141	0.881089	0.212593	1.82048	0.852541	0.973357	1.53662	0.833788	1.12777	0.916612	1.05948	0.944592	0.957649	0.629758	1.21227	2.2059	1.27866	ND
IL-4-3-2	ND	0.136577	0.13694	0.110452	0.302162	0.264215	0.155542	0.334805	0.235897	0.59164	0.217523	0.675565	0.949822	0.469966	0.614264	0.80056	0.72723	0.886769	ND	ND	0.923845	0.635974	0.877582	0.717283	1.18456	1.50664	1.17814	1.81887	0.877303	1.11889	1.00636	1.62313	1.02523	ND	0.87508	1.33175	1.81823	1.6458	ND
IL-4-3-2	ND	0.17581	0.861621	0.211538	1.26387	0.477918	1.37867	0.367792	0.556164	0.734673	0.484001	0.588105	1.32408	1.71427	0.718152	1.24138	0.881721	0.90335	ND	ND	1.06763	0.720777	0.90274	0.465905	2.33196	1.1035	0.986025	1.69635	0.927661	0.98582	0.87613	3.07137	0.784645	0.73238	0.421773	1.03652	1.87275	0.89863	ND
IL-4-3-2	ND	0.269998	1.3647	0.469671	1.55863	0.615252	0.162593	0.27864	0.295002	1.30055	0.269469	0.56383	0.556262	0.76714	0.769225	0.732354	0.641999	2.22209	ND	ND	1.15093	0.531624	1.13349	0.467085	0.536588	3.65106	1.24364	1.70703	0.791263	1.1844	1.08088	1.05961	0.908473	0.860051	0.426522	1.10443	2.08192	1.20011	ND
IL-4-3-2	ND	0.275643	1.35922	0.399426	1.50767	0.61585	0.279952	0.281295	0.319583	1.24704	0.257774	0.570055	0.546262	0.757001	0.839433	0.681088	0.664046	1.98674	ND	ND	1.18553	0.544022	1.13289	0.479657	0.568518	3.402	0.776931	1.81314	0.808564	1.15326	0.949148	0.933436	0.93171	0.848257	0.419283	1.03867	2.22062	1.19883	ND
IL-4-3-2	ND	0.139688	0.133705	0.107271	0.307217	0.287021	0.244456	0.34426	0.202016	0.601856	0.233109	0.783228	1.05544	0.520771	0.674144	0.784443	0.880138	0.986697	ND	ND	0.981127	0.654751	1.01681	0.714964	1.7493	1.91885	1.03841	1.87036	0.928629	1.17755	1.16684	1.95803	1.03075	ND	1.00495	1.3449	1.79181	1.70589	ND
IL-4-3-2	ND	0.164573	0.906433	0.211581	1.10866	0.449662	1.35585	0.350821	0.531188	0.690255	0.48043	0.501043	1.17488	1.5834	0.58831	1.22902	0.726734	0.971611	ND	ND	0.958049	0.707698	0.736567	0.443892	1.51466	1.20475	1.02271	1.62631	0.766019	0.998427	0.985935	3.14982	0.791357	0.726144	0.350974	1.03914	1.9039	0.907266	ND
IL-4-4	ND	0.128614	0.799727	0.491006	1.49987	0.546604	0.213264	0.717136	0.699828	1.02089	0.327507	0.717009	0.787152	0.968257	1.11648	0.948012	0.661293	0.777911	ND	ND	1.2015	0.282871	1.1959	0.713845	0.735016	3.73869	1.21755	2.46535	0.836247	1.06319	0.938875	1.249	0.874541	0.925706	1.03761	1.05627	2.05678	1.33576	ND
IL-4-4	ND	0.0719102	0.948392	0.244374	1.17144	0.519783	0.259978	0.76867	0.469833	1.67744	0.848706	0.60051	0.489175	0.30871	0.734564	0.808067	0.621148	0.728567	ND	ND	1.26663	0.428127	1.34184	0.622484	0.780225	2.15769	0.988153	1.37084	0.899178	1.16998	1.05575	1.03378	1.01543	0.888565	0.748368	1.04265	2.46885	1.3652	ND
IL-4-4	ND	0.151952	0.462112	0.245853	1.14297	0.387205	0.848477	0.577682	0.350003	0.396102	0.324093	0.362433	0.904365	0.94012	ND	0.914535	ND	0.453836	ND	ND	0.761361	0.293988	ND	0.703892	0.710843	1.85502	0.784099	1.46028	0.679846	1.25519	1.07084	0.662748	1.01124	1.03233	0.349532	1.13287	2.25354	1.54263	ND
IL-4-4	ND	0.115738	0.787718	0.423271	1.40971	0.520945	0.326851	0.693454	0.679566	0.968073	0.318673	0.683642	0.762558	0.915428	0.924334	0.90587	0.640256	0.693802	ND	ND	1.14347	0.261831	1.07781	0.679331	0.708258	3.36557	0.970035	2.31184	0.737495	1.00963	0.871076	1.12313	0.837003	0.867094	1.00417	1.00615	2.01845	1.30168	ND
IL-4-4	ND	0.0665887	0.87419	0.194708	1.12634	0.479514	0.278891	0.749029	0.460395	1.47011	0.740806	0.485952	0.446042	0.26964	0.633394	0.790215	0.496387	0.578742	ND	ND	1.18625	0.408312	1.13435	0.616764	0.641547	1.68354	0.85772	1.32238	0.831803	1.14176	0.863145	0.789151	0.993819	0.88883	0.627565	1.06178	2.34716	1.23816	ND
IL-4-4	ND	0.162974	0.487556	0.169864	1.17699	0.397929	1.11139	0.547013	0.395043	0.359413	0.296342	0.413101	0.928887	0.917472	0.548052	0.89375	0.596428	0.505926	ND	ND	0.786489	0.314671	0.958759	0.667969	0.746973	1.80682	0.84705	1.50518	0.74992	1.25233	1.11919	0.641871	1.03368	1.02203	0.381409	1.1349	2.31698	1.55768	ND
IL-5-1	ND	0.267032	1.65817	0.514248	1.38893	0.621142	0.186915	0.565351	0.328671	1.27427	0.424723	0.56731	0.351902	0.634437	0.653334	0.683502	0.674024	1.76615	ND	ND	1.01592	0.389066	0.891182	0.180379	0.549501	1.22654	1.62498	1.20545	0.825383	1.18501	0.995298	0.885735	1.01577	0.954517	0.410644	1.05681	2.24058	1.11833	ND
IL-5-1	ND	0.554048	0.907951	0.55224	1.67123	0.785908	0.662948	0.94499	0.3193	0.924594	0.528555	0.82741	0.722143	0.560363	1.44021	0.710901	0.760926	1.09629	ND	ND	1.07824	0.543383	1.07267	1.04316	0.514995	2.01345	0.805278	1.0913	0.835827	1.18282	1.17647	0.496762	0.934734	0.860012	0.659361	0.915039	1.92096	1.08763	ND
IL-5-1	ND	0.182553	0.776989	0.234558	1.28699	0.478544	1.04264	1.01102	0.344338	0.539066	0.320764	0.545971	0.658287	0.933946	0.625689	1.12012	0.658251	0.558913	ND	ND	0.89871	0.374127	0.952079	0.455378	1.1652	3.70822	0.882834	1.5468	0.727253	1.2217	1.12023	0.988297	0.811071	0.808975	0.522492	1.36346	1.87499	1.35156	ND
IL-5-1	ND	0.281608	1.69924	0.475998	1.43456	0.644319	0.337612	0.58465	0.37865	1.40315	0.428554	0.63918	0.362405	0.6315	0.759693	0.65302	0.791561	1.7962	ND	ND	1.03834	0.394403	0.998418	0.185184	0.704215	1.09494	1.0394	1.21249	0.822104	1.1976	0.962187	0.893472	1.04779	0.957591	0.471555	1.06961	2.34813	1.15272	ND
IL-5-1	ND	0.201039	0.770272	0.20596	1.37077	0.507699	1.34095	1.09366	0.393747	0.571041	0.346604	0.656934	0.712732	0.94304	0.711264	1.14338	0.786471	0.557689	ND	ND	0.949857	0.387255	1.09603	0.470061	1.25782	3.75166	0.933566	1.60289	0.654988	1.2682	1.13384	1.12007	0.812453	0.798806	0.621068	1.3157	1.8976	1.39556	ND
IL-5-1	ND	0.297256	1.16253	0.396601	1.4305	0.607522	0.714213	0.839933	0.352941	0.942424	0.40984	0.647361	0.561494	0.740657	0.838038	0.862184	0.734247	1.15505	ND	ND	0.996214	0.417647	1.00208	0.466833	0.838347	2.35896	1.05721	1.33178	0.773111	1.21107	1.07761	0.876866	0.924364	0.87598	0.537024	1.14413	2.05645	1.22116	ND
IL-5-2	ND	0.198416	1.30829	0.563987	1.23649	0.477376	0.282311	1.12519	0.68443	1.21387	0.787957	0.604626	0.774584	0.979656	1.01641	0.949733	0.730653	0.512944	ND	ND	0.875002	0.603028	1.20189	0.239064	1.35495	4.66539	1.55604	1.41382	0.962455	1.04476	1.20163	2.60253	0.950014	0.962445	0.637084	1.17996	2.16817	0.777425	ND
IL-5-2	ND	0.110443	0.111652	0.149196	0.443454	0.30726	0.135434	0.682761	0.283709	0.549924	0.383217	0.794881	0.667063	0.347804	0.87733	0.69704	0.830341	1.85871	ND	ND	0.95837	0.652186	1.13946	0.863004	1.11633	1.61206	0.983552	2.31097	1.0312	1.41895	1.03175	1.31264	1.09453	1.15592	1.54912	1.43824	1.98461	1.682	ND
IL-5-2	ND	0.179307	0.333702	0.105783	0.625951	0.349889	0.271949	0.585986	0.30239	0.625654	0.453825	0.690448	0.756964	0.466982	0.655707	0.811521	0.793521	0.490224	ND	ND	0.678815	0.787331	1.08715	0.276674	1.2052	2.01931	0.868163	2.21603	0.882052	1.33334	0.979504	0.931079	0.956912	0.875772	1.08081	1.10421	1.92856	1.38354	ND
IL-5-2	ND	0.199135	1.28575	0.479302	1.20321	0.46779	0.471913	1.11509	0.657386	1.08374	0.737805	0.595348	0.783305	0.973161	ND	0.937972	0.722759	0.372295	ND	ND	0.86247	0.602812	1.15125	0.240859	1.15439	3.20302	0.906417	1.39596	0.926686	1.00806	0.894624	2.07223	0.935139	0.927477	0.624384	1.15829	2.15589	0.756635	ND
IL-5-2	ND	0.105219	0.11754	0.103745	0.431179	0.285677	0.171164	0.697924	0.363157	0.477724	0.378855	0.672103	0.615844	0.343841	0.75155	0.699824	0.662918	1.48481	ND	ND	0.905774	0.640577	0.961174	0.859581	1.0558	1.35975	0.923055	2.36144	0.89654	1.37663	0.913411	1.05455	1.05187	1.13809	1.33638	1.42165	1.8696	1.60319	ND
IL-5-2	ND	0.188759	0.337822	0.109113	0.623828	0.364816	0.316107	0.588161	0.369424	0.627397	0.429396	0.726375	0.799629	0.486601	0.694232	0.835718	0.822416	0.483806	ND	ND	0.660862	0.814463	1.12083	0.276848	1.41002	2.08614	0.885911	2.27105	0.835529	1.41772	1.00483	1.02471	0.984038	0.88451	1.13974	1.12597	2.00167	1.39586	ND
IL-5-3	ND	0.174692	0.621877	0.513286	2.08262	0.652942	0.518019	0.710657	0.397736	0.783781	0.54047	0.496548	0.763796	0.811116	0.683201	0.928321	0.625278	0.619203	ND	ND	1.08939	0.45701	0.776994	0.870047	0.781212	3.42699	1.25977	2.05811	0.743665	1.0918	0.849354	1.24963	0.904721	0.870987	0.557383	0.984976	2.20595	0.888899	ND
IL-5-3	ND	0.204417	0.185417	0.165556	0.595104	0.391792	0.341347	0.885666	0.300148	0.680483	0.863208	0.488291	1.21669	1.03645	0.835698	0.874721	0.569445	0.497103	ND	ND	1.19929	0.573861	1.04532	0.603371	1.0433	3.29494	0.71086	1.95973	0.874468	1.28645	0.902205	1.23279	0.8789	0.909628	0.729264	1.35189	2.08979	1.35139	ND
IL-5-3	ND	0.543735	2.29701	0.684887	3.3807	1.11923	3.12135	0.626605	0.522043	1.34492	0.54135	1.62607	0.780555	0.918655	2.73881	1.98636	1.62558	1.08197	ND	ND	1.31878	0.353478	1.49056	0.366569	2.11769	1.15824	0.84126	2.00805	1.02658	0.949857	0.720195	1.75756	0.916956	0.850997	0.894227	0.844092	2.27021	1.06821	ND
IL-5-3	ND	0.181816	0.607956	0.449676	2.08716	0.658552	0.831287	0.705747	0.452752	0.739487	0.554807	0.518122	0.771383	0.790833	0.723378	0.936026	0.645329	0.624531	ND	ND	1.07303	0.471671	0.797428	0.865497	0.893748	3.25777	0.917994	1.98633	0.755917	1.08581	0.884456	1.22177	0.893411	0.837957	0.577451	0.967976	2.19206	0.907401	ND
IL-5-3	ND	0.189109	0.187833	0.157503	0.530874	0.362825	0.355341	0.853601	0.271687	0.590727	0.802637	0.407322	1.12958	0.995366	0.721437	0.903333	0.455505	0.465332	ND	ND	1.11825	0.559852	0.898074	0.614373	1.19781	3.19042	0.692008	1.85969	0.770997	1.28343	0.969051	1.07087	0.856883	0.908979	0.620859	1.35229	1.98248	1.28747	ND
IL-5-3-I	ND	0.5818	2.4105	0.550958	3.72756	1.23727	4.15885	0.666498	0.574465	1.30054	0.60069	1.77014	0.8544	0.995595	2.6748	2.18154	1.79574	1.14957	ND	ND	1.47772	0.393838	1.58957	0.410371	2.21595	1.30181	0.891896	2.22002	1.01389	1.08347	0.740629	1.84675	1.02193	0.927196	0.986152	0.956545	2.5421	1.19393	ND
IL-5-4	ND	0.276605	0.282345	0.46997	0.247841	0.324496	0.154449	0.625708	0.527994	0.307861	0.392543	ND	0.241869	0.354336	0.598202	0.849817	0.754526	1.35811	0.341093	1.97192	0.699077	0.409643	0.684497	0.802354	ND	0.34566	1.56814	ND	0.733502	0.952935	0.908945	2.10078	0.952935	ND	0.780204	1.5075	0.621014	1.51326	1.56434
IL-5-4	ND	0.426299	2.06652	1.16402	2.48093	0.845564	0.283366	1.15859	0.408484	1.20065	0.569678	ND	1.08177	1.15313	0.930365	1.17125	0.813349	0.850565	1.29276	0.742212	1.23425	0.554384	0.984367	0.60199	ND	4.32474	1.66407	ND	0.928168	0.842687	0.799525	1.41544	0.842687	0.827295	0.396234	0.951001	2.05313	0.955362	1.12305
IL-5-4	ND	0.411491	0.117053	0.304791	0.197382	0.298145	0.171723	0.660968	0.457497	0.233828	0.265275	ND	0.286942	0.483913	0.435622	0.669711	0.721802	1.19514	0.439207	1.40373	0.791552	0.313654	0.935635	0.584034	ND	0.87726	1.25217	ND	0.798356	0.910159	0.878832	2.67295	0.910159	ND	0.634063	1.40004	0.353503	1.34575	1.74272
IL-5-4	ND	0.209047	0.787427	0.409943	0.547458	0.587531	0.5333	2.10905	0.447921	0.548659	0.291367	ND	0.691895	0.715129	0.432381	0.905417	0.51039	0.622399	1.04817	0.663392	0.849133	0.604025	1.0962	0.685857	ND	2.19242	0.747116	ND	0.762987	0.960124	0.908476	0.614465	0.960124	0.96472	0.927196	1.26963	2.06328	1.50414	1.43934
IL-5-4	ND	0.443296	1.98684	1.06421	2.29831	0.87166	0.63882	1.1195	0.476627	1.15389	0.559274	ND	1.1109	1.12491	ND	1.14669	0.846375	0.805783	1.29894	0.785993	1.21149	0.567968	1.00706	0.559675	ND	4.38053	1.04642	ND	0.892569	0.782664	0.755686	1.36196	0.782664	0.770569	0.433494	0.906569	1.89982	0.863438	1.12843
IL-5-4	ND	0.260084	0.275178	0.436607	0.139686	0.310889	0.184837	0.57695	0.500231	0.284406	0.380039	ND	0.232141	0.35393	0.607744	0.759907	0.81651	1.31269	0.343933	1.87867	0.685728	0.40973	0.708837	0.778602	ND	0.462405	1.39061	ND	0.69383	0.899803	0.867479	2.0192	0.899803	ND	0.743154	1.51065	0.610226	1.42489	1.58158
IL-5-5	ND	0.254739	0.680344	0.497636	1.74107	0.525043	0.736488	1.86221	0.440857	0.822762	0.521755	ND	1.12977	1.23305	0.972852	1.36052	0.745095	0.895608	1.29343	0.60635	1.1254	0.644029	1.11796	0.653845	ND	4.3721	0.863638	ND	0.726814	0.787992	0.809859	1.09274	0.787992	0.7851	0.468895	0.932624	1.94958	0.962119	1.49278
IL-5-5	ND	0.249773	0.204146	0.418431	3.12445	0.750199	2.46724	0.809698	0.372019	1.47418	0.251899	ND	0.824691	1.47866	0.828237	1.33118	0.999927	1.91651	0.773842	0.774373	1.83931	0.493419	1.34543	1.04073	ND	4.63865	0.7209	ND	0.738267	0.789363	0.786334	0.583408	0.789363	0.805971	0.560038	0.890774	1.94902	1.01631	1.20151
IL-5-5	ND	0.240392	1.24286	0.939702	1.73096	0.800521	0.300484	0.613454	0.576163	1.05658	0.421345	ND	0.686987	0.64528	0.710111	0.73146	0.644582	1.40583	0.950417	0.586063	1.05111	0.481138	1.116	0.820946	ND	2.30718	1.69808	ND	1.23076	1.16615	1.0518	1.61631	1.16615	1.10549	0.679813	1.30509	2.48658	1.3283	1.44313
IL-5-5	ND	0.243506	1.19979	0.491656	1.6282	0.795683	0.637879	0.646897	0.446257	1.05597	0.404288	ND	0.695423	0.596656	0.674258	0.692942	0.763277	1.78402	0.983473	0.59995	1.06971	0.488816	1.19946	0.788228	ND	3.06403	1.33322	ND	1.35478	1.09772	1.03135	2.08378	1.09772	1.05338	0.732792	1.27688	2.32711	1.31205	1.83226
IL-5-5	ND	0.254926	0.679199	0.485509	1.65431	0.530993	1.04606	1.74859	0.418761	0.736467	0.519586	ND	1.13841	1.18195	1.15774	1.35316	0.885114	0.714507	1.48858	0.585785	1.08042	0.618781	1.28868	0.619259	ND	4.03661	0.743654	ND	0.792247	0.750953	0.774465	0.918801	0.750953	0.739027	0.493123	0.920698	1.87385	0.92583	1.29934
IL-5-5	ND	0.262091	0.223787	0.274866	3.32959	0.812065	3.51741	0.821063	0.344128	1.60212	0.264641	ND	0.877425	1.59212	0.975735	1.36408	1.21597	1.95415	0.89814	0.741006	1.93128	0.523744	1.57865	1.04252	ND	5.10109	0.61377	ND	0.75556	0.837875	0.846461	0.65039	0.837875	0.84674	0.676735	0.946885	2.08977	1.09778	1.1893
IL-6-1	ND	0.329059	1.00925	0.379464	2.18526	0.744265	0.941654	0.607913	0.576584	0.972006	0.595625	ND	1.21915	1.11337	0.750328	1.21318	1.14078	0.612725	1.31017	0.50133	1.02181	0.671877	1.17477	0.285216	ND	3.73913	0.830169	ND	0.939546	0.866388	0.887239	1.63188	0.866388	0.83742	0.629491	0.788372	2.11289	0.955075	1.10201
IL-6-1	ND	0.120439	0.718087	0.179406	1.66011	0.453647	0.493049	0.449979	0.414056	0.560193	0.344366	ND	0.597542	0.383854	0.43206	0.906593	0.513078	0.585097	0.348111	0.343543	0.589584	0.523776	0.767147	0.138925	ND	1.65729	0.679981	ND	0.64594	0.714895	0.74561	0.524141	0.714895	0.61543	0.50549	0.840336	1.83293	1.08247	0.988623
IL-6-1	ND	0.279963	0.159127	0.295461	0.71759	0.333799	0.101891	0.47634	0.498622	0.672316	0.534501	ND	1.28725	1.02815	1.04787	0.747809	0.462158	0.64412	0.593456	1.08436	1.031	0.514916	1.27379	0.684138	ND	2.96867	1.40842	ND	0.900841	0.887546	0.824508	0.895342	0.887546	0.881602	0.755439	1.04712	2.01098	1.15751	2.16885
IL-6-1	ND	0.216774	0.129036	0.154929	0.718948	0.310779	0.215252	0.437436	0.455572	0.679055	0.568902	ND	1.39623	0.961696	0.545244	0.608069	0.542217	0.610975	0.823129	0.568872	1.06463	0.542629	0.992589	0.666027	ND	2.80698	0.896234	ND	1.00373	0.893423	0.835062	0.838599	0.893423	0.886805	0.909554	1.06795	2.01409	1.17507	2.45914
IL-6-1	ND	0.302519	0.971832	0.521331	1.88588	0.715007	1.09647	0.553488	0.526742	0.862773	0.573487	ND	1.1222	1.00813	0.575037	1.23385	0.958985	0.621591	1.10659	0.475349	0.932579	0.631897	1.01043	0.280952	ND	3.53082	0.726405	ND	0.744311	0.813016	0.834269	1.43696	0.813016	0.790031	0.533029	0.766157	1.98353	0.928544	1.01045
IL-6-1	ND	0.121586	0.733658	0.155108	1.62598	0.460965	0.587747	0.457366	0.403308	0.535828	0.344266	ND	0.596138	0.382587	0.374445	0.89478	0.504271	0.68815	0.341192	0.352225	0.6039	0.527252	0.758045	0.139329	ND	1.84025	0.672146	ND	0.676043	0.718761	0.754217	0.62689	0.718761	0.615743	0.501669	0.876328	1.86189	1.09124	1.13398
IL-6-2	ND	0.0981089	0.417592	ND	0.414721	0.331282	0.281081	0.72321	0.246879	0.534022	0.608484	ND	0.576201	0.747584	0.894491	0.738387	0.644553	0.947724	0.464435	0.863907	0.971007	0.787482	1.26408	0.651531	ND	4.09538	1.22783	ND	0.932315	ND	0.985441	1.86533	ND	ND	0.771399	1.28971	2.11934	1.51913	2.22243
IL-6-2	ND	0.462639	2.36231	3.1657	1.32414	0.497677	0.780059	1.96252	1.19517	1.83869	2.4611	ND	0.729884	2.35034	1.06906	2.63113	1.06739	1.90525	0.986476	2.9192	1.39754	0.840779	1.59512	0.249013	ND	4.10713	1.14122	ND	0.851651	0.722986	0.731046	2.10923	0.722986	0.705514	0.805571	1.13303	1.84467	0.894753	5.05064
IL-6-2	ND	0.915766	3.36342	5.82771	3.32201	0.978727	0.391462	2.08381	1.62642	2.83522	2.37929	ND	1.18687	2.70292	0.790094	2.86765	2.04027	0.783538	1.32743	5.77165	2.47171	0.752836	1.44021	0.253041	ND	0.719466	2.29339	ND	1.4679	0.88611	0.99787	2.5429	0.88611	0.758478	0.987986	0.97409	2.60519	1.22559	3.01931
IL-6-2	ND	0.893461	3.15972	5.25698	3.21871	1.00663	0.704301	1.98646	1.62512	2.65314	2.48474	ND	1.18601	2.75828	0.747255	2.81757	2.04464	0.715272	1.3989	6.00961	2.46337	0.746417	1.44125	0.250624	ND	0.651318	1.58739	ND	1.24648	0.87368	0.988371	2.36672	0.87368	0.737633	1.01235	1.03724	2.57462	1.20237	2.80584
IL-6-2	ND	0.0929586	0.402149	0.156129	0.409325	0.332557	0.370676	0.658301	0.250937	0.468956	0.564569	ND	0.559366	0.639663	0.922767	0.712858	0.689814	0.74885	0.584041	0.795235	0.95788	0.764439	1.23402	0.631789	ND	3.35765	0.780174	ND	0.831227	0.990981	0.951665	1.23863	0.990981	ND	0.69903	1.2924	2.05962	1.41318	1.6497
IL-6-2	ND	0.460166	2.31085	3.75842	1.25563	0.485004	0.848785	1.92204	1.20298	1.90956	2.51507	ND	0.731773	2.24813	0.662549	2.58722	1.18936	1.92139	1.07708	2.95176	1.3329	0.89939	1.6602	0.243863	ND	4.54653	1.28887	ND	0.901417	0.822454	0.86812	2.08044	0.822454	0.802915	0.865269	1.17396	2.15604	0.948131	4.82238
IL-6-2-2	ND	0.61852	0.529073	12.3652	0.941876	0.687098	2.00147	1.57501	2.24576	1.57222	0.308543	ND	0.319963	0.986399	0.694255	1.06365	1.88306	3.17096	0.407799	5.55963	1.13267	0.697175	1.58281	0.954393	ND	0.976374	1.85221	ND	1.01665	0.827016	0.835248	1.5256	0.827016	0.819109	1.7733	1.4154	1.7338	0.717754	8.09142
IL-6-2-2	ND	0.845585	1.67538	3.28893	2.22156	0.869417	0.317188	2.54076	2.29556	3.40429	2.42638	ND	0.846864	2.53536	0.934197	1.64852	1.78026	1.23931	0.858937	4.41868	2.98117	0.789264	1.87085	0.65573	ND	0.718576	2.72177	ND	1.61457	1.02395	1.01557	3.29031	1.02395	0.947958	1.25832	1.82462	2.58758	1.26308	3.06483
IL-6-2-2	ND	0.746928	1.63106	4.5457	1.86879	0.739733	0.422359	2.3647	1.97459	3.02505	2.32823	ND	0.685677	2.31945	0.625344	1.65024	1.26867	1.05364	0.599088	4.213	2.51744	0.698023	1.30929	0.597425	ND	0.569496	1.93923	ND	0.922961	0.917305	0.907157	2.71119	0.917305	0.854552	0.910562	1.85416	2.31702	1.16913	2.49923
IL-6-2-2	ND	0.524958	0.582538	14.9004	0.838034	0.610926	1.901	1.50512	2.00115	1.51878	0.305447	ND	0.268663	1.03943	0.495759	1.07787	1.28041	2.87463	0.305489	5.71792	0.975387	0.655609	1.10511	0.886556	ND	1.06518	1.60458	ND	0.912036	0.77734	0.773509	1.34139	0.77734	0.775103	1.24061	1.36646	1.65299	0.683912	7.51837
IL-6-2-2	ND	0.839676	1.59323	2.63187	2.12125	0.82355	0.86495	2.54694	2.20064	3.13157	2.48898	ND	0.802262	2.55411	0.89214	1.61809	1.79738	1.12141	0.806313	4.09745	2.87709	0.753349	1.80085	0.640015	ND	ND	1.70363	ND	1.22735	0.972508	0.981374	3.03673	0.972508	0.899254	1.23182	1.81116	2.46727	1.23642	2.77288
IL-6-2-2	ND	0.512905	0.472187	8.61364	0.82056	0.588839	2.62548	1.28087	1.87851	1.27318	0.257294	ND	0.270226	0.834477	0.629632	0.928196	1.50816	2.42362	0.321836	4.72328	0.944415	0.579995	1.30305	0.794942	ND	0.695511	1.27406	ND	0.868444	0.663901	0.667965	1.17758	0.663901	0.656229	1.42358	1.16562	1.413	0.591945	6.55943
IL-6-3	ND	1.05809	1.04288	7.18387	0.562257	1.25941	0.693712	0.960095	1.36907	1.21425	1.28606	ND	0.365837	0.34997	0.829746	0.992247	1.56579	0.671418	0.321186	0.968524	0.912771	1.16945	2.39556	1.21094	ND	0.419985	1.17802	ND	0.913852	1.0373	0.985015	0.854049	1.0373	1.04943	2.12109	1.34252	0.687011	1.42572	1.62517
IL-6-3	ND	0.245915	1.36396	1.10251	1.01673	0.489958	1.06605	0.683597	0.846936	1.02695	1.35426	ND	1.02558	1.08208	0.715558	1.26924	0.864551	0.918297	0.868351	0.794171	0.9885	0.98703	1.29295	0.29635	ND	3.7884	0.836065	ND	0.893736	1.06195	1.03187	1.21325	1.06195	1.04134	0.769011	1.14098	2.52987	1.27193	1.8862
IL-6-3	ND	0.150318	0.669021	0.705856	1.45635	0.469784	0.448819	0.525426	0.510238	0.862324	0.912749	ND	0.501728	0.790871	0.791972	0.858628	0.686962	0.509006	1.18888	0.688311	0.870598	0.662691	1.00452	0.805404	ND	4.36142	1.14157	ND	0.839027	0.793657	0.806964	0.686884	0.793657	0.768308	0.874807	1.13154	1.94842	1.06025	1.63115
IL-6-3	ND	0.151109	0.636641	0.429434	1.34129	0.464628	0.77852	0.496365	0.546195	0.806848	0.887563	ND	0.513088	0.764063	0.866592	0.801913	0.775371	0.522908	1.22571	0.646974	0.884619	0.621855	1.17376	0.765296	ND	4.23788	0.816805	ND	0.807864	0.746714	0.76578	0.740809	0.746714	0.727572	0.995901	1.07721	1.84403	0.997139	1.67849
IL-6-3	ND	0.990826	0.984884	10.9652	0.509523	1.11354	0.757121	0.888938	1.28868	1.05439	1.25836	ND	0.315456	0.319334	0.627467	0.952328	1.26026	0.62864	0.268671	1.03802	0.811458	1.05382	2.00425	1.13022	ND	0.54035	1.0382	ND	0.82369	0.941029	0.891403	0.756492	0.941029	0.953587	1.77526	1.28755	0.660529	1.30861	1.51626
IL-6-3	ND	0.348211	1.9181	0.723769	2.03849	0.864322	1.75187	0.685698	0.425967	0.747708	0.513801	ND	0.808564	1.06474	0.649092	0.997961	1.03186	1.4152	2.05352	0.858841	1.1074	0.653825	1.21453	0.598505	ND	2.78212	0.716767	ND	0.806486	0.910461	0.885338	0.467204	0.910461	0.88267	0.835708	1.02537	2.17205	1.28455	1.34474
IL-6-4	0.224646	0.184763	0.206309	0.457757	0.308394	0.271415	0.168477	1.02789	0.683674	0.339634	0.311344	ND	0.595497	0.656238	0.338627	0.664543	0.850891	0.67611	1.11891	1.18695	0.903683	0.844956	0.396756	0.752109	ND	0.807429	1.11388	0.901685	0.811004	0.854212	0.989714	2.7931	ND	ND	1.08161	1.39137	ND	1.50369	ND
IL-6-4	0.262948	0.243273	0.352275	0.412797	0.591107	0.376436	0.0538988	0.879117	0.713043	0.878831	0.371165	ND	0.548	0.834746	0.439003	0.713341	0.975286	1.60037	0.709715	0.780434	1.17131	ND	0.372395	0.597219	ND	1.56487	1.31756	1.94631	0.792815	0.731194	0.90796	1.20065	ND	ND	3.01841	1.30089	ND	1.41165	ND
IL-6-4	1.50692	0.289855	0.757827	0.805936	1.29249	0.629204	1.0479	0.797887	1.11956	0.586585	0.714325	ND	0.481997	1.11074	0.305925	1.08239	0.933027	0.693197	2.32175	0.490557	1.21715	0.766476	0.405521	0.556759	ND	3.10751	0.943968	1.8618	0.675346	0.839023	0.895673	0.845179	ND	ND	2.49416	1.2377	ND	1.33196	ND
IL-6-4	0.160275	0.260961	0.359705	0.325215	0.472232	0.416733	0.103051	0.853205	0.676267	0.905583	0.351335	ND	0.584023	0.746336	0.439503	0.7031	1.12055	1.41887	0.76557	0.742865	1.24417	0.641539	0.403666	0.582973	ND	1.35346	0.835754	2.13818	0.72623	0.697872	0.875768	1.12501	ND	ND	3.2212	1.31394	ND	1.31312	ND
IL-6-4	0.220204	0.18763	0.215425	0.362815	0.187432	0.266379	0.218384	1.02639	0.550813	0.351075	0.338409	ND	0.616452	0.668562	0.301536	0.687328	0.825767	0.721595	1.04735	1.29071	0.9079	0.838336	0.369899	0.764907	ND	0.990204	1.18826	0.864735	0.729627	0.890933	0.985986	2.93045	ND	ND	1.04878	1.47857	ND	1.49509	ND
IL-6-4	1.69565	0.303802	0.799523	0.57647	1.34007	0.688684	1.39432	0.81676	1.15496	0.556711	0.762007	ND	0.520924	1.01322	0.32213	1.07003	0.994932	0.646187	2.44053	0.52986	1.3195	0.792429	0.447295	0.561167	ND	3.00182	0.729746	1.8666	0.680127	0.848577	0.906882	0.75468	ND	ND	2.68949	1.25085	ND	1.33665	ND
IL-7-1	0.755757	1.84536	1.22822	2.48622	0.552494	1.21609	0.787172	0.954762	1.22362	1.02719	1.027	ND	0.395509	0.554368	0.606813	0.785553	1.35367	1.33638	0.693482	0.686645	1.37188	1.21922	0.599509	1.27304	ND	0.546052	1.06517	0.429894	1.10404	0.518527	1.05818	1.47667	ND	ND	1.92895	0.9908	ND	1.38589	ND
IL-7-1	0.402126	0.338325	0.299383	0.508053	0.68194	0.884631	1.29724	0.612576	1.18183	0.556055	0.312096	ND	0.657933	0.779212	0.385426	0.981343	1.01714	1.18648	3.21794	0.555204	1.09702	0.726232	0.431134	1.15991	ND	1.35322	0.776371	0.943403	0.767643	0.728917	0.880067	2.55418	ND	ND	1.04839	1.36826	ND	1.1984	ND
IL-7-1	1.57587	0.826144	1.92833	1.29184	1.7687	1.04932	0.28634	0.558747	0.822743	1.22038	0.45049	ND	0.287903	0.793142	0.419634	0.561101	0.865484	1.56493	0.916869	0.599728	1.50407	0.680592	0.441272	0.548218	ND	0.979464	1.02868	1.26484	0.823481	0.757824	0.918287	1.05146	ND	ND	0.797351	1.03749	ND	1.10288	ND
IL-7-1	0.698979	0.856785	1.87609	1.03593	1.70928	1.07328	0.493437	0.549053	0.739423	1.23928	0.42923	ND	0.314031	0.686073	0.521546	0.540989	1.02853	1.55673	1.04207	0.5774	1.55348	0.693066	0.502029	0.550889	ND	0.929526	0.813097	1.22656	1.17845	0.73879	0.889603	1.026	ND	ND	0.931066	0.944697	ND	1.05308	ND
IL-7-1	1.08465	1.63747	1.2293	2.0559	0.4172	1.07306	0.828693	0.931855	1.14253	0.945519	0.973256	ND	0.346785	0.543705	0.426445	0.780102	0.966051	1.30494	0.538211	0.694007	1.24448	1.17414	0.435561	1.25609	ND	0.591544	1.02066	0.416587	0.794682	0.484921	1.00665	1.3475	ND	ND	1.44289	0.99054	ND	1.30265	ND
IL-7-1	0.833458	0.283383	0.279495	0.444531	0.56112	0.753471	1.14149	0.582864	1.03076	0.479044	0.291724	ND	0.557922	0.792868	0.340676	0.947879	0.759308	1.10071	2.46727	0.532177	0.920411	0.675969	0.32751	1.09494	ND	1.21101	0.707088	0.876914	0.602189	0.698735	0.823311	2.19651	ND	ND	0.837529	1.28477	ND	1.12899	ND
IL-7-2	0.165649	0.192597	0.679667	0.532188	0.460144	0.531479	0.372088	0.901594	1.06739	0.944065	0.341513	ND	0.403512	0.421742	0.444733	0.548686	1.21923	0.436411	0.518177	1.15188	1.12712	0.726264	0.442671	0.953338	ND	1.4696	0.749883	1.12238	0.806811	0.755868	0.857509	1.64914	ND	ND	3.05414	1.31917	ND	1.16031	ND
IL-7-2	1.5725	0.608449	1.04416	1.64208	1.59534	0.92009	0.613565	0.909897	0.951453	1.32502	0.410682	ND	0.771855	0.796953	0.521117	0.683185	0.865057	1.33515	1.48682	0.661714	1.37247	0.93145	0.418416	1.03116	ND	1.72363	1.07441	1.11585	0.816615	0.659571	0.920325	2.82659	ND	ND	0.667076	0.938859	ND	0.766019	ND
IL-7-2	0.808212	0.662163	1.016	1.30607	1.58136	0.954692	1.23045	0.931573	0.957543	1.36837	0.427495	ND	0.845292	0.766922	0.557307	0.703709	1.10056	1.30377	1.63018	0.641775	1.53796	0.914322	0.520133	1.0442	ND	1.73356	0.80411	1.16296	0.922402	0.633049	0.898867	2.90255	ND	ND	0.820101	0.895287	ND	0.742827	ND
IL-7-2	0.285239	0.158074	0.650909	0.452299	0.411824	0.466056	0.370223	0.863741	1.02074	0.81474	0.33043	ND	0.345547	0.417744	0.360102	0.552953	0.919723	0.361952	0.438011	1.14222	1.00144	0.697461	0.344745	0.888577	ND	1.31648	0.787509	1.09762	0.703532	0.79118	0.818045	1.39617	ND	ND	2.37893	1.31219	ND	1.12724	ND
IL-7-2	1.71612	0.621653	1.03194	1.21781	1.40165	0.873535	1.38157	0.947274	1.03952	1.19198	0.41257	ND	0.758589	0.770555	0.440072	0.705481	0.881199	1.38374	1.43744	0.683442	1.41782	0.909572	0.405073	1.00683	ND	1.63952	0.749353	1.10695	0.723464	0.639513	0.878705	3.01789	ND	ND	0.66547	0.933774	ND	0.685767	ND
IL-7-2	0.349082	0.157352	0.662098	0.419429	0.402349	0.472641	0.457035	0.867077	0.943644	0.823985	0.322944	ND	0.346725	0.403634	0.377896	0.578237	0.937588	0.433783	0.503633	1.19031	0.997293	0.686354	0.341653	0.904425	ND	1.65689	0.709606	1.03765	0.749939	0.739453	0.798089	1.5119	ND	ND	2.3738	1.31963	ND	1.10144	ND
IL-7-3	1.0979	0.413977	0.848359	0.886327	1.10025	0.631171	0.633416	0.730797	1.47851	0.719331	0.446398	ND	0.765997	1.32502	0.332813	0.95943	0.925601	0.619681	2.54122	0.436852	1.27019	0.774125	0.47461	0.773926	ND	0.629377	0.795868	1.25802	0.783229	0.771873	1.03716	1.32743	ND	ND	0.912242	0.905245	ND	1.05917	ND
IL-7-3	1.37923	1.11112	0.295181	1.02652	1.66294	1.37363	2.42696	0.586292	1.39627	1.73197	0.644655	ND	1.72932	1.49902	0.536535	1.2727	2.07765	2.61815	1.83838	0.731799	2.81422	0.598427	0.775062	1.47012	ND	1.13325	0.883311	1.10683	1.09374	0.674373	1.00973	4.46051	ND	ND	1.39841	0.876711	ND	1.0862	ND
IL-7-3	0.545298	0.143223	0.435963	0.42362	1.08893	0.419924	0.187408	0.611861	0.729715	0.535353	0.208838	ND	0.413439	0.612202	0.34737	0.428689	0.685921	0.569512	1.14025	0.630303	1.0728	0.291724	0.396576	1.08718	ND	1.97342	0.636828	1.63594	0.60633	0.656983	0.709237	0.359988	ND	ND	1.35537	0.789202	ND	0.896421	ND
IL-7-3	0.415302	0.140292	0.402737	0.346222	0.986628	0.421707	0.306938	0.57996	0.694035	0.533481	0.203444	ND	0.410567	0.519339	0.363469	0.398992	0.751851	0.619789	1.12172	0.593344	1.05081	0.27906	0.433887	1.03083	ND	2.28187	0.60254	1.52743	0.647288	0.670802	0.69987	0.456308	ND	ND	1.56686	0.758445	ND	0.871012	ND
IL-7-3	0.666855	0.417403	0.819915	0.746471	1.09939	0.682407	1.0013	0.718294	1.45404	0.707104	0.46492	ND	0.825702	1.17778	0.379973	0.902823	1.15187	0.500167	2.78815	0.450673	1.33505	0.774502	0.561395	0.771521	ND	0.601547	0.819986	1.22044	0.833865	0.7581	1.00822	1.43328	ND	ND	1.07881	0.885082	ND	1.07908	ND
IL-7-3	2.58415	1.00548	0.297496	0.943302	1.49908	1.22634	2.53722	0.570852	1.37382	1.54893	0.576024	ND	1.59689	1.4754	0.423807	1.25995	1.62853	2.28092	1.55706	0.703129	2.54605	0.570386	0.631899	1.42938	ND	0.921419	0.794905	1.09457	0.858368	0.681234	0.987999	3.82912	ND	ND	1.20437	0.857066	ND	1.02388	ND
IL-7-4	1.58549	0.504333	1.22422	0.854911	1.09449	0.925103	1.26068	0.848912	1.42366	0.864907	0.477591	ND	0.559366	1.11224	0.351188	0.867825	1.13131	0.448841	1.8009	0.417776	1.35192	0.608567	0.496165	0.565145	ND	1.78556	0.634001	1.66536	0.674347	0.67133	0.878927	1.15923	ND	ND	0.942823	1.00449	ND	0.939474	ND
IL-7-4	1.50642	0.464554	0.395215	0.844895	0.884673	0.810773	1.51182	0.615727	0.91385	1.89553	1.12666	ND	0.857712	0.924219	0.406075	0.981617	0.995322	1.23081	0.499653	0.646924	2.13519	0.813897	0.655469	1.021	ND	0.727839	0.892006	1.01193	0.773308	0.672414	1.05746	2.05419	ND	ND	0.768687	1.12692	ND	0.810894	ND
IL-7-4	1.21373	2.05221	1.32997	2.33317	0.549951	1.16105	0.796411	1.15715	1.52247	0.925425	0.789364	ND	0.454769	0.621988	0.511035	0.786982	1.63372	1.78338	0.759767	0.884073	1.31785	1.2532	0.539139	1.65315	ND	0.558402	0.926132	0.546055	0.94045	0.529392	1.12147	1.47749	ND	ND	1.53258	0.986033	ND	1.33403	ND
IL-7-4	1.65926	0.77173	0.641241	0.872028	2.13882	1.19512	0.536676	0.577172	0.74438	1.1154	0.584865	ND	1.35205	1.89335	0.424566	1.26626	1.23119	0.934144	2.39593	0.651439	1.82288	1.09613	0.396022	0.596556	ND	1.18544	1.09752	1.49836	0.891681	0.789324	1.12022	3.06741	ND	ND	0.615598	0.858788	ND	1.08474	ND
IL-7-4	1.43757	0.838904	0.630192	0.769451	2.20342	1.29528	0.973544	0.607173	0.717452	1.05294	0.600744	ND	1.45843	1.78695	0.485149	1.24348	1.84058	0.912771	3.08477	0.662033	2.00428	1.06586	0.548741	0.593454	ND	1.10648	1.01467	1.44135	0.991106	0.775338	1.08354	2.96381	ND	ND	0.771299	0.889488	ND	1.09516	ND
IL-7-4	1.10554	1.84075	1.2294	1.98715	0.464956	1.04222	0.927644	1.09048	1.50457	0.821168	0.720092	ND	0.412819	0.535428	0.431351	0.705214	1.44676	1.6	0.69441	0.803716	1.15616	1.18007	0.46759	1.54294	ND	0.424481	0.900781	0.453185	0.79182	0.514362	1.05945	1.3973	ND	ND	1.43439	0.911177	ND	1.23812	ND
IL-7-4-1	0.776631	0.334617	0.799883	0.828466	0.762804	0.71969	0.402973	1.20424	1.35878	0.782194	0.193235	ND	0.511105	0.73473	0.507944	0.652758	1.1008	1.39935	1.35536	0.874868	1.21346	0.483214	0.426085	0.843138	ND	1.49799	0.928275	1.56092	0.838796	0.805856	0.823363	2.07322	ND	ND	2.3511	1.47523	ND	1.33234	ND
IL-7-4-1	0.618089	0.335907	0.798676	0.73287	0.698457	0.704609	0.567845	1.24443	1.27824	0.785594	0.183786	ND	0.502997	0.776331	0.500989	0.66476	1.13222	1.37697	1.34931	0.841535	1.19576	0.491069	0.420342	0.843075	ND	1.13313	0.997761	1.61984	0.774859	0.821214	0.894004	2.06941	ND	ND	2.28768	1.51759	ND	1.3889	ND
IL-7-4-1	1.27515	0.25704	0.441419	0.348841	1.22365	0.630118	2.08548	0.954484	0.850017	0.552185	0.224257	ND	0.543472	0.796565	0.57077	0.651508	0.862895	0.530561	2.03855	0.414505	1.08695	0.437435	0.422767	0.773689	ND	2.77602	0.688912	1.69785	0.715285	0.788302	0.860253	1.10998	ND	ND	0.550004	1.10888	ND	0.852113	ND
IL-7-4-1	0.612713	0.351463	0.797224	0.72142	0.669037	0.71512	0.836414	1.21432	1.31811	0.719954	0.196196	ND	0.521979	0.761459	0.463736	0.649448	1.15194	1.35594	1.3926	0.913127	1.22036	0.51058	0.436467	0.843634	ND	1.17814	0.733027	1.62008	0.733578	0.828368	0.85581	1.75044	ND	ND	2.37613	1.53217	ND	1.34867	ND
IL-7-4-1-I	0.754027	0.279622	0.438613	0.377772	1.30936	0.670926	1.91525	0.924128	0.873413	0.616415	0.222622	ND	0.565745	0.73357	0.577647	0.637925	1.10277	0.532477	2.40204	0.434971	1.12275	0.447186	0.509189	0.780269	ND	2.97403	0.984948	1.65899	1.0431	0.735891	0.91099	1.40628	ND	ND	0.65438	1.06023	ND	0.84613	ND
IL-7-4-1-I	1.23712	0.253649	0.420477	0.314779	1.20688	0.628668	2.26478	0.879429	0.857895	0.526665	0.213413	ND	0.534104	0.776995	0.489012	0.646881	0.843807	0.50301	1.99941	0.436661	1.04558	0.420951	0.410862	0.774772	ND	2.82346	0.664827	1.59023	0.681424	0.72131	0.883677	1.16859	ND	ND	0.523401	1.04814	ND	0.783905	ND
IL-7-5	1.08009	1.08298	0.960616	0.556002	2.01036	1.38599	2.16851	0.819056	0.75164	0.983169	0.310878	1.76026	ND	1.07117	ND	1.36162	2.17371	0.55984	1.83216	0.804831	1.39263	0.54979	0.4081	0.293345	1.4561	ND	0.778905	1.01754	0.832909	1.03523	0.985841	1.22449	1.03523	1.15413	1.00533	1.05199	ND	1.12471	ND
IL-7-5	1.19329	0.43399	0.9068	0.391887	2.32681	1.112	2.44421	0.426749	0.920446	0.765369	0.465438	1.07831	ND	0.800457	ND	1.00689	1.36518	0.647525	1.36149	0.459813	1.53947	0.432622	0.385008	0.496877	3.13575	ND	0.79752	1.68806	0.887097	0.878101	0.912547	1.73796	0.878101	0.934635	0.69309	0.879075	ND	0.724333	ND
IL-7-5	0.143494	1.22257	0.216925	1.34886	0.243498	0.471707	0.264241	1.49034	1.5865	0.762359	0.318421	1.80204	ND	1.28622	ND	0.605179	1.41701	1.59975	0.595859	1.02441	1.68879	0.5525	0.447015	0.77298	3.33956	ND	1.34455	0.758053	0.873314	1.05662	0.998652	6.23642	1.05662	ND	2.75067	1.40275	ND	ND	ND
IL-7-5	0.294048	0.347136	0.0906916	0.917376	0.715121	0.58578	0.12342	0.512489	1.04852	1.08558	0.446785	0.599629	ND	1.44394	ND	0.699802	0.85955	1.00751	0.894233	0.600829	1.76465	0.763643	0.349922	1.2178	0.33189	ND	1.43903	1.52091	0.955218	1.25171	1.18656	1.00158	1.25171	1.34141	0.927937	1.15042	ND	1.22701	ND
IL-7-5	0.218415	0.376329	0.101021	0.829962	0.638362	0.629195	0.297016	0.509368	0.914878	1.15477	0.446216	0.714632	ND	1.4363	ND	0.714889	0.98787	0.94047	0.997603	0.617858	1.79321	0.807218	0.397349	1.17892	0.428866	ND	0.95214	1.54236	0.977905	1.19397	1.16164	1.12148	1.19397	1.26504	1.09629	1.12981	ND	1.1931	ND
IL-7-5	0.135323	1.18596	0.203958	1.01548	0.174851	0.440473	0.343751	1.42224	1.5305	0.716804	0.29671	1.65964	ND	1.13969	ND	0.572895	1.31027	1.4434	0.530886	0.940918	1.6021	0.539423	0.393702	0.754067	3.69009	ND	1.10583	0.696363	0.79924	0.925708	0.886129	5.44032	0.925708	ND	2.54981	1.29877	ND	ND	ND
IL-7-5-5	0.984342	0.503386	0.937703	0.936001	1.25398	0.712641	0.707135	0.786502	0.60959	0.686403	0.395394	0.677107	ND	1.2466	ND	0.793526	0.852974	0.724272	1.92315	1.19943	1.26559	0.747489	0.374996	0.674903	0.668993	ND	0.966308	3.04516	0.789598	1.0598	1.01772	1.28019	1.0598	1.11554	0.706391	1.00575	ND	1.10498	ND
IL-7-5-5	0.646429	0.282494	0.539238	1.40539	0.793336	0.555129	0.327143	0.690695	1.14381	0.839698	0.417904	0.573425	ND	0.853187	ND	0.649571	0.816568	0.756992	2.00298	0.719819	0.994921	0.775134	0.474192	1.16143	0.396451	ND	1.46107	1.07232	0.837918	1.13633	1.10073	0.923251	1.13633	1.17699	1.14771	1.00896	ND	1.01936	ND
IL-7-5-5	0.760103	0.567629	1.34571	0.871361	1.78708	1.0343	2.62763	0.55998	1.00138	0.905497	0.608383	1.12185	ND	1.22994	ND	1.13249	1.74695	0.839744	3.01248	0.612422	1.55205	0.751359	0.427194	0.811065	1.38704	ND	0.71607	1.52262	0.926251	1.01881	1.00302	1.13305	1.01881	1.14839	0.818686	0.955211	ND	0.905936	ND
IL-7-5-5	0.575561	0.294729	0.556516	1.04144	0.772003	0.588971	0.770324	0.733193	1.0917	0.8813	0.42424	0.59888	ND	0.818826	ND	0.649184	0.824534	0.768962	1.85133	0.738004	1.00512	0.801601	0.497777	1.16631	0.417761	ND	0.98892	1.06982	0.780913	1.08547	1.07169	0.925206	1.08547	1.13869	1.25777	1.02989	ND	1.02155	ND
IL-7-5-5	1.01604	0.485267	0.881056	0.751049	1.13935	0.705737	0.911701	0.755335	0.546944	0.629587	0.36851	0.669652	ND	1.14775	ND	0.760708	0.846515	0.682903	1.94271	1.15921	1.25134	0.735894	0.4766	0.657266	1.16721	ND	0.746168	2.91571	0.806333	1.01021	0.975276	1.04259	1.01021	1.06196	0.714829	0.95393	ND	1.026	ND
IL-7-5-5	1.3375	0.516873	1.38374	0.759673	1.5942	0.954179	2.58569	0.573861	0.995912	0.803587	0.6415	0.888061	ND	1.22419	ND	1.20752	1.30467	1.07923	2.48021	0.632231	1.39846	0.723141	0.332549	0.816796	1.93872	ND	0.920609	1.52122	0.902508	1.0325	1.01298	1.10295	1.0325	1.13896	0.623303	0.958369	ND	0.912501	ND
IL-8-1	1.11872	0.44377	0.804889	0.345667	2.12198	0.914451	0.92696	0.405282	0.679243	0.666969	0.196938	0.975285	ND	0.488231	ND	0.768342	1.28572	0.487762	0.817605	0.526453	1.53611	0.318238	0.298421	0.533657	0.483772	ND	0.663916	3.14882	0.684895	0.912165	0.899847	0.684337	0.912165	0.88066	0.716535	0.945787	ND	1.16219	ND
IL-8-1	0.826531	0.52696	0.426352	0.613728	1.66774	0.745641	0.168484	0.681872	0.600397	0.735285	0.346757	0.80873	ND	0.73026	ND	0.89063	1.09238	0.338376	0.919489	0.548993	1.7139	0.353085	0.316463	0.384053	0.612281	ND	1.07888	2.00669	0.716493	0.956962	0.939889	1.19823	0.956962	0.992158	0.686144	1.08213	ND	0.995597	ND
IL-8-1	0.932292	0.281878	0.56186	0.422982	1.41445	0.669372	0.96298	0.615271	0.789315	0.593859	0.336865	0.755116	ND	0.568613	ND	1.00267	1.10224	0.704298	0.850768	0.443777	1.55444	0.266116	0.308413	0.410124	2.43834	ND	0.921456	1.07464	0.7332	0.87083	0.898478	1.70602	0.87083	0.837275	0.51309	1.2033	ND	0.910179	ND
IL-8-1	0.87168	0.507742	0.411075	0.472137	1.56859	0.746341	0.367653	0.641793	0.521792	0.667043	0.354457	0.808913	ND	0.669817	ND	0.846691	1.05471	0.329755	0.932967	0.521789	1.72249	0.353417	0.31046	0.387036	0.639259	ND	0.825437	2.03601	0.728443	0.908648	0.902463	1.18706	0.908648	0.933788	0.649718	1.02181	ND	0.952335	ND
IL-8-1	1.0202	0.373258	0.762803	0.299158	1.88313	0.829612	1.07798	0.378892	0.652008	0.620351	0.184154	0.848409	ND	0.48031	ND	0.742636	1.11821	0.541829	0.706922	0.483311	1.39508	0.295007	0.260084	0.506493	0.881229	ND	0.610726	2.72837	0.58799	0.869745	0.873343	0.631906	0.869745	0.824979	0.614841	0.893964	ND	1.11157	ND
IL-8-1	0.811823	0.326768	0.57381	0.335216	1.59986	0.790038	1.49313	0.619522	0.846627	0.612829	0.37366	1.05562	ND	0.489995	ND	1.00486	1.59317	0.78775	1.10224	0.467318	1.78345	0.280105	0.424405	0.428579	3.13829	ND	0.863953	1.10164	0.825243	0.896877	0.914311	1.81041	0.896877	0.850172	0.715536	1.21359	ND	0.983705	ND
IL-8-1-1	2.16575	1.33671	0.422647	1.70586	1.89173	1.57994	2.75597	0.539173	1.94066	1.89747	0.452133	2.74568	ND	0.494863	ND	1.98394	3.14047	2.63543	0.369102	1.05871	2.94827	0.486552	0.676204	0.765813	4.23062	ND	1.05204	2.09932	1.10014	1.48359	1.54723	8.03031	1.48359	1.55637	1.16975	1.02166	ND	0.817012	ND
IL-8-1-1	0.992013	0.706192	1.00273	1.03534	1.88159	0.966064	0.427448	0.764346	0.547525	1.10905	0.231507	1.17126	ND	0.471943	ND	0.998343	1.5139	2.91995	0.687655	0.665462	1.62499	0.309047	0.42594	0.829929	1.01849	ND	1.11762	2.28931	0.726211	1.03899	0.976966	1.90867	1.03899	1.10816	0.544463	0.964223	ND	0.985992	ND
IL-8-1-1	0.87822	0.766654	0.977037	0.872342	1.90559	1.01251	1.11943	0.771741	0.487825	1.09685	0.250738	1.38534	ND	0.357404	ND	1.00071	1.8221	3.189	0.740209	0.640126	1.76783	0.297651	0.508027	0.797544	1.22105	ND	0.878442	2.33613	0.90208	0.981526	0.957265	2.19343	0.981526	1.05776	0.650638	0.961373	ND	0.963436	ND
IL-8-1-1	2.51557	1.46973	0.443075	1.55744	2.06106	1.73244	3.82739	0.558527	1.95719	1.91698	0.499706	3.1335	ND	0.48738	ND	2.19112	3.46606	2.55539	0.418234	1.11668	3.39359	0.519965	0.7626	0.799434	8.40321	ND	0.927292	2.28016	1.30784	1.50076	1.5525	6.31438	1.50076	1.57329	1.22666	1.11455	ND	0.830636	ND
IL-8-1-1	1.09737	0.698929	1.00679	0.729269	1.7773	0.960287	1.33225	0.773102	0.544537	1.00059	0.228295	1.13201	ND	0.426313	ND	0.969219	1.47122	2.82864	0.7133	0.63274	1.6188	0.305065	0.397885	0.792697	1.17401	ND	0.718544	2.18992	0.774401	0.957744	0.925033	1.70888	0.957744	1.01076	0.516399	0.977389	ND	0.918895	ND
IL-8-1-1	1.44521	1.55548	0.447594	0.995875	2.30489	1.91565	6.08399	0.580016	2.07248	1.88855	0.520943	3.71644	ND	0.402799	ND	2.17511	4.24482	2.81392	0.417062	1.10703	3.84969	0.554137	0.91462	0.840346	10.8872	ND	1.1717	2.38724	1.52679	1.54883	1.62765	7.47219	1.54883	1.61372	1.44843	1.11134	ND	0.863956	ND
IL-8-1-3	0.608551	0.47729	0.270441	10.3756	1.18889	0.764175	0.397883	0.864088	1.39999	1.25465	0.424018	1.14369	ND	0.643782	ND	0.88958	1.34245	1.9171	0.748973	1.13178	2.48139	0.714494	0.529385	1.54615	2.10051	ND	1.38588	1.05489	1.00631	1.15123	1.25359	4.42648	1.15123	1.29245	1.54783	0.926552	ND	1.2553	ND
IL-8-1-3	0.141795	0.272854	0.228408	0.378175	0.18805	0.541121	0.323826	1.20009	0.702352	0.573499	0.378991	0.940943	ND	0.658904	ND	0.648239	1.10279	1.32234	0.714127	0.600583	1.33051	0.935859	0.430406	0.88062	3.08493	ND	1.02207	1.5443	0.816915	1.03702	1.02108	5.07045	1.03702	1.06762	0.947841	1.07995	ND	1.35534	ND
IL-8-1-3	0.955194	0.312073	0.475661	0.57027	1.55536	0.760652	1.6446	0.59956	0.86406	0.708291	0.341568	0.667995	ND	0.742813	ND	1.00738	0.965965	0.945452	1.1503	0.433061	1.39579	0.724877	0.294178	0.7501	1.29895	ND	0.699756	1.86576	0.549917	0.778349	0.85549	2.06463	0.778349	0.828937	0.506754	0.870851	ND	0.844901	ND
IL-8-1-3	0.614154	0.473752	0.269676	8.07871	1.15807	0.800559	0.773812	0.837612	1.35553	1.20768	0.413114	1.1465	ND	0.617577	ND	0.880501	1.35517	1.95045	0.748068	1.13661	2.61944	0.712885	0.512352	1.58716	2.28827	ND	1.02825	1.03015	1.02049	1.1017	1.22405	4.47621	1.1017	1.23203	1.5424	0.949259	ND	1.18628	ND
IL-8-1-3	0.120717	0.251335	0.192409	0.333088	0.168077	0.517552	0.386787	1.14781	0.57892	0.521115	0.357438	0.884563	ND	0.602064	ND	0.579709	1.04801	1.17348	0.695797	0.551622	1.24243	0.867408	0.400766	0.868918	2.78388	ND	0.877254	1.39645	0.758827	0.964977	0.943503	4.74045	0.964977	0.991808	0.880629	0.996644	ND	1.26855	ND
IL-8-1-3	0.850376	0.354567	0.472181	0.430189	1.81374	0.857183	2.64867	0.614021	0.901196	0.694758	0.37799	0.991539	ND	0.719755	ND	1.0225	1.47559	0.870831	1.58989	0.456533	1.64398	0.717588	0.447587	0.765718	2.62792	ND	0.944301	1.9594	1.01714	0.749341	0.796541	1.5628	0.749341	0.793029	0.734635	0.847317	ND	0.87255	ND
IL-8-2	0.550245	0.695271	1.76822	0.684484	1.84944	0.803317	0.939765	0.5166	0.573775	1.31294	0.452167	0.869473	ND	0.480378	ND	0.559998	1.05612	1.51081	0.60266	0.603297	1.78349	0.657726	0.369019	0.722139	0.768769	ND	0.744756	2.8162	0.778978	0.574117	0.884617	1.38316	0.574117	0.532076	0.847162	0.748096	ND	0.826939	ND
IL-8-2	0.784413	1.11253	1.0808	0.68781	1.75961	1.08978	2.28582	0.601117	0.615093	1.34429	0.49341	1.44673	ND	1.37831	ND	1.35646	2.11882	0.827708	1.97944	0.801207	2.1678	0.754781	0.427458	0.625044	1.45383	ND	0.70789	2.06276	1.05234	1.0947	1.14355	1.79996	1.0947	1.1697	0.865237	0.827047	ND	0.979903	ND
IL-8-2	0.228244	0.297795	0.438435	0.381965	0.540082	0.43832	0.617426	0.69839	0.891317	0.570606	0.524237	0.717521	ND	0.808568	ND	0.701374	0.911753	0.416724	1.10666	0.717568	1.37029	0.734503	0.288557	0.88894	0.956798	ND	0.796225	1.17991	0.729266	0.841007	0.975784	1.10632	0.841007	0.909589	1.34132	0.928461	ND	1.08958	ND
IL-8-2	0.933306	0.628967	1.74484	1.11235	1.74316	0.715482	0.416959	0.488469	0.650149	1.21737	0.459492	0.731391	ND	0.489602	ND	0.534889	0.879585	1.29833	0.539981	0.600991	1.58531	0.60084	0.310161	0.696426	0.606167	ND	1.1573	2.70121	0.689935	0.588182	0.823268	1.13137	0.588182	0.533115	0.730166	0.702329	ND	0.789773	ND
IL-8-2	0.762401	1.04991	1.01425	0.457164	1.7034	1.03474	3.02718	0.578819	0.589952	1.23947	0.487746	1.40817	ND	1.40337	ND	1.30426	1.95018	0.78413	1.85465	0.763992	2.1072	0.763268	0.41738	0.62241	1.4656	ND	0.733073	2.02049	0.982148	1.03453	1.06979	1.72156	1.03453	1.10175	0.827862	0.813431	ND	0.899859	ND
IL-8-2	0.231721	0.312662	0.451212	0.33796	0.56244	0.457206	0.783232	0.669184	0.874951	0.539551	0.522742	0.762892	ND	0.80341	ND	0.715658	0.952937	0.31633	1.18619	0.715032	1.48864	0.754127	0.303251	0.87076	1.80526	ND	0.822542	1.16497	0.833657	0.841182	0.978356	0.857216	0.841182	0.888382	1.3448	0.89523	ND	1.06362	ND
IL-8-2-1	0.223169	0.267373	0.864019	0.460337	0.229687	0.530275	0.178694	0.860874	0.766339	1.02821	0.412293	0.869447	ND	0.563667	ND	0.781334	0.910121	0.635599	0.43898	0.83122	1.34694	0.826229	0.338621	0.408982	2.00549	ND	0.771557	1.24555	0.649948	0.941583	0.900714	2.81419	0.941583	ND	1.48263	1.24437	ND	ND	ND
IL-8-2-1	0.915711	0.239204	0.810355	0.445101	1.64005	1.16458	1.64606	0.48667	1.32404	0.774185	0.721799	0.829555	ND	0.762673	ND	1.071	0.999151	0.929896	1.37405	0.416667	1.62798	0.579643	0.293062	0.669127	1.72441	ND	0.759396	1.55175	0.619068	0.828585	0.853249	2.44667	0.828585	0.846292	0.841771	0.879455	ND	1.02481	ND
IL-8-2-1	1.0775	0.911759	2.11728	1.33599	2.13919	1.22992	0.548263	0.559188	0.855332	1.49675	0.807675	1.55811	ND	1.01279	ND	1.22993	1.85397	0.71352	1.42101	0.702161	2.0872	0.852174	0.472024	0.369951	1.6299	ND	1.23616	1.57018	0.867547	1.0844	1.08599	3.1899	1.0844	1.18416	0.965082	0.912578	ND	1.05363	ND
IL-8-2-1	1.47476	0.785207	1.98448	1.05556	1.80458	1.10813	0.748828	0.519847	0.78774	1.30048	0.745685	1.17965	ND	1.00644	ND	1.24187	1.40711	0.7144	1.07589	0.642894	1.87	0.804418	0.327093	0.351924	1.62847	ND	1.10692	1.44179	0.672778	0.959446	0.962967	2.61491	0.959446	1.0354	0.720622	0.900515	ND	0.918419	ND
IL-8-2-1	0.217235	0.239717	0.831826	0.394533	0.201265	0.481188	0.210199	0.828499	0.656746	1.03761	0.416488	0.693274	ND	0.588703	ND	0.782279	0.690797	0.728858	0.325482	0.79094	1.25759	0.801479	0.258151	0.390086	2.45587	ND	0.841075	1.20541	0.535224	0.925219	0.875987	2.66252	0.925219	ND	1.21243	1.29667	ND	ND	ND
IL-8-2-1	0.972739	0.238146	0.794609	0.416244	1.62386	1.11356	2.03312	0.4755	1.36485	0.709904	0.713641	0.814961	ND	0.714365	ND	1.05704	1.03903	0.888022	1.36587	0.427273	1.56898	0.563513	0.288286	0.674259	1.32206	ND	0.795893	1.52515	0.698897	0.80619	0.833836	2.33802	0.80619	0.807854	0.840201	0.860454	ND	1.01652	ND
IL-8-3	2.44067	1.12388	0.655425	2.7749	2.17571	1.19528	0.979474	1.06656	0.969851	2.83827	0.331574	1.80421	ND	0.518657	ND	1.78137	2.3139	4.26634	0.456559	0.892335	2.76889	0.533067	0.477983	0.8436	2.0258	ND	1.47647	5.9125	0.920777	1.22786	1.22877	3.8084	1.22786	1.27794	1.05177	0.95314	ND	1.02011	ND
IL-8-3	1.13489	0.668304	0.837492	1.57249	1.81747	0.857632	0.416134	0.898116	2.69466	1.04348	0.630724	1.16979	ND	0.424518	ND	1.35273	1.46484	1.12687	0.470376	0.645633	1.16829	0.662008	0.4975	0.266551	3.11993	ND	1.2594	2.09086	0.867422	1.27275	1.40493	4.7597	1.27275	1.39676	0.738243	0.982563	ND	0.71852	ND
IL-8-3	1.18259	0.703153	0.699132	0.907673	2.44008	1.56434	1.34869	0.767298	1.59478	0.852128	0.234237	2.20146	ND	0.177979	ND	1.84623	2.58166	1.09572	0.398793	0.686407	0.887429	0.64605	0.49299	0.14175	2.34816	ND	0.77734	1.57507	0.754062	0.776884	0.808122	2.40426	0.776884	0.827125	0.986591	0.874526	ND	0.7616	ND
IL-8-3	2.45799	1.1069	0.647209	2.21547	2.1051	1.17722	1.72253	1.01738	0.880837	2.57007	0.308956	1.69595	ND	0.466922	ND	1.69668	2.31176	3.9754	0.461035	0.896977	2.70524	0.527815	0.450553	0.833318	2.09526	ND	1.12012	5.56582	0.865314	1.13971	1.16128	3.17359	1.13971	1.19801	1.00357	0.967549	ND	0.967566	ND
IL-8-3	1.31915	0.648563	0.829665	1.29432	1.75939	0.837862	0.585096	0.860061	2.6421	0.990495	0.644911	1.16256	ND	0.407592	ND	1.30552	1.46517	1.03114	ND	0.711205	1.18455	0.66828	0.515443	0.255225	3.78539	ND	1.04054	2.0397	0.937446	1.25293	1.3512	4.47284	1.25293	1.38234	0.715384	0.965187	ND	0.757291	ND
IL-8-3	2.16452	0.617631	0.683975	0.776707	2.12455	1.3814	1.38485	0.770911	1.51333	0.717841	0.238268	1.79588	ND	0.186018	ND	1.88287	2.02001	1.13159	0.348494	0.701642	0.795701	0.606696	0.380457	0.134308	2.52418	ND	0.814167	1.53308	0.64848	0.779882	0.803771	2.12474	0.779882	0.826924	0.771988	0.883282	ND	0.754908	ND
IL-8-3-1	1.62673	0.823999	1.05876	1.2403	2.20899	0.883513	0.493391	0.702148	0.783902	0.800738	0.251758	0.998714	ND	0.943252	ND	0.948855	1.24891	0.650527	1.94707	0.830896	1.59756	0.496585	0.369951	0.409361	0.991708	ND	1.14394	1.98104	0.820769	0.980468	1.04035	1.79051	0.980468	1.03457	0.609754	0.88879	ND	0.986185	ND
IL-8-3-1	0.171135	0.296114	0.319589	0.572431	0.175629	0.408808	0.279887	0.753706	0.759767	0.721977	0.324408	0.85385	ND	0.268906	ND	0.775558	0.95872	0.64338	0.355234	1.00788	1.02042	0.532724	0.239791	0.864832	2.20266	ND	0.979387	1.60345	0.575144	0.927646	0.910317	2.74281	0.927646	ND	2.69352	1.43379	ND	ND	ND
IL-8-3-1	1.32958	0.635013	0.656071	0.377209	2.96798	1.12881	3.91885	0.591677	0.844342	0.857663	0.213038	1.41897	ND	0.861579	ND	1.37085	1.95673	0.625888	1.66635	0.534085	1.64844	0.536207	0.336224	0.445479	1.72811	ND	0.740048	2.33629	0.804424	0.93426	0.958874	1.43015	0.93426	1.0369	1.19451	0.787807	ND	0.897836	ND
IL-8-3-1-I	1.90455	0.851598	1.09156	0.980015	2.14517	0.915752	0.867641	0.714412	0.642262	0.803449	0.254561	0.96623	ND	1.00285	ND	0.972667	1.22386	0.838881	1.95286	0.835228	1.71272	0.509037	0.361419	0.42059	1.463	ND	0.978312	2.05045	0.782806	1.00955	1.08734	1.85884	1.00955	1.04028	0.601766	0.918997	ND	0.991299	ND
IL-8-3-1-I	0.173395	0.273041	0.295702	0.490727	0.167419	0.382443	0.355196	0.671582	0.688521	0.638557	0.287993	0.799464	ND	0.255298	ND	0.71585	0.951905	0.615153	0.346463	0.997414	0.964139	0.516765	0.222915	0.829622	2.48863	ND	0.894869	1.42155	0.590619	0.872319	0.846164	2.56745	0.872319	ND	2.49296	1.35993	ND	ND	ND
IL-8-3-1-I	2.60211	0.564378	0.698976	0.437968	2.6262	1.03246	3.85113	0.585179	0.791358	0.76451	0.198454	1.08314	ND	0.943487	ND	1.3957	1.51137	0.651358	1.33958	0.621827	1.45762	0.511944	0.255789	0.436476	1.93558	ND	0.878223	2.28257	0.67201	0.937625	0.967821	1.15947	0.937625	1.03638	0.952456	0.777177	ND	0.880246	ND
IL-9-1	1.00715	0.428703	1.55475	1.39075	1.3263	0.756381	0.421003	0.660786	0.839927	1.11172	0.76211	0.848175	ND	0.877166	ND	0.791481	1.15589	0.50044	0.920002	0.591399	1.6926	1.03744	0.454509	0.41958	1.68242	ND	1.4698	1.24118	1.0469	1.11161	1.15542	2.73408	1.11161	1.18482	1.05572	1.14992	ND	0.931675	ND
IL-9-1	1.3421	0.521324	1.30436	0.63292	1.35035	0.747207	0.88553	0.62602	0.623722	0.766474	0.33056	0.775461	ND	0.392136	ND	0.547135	0.90337	2.8987	0.526234	0.597395	1.59246	0.579145	0.378225	0.824549	1.19837	ND	0.633177	1.53227	0.648813	0.970883	0.910777	1.3331	0.970883	1.01927	1.05754	1.01712	ND	1.01832	ND
IL-9-1	2.11133	0.478378	0.90105	0.503983	0.709508	0.579415	0.81561	0.738694	0.4936	0.818215	0.41535	0.659966	ND	0.732088	ND	0.903907	0.80032	0.571654	0.632099	0.717438	1.31441	0.65008	0.389696	0.273169	1.40045	ND	0.921455	1.34961	0.647361	0.969747	0.933733	1.33689	0.969747	1.09657	1.44161	1.26233	ND	ND	ND
IL-9-1	0.898554	0.378264	1.62162	0.821748	1.2412	0.736944	0.696364	0.673699	0.891728	1.01141	0.723213	0.72918	ND	0.85969	ND	0.771393	1.14358	0.394684	1.02063	0.438528	1.69448	1.02004	0.372472	0.4301	1.47992	ND	1.09999	1.28	0.809435	1.0632	1.10891	2.28247	1.0632	1.12732	0.962418	1.18606	ND	0.89519	ND
IL-9-1	0.92201	0.463133	1.27769	0.521088	1.25708	0.678077	1.02292	0.615719	0.568299	0.788779	0.328454	0.58011	ND	0.384675	ND	0.540756	0.672555	2.64137	0.390908	0.552182	1.51642	0.558288	0.290502	0.814078	1.12685	ND	0.635188	1.45239	0.572068	0.954206	0.88106	1.18124	0.954206	1.01562	0.810034	1.03971	ND	1.02357	ND
IL-9-1	2.22637	0.487021	0.852523	0.426881	0.713128	0.601664	0.984038	0.734283	0.518546	0.767436	0.392741	0.707063	ND	0.702674	ND	0.895041	0.899081	0.531539	0.625533	0.703416	1.28441	0.638709	0.412552	0.273062	1.80307	ND	0.962955	1.30197	0.609899	0.932172	0.890741	1.22442	0.932172	1.037	1.48766	1.22817	ND	ND	ND
IL-9-1-2	0.4614	0.24134	0.205071	0.356347	0.189599	0.339843	0.256152	0.665861	0.832999	0.393446	0.367155	0.658919	ND	0.372824	ND	0.520072	0.835812	0.742244	0.484739	1.40593	1.00955	0.827849	0.311296	0.95223	2.94654	ND	0.927548	1.12443	0.633933	1.04305	1.00403	3.5172	1.04305	ND	1.2948	1.22062	ND	1.43467	ND
IL-9-1-2	0.366129	0.474702	0.156585	0.754575	0.522552	0.681175	0.203132	0.759634	1.07741	1.13991	0.550471	0.794115	ND	0.831723	ND	0.643278	1.16899	0.677591	0.504318	0.743598	2.25822	1.0309	0.595182	1.3087	1.29255	ND	0.940622	1.88529	0.769225	1.17696	1.10914	2.35705	1.17696	1.27281	2.53183	1.24168	ND	1.40213	ND
IL-9-1-2	1.02291	0.571791	0.846084	0.958268	0.713208	0.855526	1.67136	0.810003	1.09256	1.22562	0.411203	0.947862	ND	0.83274	ND	0.950555	1.47332	0.637276	1.30283	0.598093	1.96307	0.761255	0.48095	0.708187	4.93906	ND	1.12545	0.745497	0.745203	0.934233	0.880777	5.94703	0.934233	0.97724	3.75046	1.22229	ND	ND	ND
IL-9-1-2	0.467673	0.405557	0.150663	0.631065	0.450197	0.607813	0.251503	0.75975	1.13069	0.993622	0.515795	0.577228	ND	0.82411	ND	0.636483	0.856651	0.837642	0.45823	0.685641	1.99661	0.981037	0.43515	1.23689	1.57486	ND	1.04202	1.81414	0.732382	1.13202	1.05304	2.41238	1.13202	1.21946	1.95899	1.25718	ND	1.30751	ND
IL-9-1-2	0.611765	0.288443	0.199511	0.304793	0.217866	0.384206	0.42317	0.724852	0.790079	0.411551	0.410628	0.859786	ND	0.379989	ND	0.529223	1.18708	0.771232	0.590086	1.41189	1.14263	0.850483	0.449376	0.994166	3.22776	ND	0.809683	1.14172	0.858159	1.01203	0.986544	3.58327	1.01203	ND	1.7138	1.2948	ND	1.4602	ND
IL-9-1-2	1.47511	0.498584	0.825797	0.836723	0.577552	0.770036	1.58248	0.762835	0.97096	1.10328	0.378591	0.733511	ND	0.815015	ND	0.952156	1.13809	0.677119	1.0514	0.593189	1.68447	0.702811	0.362776	0.672152	6.08094	ND	1.13364	0.748464	0.57142	0.895809	0.844729	5.26969	0.895809	0.917521	2.75846	1.19358	ND	ND	ND
IL-9-1-3	ND	1.19982	1.63247	2.56815	5.54712	1.70169	3.82746	0.693136	1.00036	1.6046	0.351108	2.29388	1.10327	0.862637	ND	2.97049	2.67639	3.03007	1.08904	1.76024	2.05168	0.618564	1.39344	0.460675	2.77503	ND	1.46458	2.30562	1.44052	ND	1.39149	2.34789	1.42879	1.32898	1.17322	1.01938	ND	0.954138	1.11812
IL-9-1-3	ND	0.394395	0.880294	0.325631	5.32316	0.7428	0.545875	0.454909	0.424275	0.934656	0.171139	0.727334	0.755734	0.680179	ND	0.622048	1.0604	1.73057	1.34451	0.660858	1.798	0.282873	1.31507	1.05134	0.6911	1.89496	1.60358	2.57141	1.29905	ND	1.03511	0.604746	1.0737	0.931045	0.747805	1.07699	ND	1.00074	0.745941
IL-9-1-3	ND	0.375548	0.370514	0.666143	5.05636	1.10593	2.53512	0.494292	0.907995	0.651549	0.278634	1.3405	0.894355	0.785615	ND	1.72252	1.58659	1.19427	1.35979	0.937305	1.353	0.410584	0.996534	0.330352	1.45313	1.68856	0.90864	2.68933	0.989796	ND	0.98995	1.2593	0.829614	0.822253	0.59289	1.03237	ND	0.576365	0.721392
IL-9-1-3	ND	0.373331	0.929281	0.392251	4.62734	0.686531	0.834232	0.434168	0.422627	0.895871	0.16896	0.59015	0.674572	0.792409	ND	0.666639	0.813883	1.67664	1.0263	0.727918	1.621	0.306108	1.02275	0.97141	0.600682	1.81147	1.26388	2.67335	0.9702	ND	0.966458	0.508427	0.98536	0.864936	0.610157	1.0136	ND	0.91597	0.750349
IL-9-1-3	ND	1.25977	1.59144	2.04187	5.61487	1.78815	6.25954	0.688764	0.922727	1.62475	0.340382	2.77125	1.22141	0.708282	ND	2.8296	3.40829	3.04482	1.24793	1.70166	2.22416	0.634811	1.72888	0.455814	2.84912	0.378877	1.30591	2.26837	1.51862	ND	1.31917	2.438	1.35065	1.26541	1.42821	0.95887	ND	0.898845	1.13173
IL-9-1-3	ND	0.397733	0.363239	0.429688	5.04734	1.13743	3.34183	0.472212	0.875173	0.657889	0.277409	1.50572	0.93727	0.673034	ND	1.66973	1.80116	1.35756	1.44891	0.82879	1.43699	0.406078	1.09561	0.320979	2.11631	2.17711	0.907655	2.51969	1.05467	ND	0.985392	1.51355	0.813119	0.813884	0.648338	0.994265	ND	0.568715	0.895545
IL-9-2	ND	0.124879	0.260319	0.250246	0.542774	0.329658	0.569885	0.654559	0.4237	0.393433	0.673292	0.548191	0.892885	0.570112	ND	0.664079	0.76429	0.386567	1.10596	0.850209	0.908032	0.629119	1.02	0.653902	1.18962	2.94088	0.8886	1.52071	0.993124	ND	0.823389	0.984054	0.906347	0.851371	1.30044	1.11132	ND	1.0254	2.23838
IL-9-2	ND	0.377102	0.407878	0.307141	1.10229	0.584274	0.15498	0.878965	0.372925	0.672813	0.496745	0.634753	1.08784	1.09847	ND	1.07547	0.774185	0.416674	1.37007	0.657503	1.32397	0.30785	0.774339	0.471236	0.983679	0.837153	1.33834	1.72962	0.993469	ND	0.91289	0.887318	0.988259	0.961398	0.468887	1.05361	ND	1.07339	1.48773
IL-9-2	ND	0.442858	0.431973	0.303196	1.19918	0.680614	0.409549	0.9211	0.367913	0.737996	0.545775	0.853389	1.28564	1.04261	ND	1.10682	1.07998	0.444306	1.82477	0.724766	1.58173	0.349241	1.05043	0.502168	1.37395	0.96138	1.16044	1.86356	1.11289	ND	0.937822	1.11112	1.00687	0.992804	0.625009	1.06085	ND	1.08415	1.85797
IL-9-2	ND	0.122335	0.237818	0.203317	0.54421	0.327245	0.76739	0.628393	0.444418	0.366477	0.662655	0.539985	0.878639	0.515374	ND	0.624804	0.767231	0.373213	1.13021	0.821824	0.876576	0.598386	1.01651	0.673278	1.11192	2.7111	0.766724	1.45649	0.944103	ND	0.788068	0.905444	0.854727	0.805703	1.27333	1.07682	ND	0.986928	2.03545
IL-9-2	ND	0.42708	0.434552	0.379548	1.15404	0.663743	0.571186	0.925298	0.349117	0.726698	0.580424	0.822112	1.23127	1.21829	ND	1.14416	0.993686	0.644903	1.56864	0.794589	1.49076	0.338036	0.979169	0.493209	1.38757	0.766953	1.04048	1.80123	0.980353	ND	0.874848	1.24014	0.952573	0.953111	0.612598	1.10923	ND	1.13624	2.0559
IL-9-2	ND	0.11659	0.243583	0.179907	0.499414	0.306926	0.855379	0.629483	0.39135	0.351409	0.631031	0.475501	0.827582	0.539677	ND	0.608972	0.577379	0.356725	0.874199	0.796566	0.861154	0.611452	0.843171	0.674424	1.24634	2.63969	0.708211	1.48266	0.912082	ND	0.800844	0.882446	0.870854	0.814228	1.13672	1.10535	ND	0.992037	2.09976
IL-9-2-5	ND	0.183127	0.806487	0.259038	1.76573	0.52094	0.72183	0.399122	0.296784	0.704314	0.390354	0.530721	0.986395	0.696567	ND	0.732394	0.629341	0.369217	0.860529	0.490605	1.23477	0.58364	1.11845	0.388985	0.861273	1.93267	1.11629	1.83247	1.01952	ND	1.00327	0.740408	1.04406	0.891447	0.644206	1.21301	ND	1.52688	1.01982
IL-9-2-5	ND	0.158258	0.877017	0.456171	2.17935	0.546289	0.975036	0.69589	0.378319	0.720898	0.354586	0.656449	0.608237	0.41571	ND	1.29098	0.773203	0.643321	0.394107	0.504024	0.928292	0.521834	0.918231	0.205436	1.09908	1.66369	0.758783	2.31793	0.750097	ND	0.828464	0.826849	0.829208	0.754629	0.502502	0.980219	ND	1.10324	1.09737
IL-9-2-5	ND	0.290085	1.41275	0.581524	2.5365	0.694212	0.510731	0.560098	0.373769	1.16953	0.488427	0.683039	0.920608	0.785846	ND	0.610364	0.903738	0.675538	1.17156	0.594958	1.57108	0.561461	0.965155	0.694286	0.915996	1.6174	1.27123	2.1144	1.23332	ND	0.858035	0.830201	0.888338	0.81704	0.698537	1.04001	ND	1.10911	1.81086
IL-9-2-5	ND	0.260544	1.47344	0.561632	2.15999	0.638391	0.647812	0.591682	0.388339	1.09645	0.490169	0.515354	0.790132	0.802759	ND	0.625738	0.661428	0.665	0.915854	0.630803	1.42597	0.565042	0.71866	0.69689	0.95598	1.51137	1.20736	2.08947	0.89515	ND	0.861912	0.736575	0.889048	0.837155	0.528853	1.04937	ND	1.05814	1.6896
IL-9-2-5	ND	0.155365	0.779558	0.245754	1.56182	0.45336	0.767031	0.392337	0.215747	0.632093	0.379199	0.373414	0.82898	0.715641	ND	0.682758	0.451054	0.3651	0.689722	0.461085	1.06924	0.570392	0.774939	0.367225	0.803548	1.82437	1.01877	1.59443	0.90708	ND	0.967261	0.701226	1.01287	0.885455	0.460333	1.11188	ND	1.47155	0.969783
IL-9-2-5	ND	0.176447	0.848465	0.370274	2.38863	0.603755	1.48018	0.682381	0.401356	0.731029	0.348375	0.830694	0.718373	0.36511	ND	1.25602	0.984909	0.563917	0.461285	0.485911	1.02799	0.550349	1.16758	0.208186	1.17317	1.70625	0.70161	2.36454	0.942679	ND	0.797929	0.767561	0.788285	0.726855	0.617316	0.971308	ND	1.06825	1.02664
IL-9-2-6	ND	0.247023	0.763916	0.411606	1.4819	0.562286	0.867767	0.481256	0.61132	0.799196	1.14874	0.508039	1.32378	0.598522	ND	1.07906	0.830243	0.69467	0.641333	0.468589	1.38896	0.743715	1.12728	0.72036	1.1813	1.55011	0.735703	2.37751	0.971637	ND	0.887305	1.09478	0.898216	0.853767	0.497291	0.894045	ND	1.05998	1.21104
IL-9-2-6	ND	0.279157	0.773165	0.405203	1.67566	0.630876	1.44857	0.49424	0.625333	0.81996	1.22275	0.634767	1.59298	0.599037	ND	1.13918	1.03994	0.769885	0.758975	0.479564	1.53397	0.747148	1.40148	0.745203	1.47929	1.73431	0.80458	2.55864	1.11741	ND	0.84736	1.35272	0.865521	0.843438	0.639772	0.908122	ND	1.07404	1.42057
IL-9-2-6	ND	0.309094	1.14756	0.550697	3.36053	0.820226	0.562204	0.400451	0.53114	1.13328	0.786262	0.853066	1.2892	0.867607	ND	1.22076	1.20845	0.830381	1.13057	0.522543	1.42725	0.907552	1.34157	0.471249	1.31569	1.74657	1.57676	3.99906	1.48508	ND	1.16778	1.1387	1.06705	1.07435	0.537828	0.762133	ND	1.11487	1.46521
IL-9-2-6	ND	0.284873	1.16643	0.49733	3.03207	0.735531	0.822214	0.413832	0.470463	1.04773	0.755818	0.677569	1.18334	0.859603	ND	1.27997	0.922388	0.743421	0.939978	0.58272	1.2792	0.880505	1.06373	0.44887	1.25238	1.48089	1.12111	4.05013	1.25381	ND	1.11235	0.995633	1.03179	1.0432	0.427084	0.801587	ND	1.04341	1.29495
IL-9-2-6	ND	0.278661	1.18844	0.443917	2.90142	0.749402	1.22717	0.420362	0.448045	1.00275	0.787412	0.700885	1.13204	0.854458	ND	1.31447	0.962605	0.702023	0.975662	0.567048	1.31312	0.881926	1.09211	0.450684	1.17539	1.60825	0.961823	3.84668	1.1446	ND	1.12183	0.964812	1.04749	1.05517	0.447122	0.793582	ND	1.0548	1.25808
IL-9-2-6	ND	0.245496	0.781312	0.34136	1.46701	0.568164	1.47355	0.469598	0.597587	0.729366	1.19674	0.533979	1.38414	0.566129	ND	1.06542	0.845713	0.603018	0.648375	0.472343	1.39824	0.719667	1.17746	0.716066	1.08688	1.37561	0.585393	2.49909	1.03154	ND	0.854425	0.920974	0.869925	0.83457	0.512806	0.895262	ND	1.02847	1.11369
IL-9-3	ND	0.306748	1.32809	0.202152	3.83959	0.525725	1.41855	0.397586	0.274882	1.22807	0.216114	0.447756	0.575817	0.714786	ND	0.692339	0.506137	0.428803	0.35423	0.60378	1.28514	0.554685	0.728896	0.189537	0.4455	2.76372	0.63368	2.27415	0.605296	ND	0.720422	0.307863	0.47403	0.458645	0.38497	0.737806	ND	0.75188	0.897349
IL-9-3	ND	0.733487	1.29103	0.870237	4.42597	1.0298	5.99877	0.496426	0.64824	1.57085	0.693827	1.86546	1.04191	0.530026	ND	2.53408	2.23282	1.05324	0.570693	1.34954	2.13399	0.47807	1.84494	0.461382	3.86981	1.62002	0.767307	1.53623	0.999063	ND	0.859911	3.10386	0.835261	0.692807	0.720533	0.872716	ND	0.752522	0.898384
IL-9-3	ND	0.205887	0.299287	0.226577	0.114452	0.2423	0.15771	0.917415	0.456139	0.227666	0.153021	0.706835	0.175211	0.121613	ND	0.470698	0.690823	1.65251	0.248229	1.43133	0.596904	0.289413	1.00564	0.480742	6.17865	0.809223	1.68391	0.223163	0.95209	ND	0.929421	6.61434	0.993915	ND	0.624905	1.60021	ND	1.4388	2.17114
IL-9-3	ND	0.105602	0.710804	0.321395	1.32815	0.469774	0.194637	0.700089	0.494454	0.930833	0.284676	0.705664	0.51426	0.373265	ND	0.55912	0.851053	0.223332	0.253137	0.990636	1.17573	0.622452	1.22661	0.62813	0.584639	2.08244	1.19452	3.11768	1.00381	ND	0.908985	0.48643	0.93536	0.793549	1.7528	1.19802	ND	1.332	2.06051
IL-9-3	ND	0.0940811	0.731334	0.266353	1.15715	0.4252	0.245668	0.711337	0.458769	0.833066	0.276921	0.589012	0.466647	0.399456	ND	0.55526	0.666038	0.168032	0.225213	1.03848	1.06719	0.603028	0.972546	0.62275	0.568792	1.81848	0.910756	2.88237	0.776748	ND	0.835103	0.395161	0.886499	0.769456	1.42068	1.20385	ND	1.25827	1.7298
IL-9-3	ND	0.185232	0.316686	0.19813	0.0935028	0.212783	0.16423	0.921793	0.439987	0.223603	0.147084	0.537822	0.151001	0.136194	ND	0.508139	0.493221	1.54888	0.204598	1.40707	0.51899	0.265823	0.784543	0.476802	5.25785	0.586735	1.55667	0.229105	0.791249	ND	0.925578	6.23895	0.980507	ND	0.493386	1.60505	ND	1.42797	2.11531
IL-9-3-1	ND	0.254738	1.16044	0.47409	2.77522	1.17897	1.02991	0.463443	0.447202	0.863484	0.572524	1.06807	1.36471	0.851155	ND	1.99005	1.09161	0.642008	0.837015	0.693592	1.07602	0.889173	1.22184	0.223755	1.4464	1.5752	0.94409	2.27284	1.05888	ND	0.95642	1.55568	0.965696	0.9727	0.45398	0.958394	ND	0.998146	0.948171
IL-9-3-1	ND	0.218693	1.08416	0.301889	2.34708	0.982025	1.90434	0.738843	0.510197	1.02365	0.583559	1.10744	1.02206	0.742199	ND	1.70067	1.23376	0.549039	0.80407	0.587021	1.25508	0.724872	1.37478	0.338171	1.22662	1.18487	0.81959	1.23681	0.976642	ND	0.755388	1.24305	0.73032	0.699886	0.572396	0.959749	ND	1.11208	1.41234
IL-9-3-1	ND	0.383704	2.07198	0.62618	2.29307	0.958981	0.542759	0.618421	0.478542	1.17443	0.477071	0.792769	1.20598	0.996639	ND	1.12489	0.722134	0.527732	0.773474	0.660918	1.30071	0.995665	0.782901	0.33238	0.704791	2.0443	1.5104	2.33255	1.03397	ND	1.00109	0.631708	0.969275	0.928793	0.706309	0.906281	ND	1.0995	1.81048
IL-9-3-1	ND	0.413511	2.1309	0.56452	2.39898	1.01073	1.01149	0.645355	0.51537	1.16005	0.478623	0.914883	1.27639	1.02617	ND	1.11743	0.95423	0.527028	0.985998	0.738114	1.37558	1.00294	0.972141	0.348546	0.562836	1.86749	0.917436	2.445	1.15198	ND	0.98929	0.542873	1.0102	0.964401	0.799388	0.928779	ND	1.08864	1.49441
IL-9-3-1	ND	0.249034	1.1148	0.374793	2.64048	1.15169	1.31288	0.446003	0.42337	0.795215	0.540283	1.0204	1.30182	0.795559	ND	1.84543	1.03356	0.519721	0.816463	0.620698	1.05768	0.826025	1.17882	0.20858	1.07016	1.11836	0.715899	2.14607	0.884418	ND	0.874151	1.16163	0.878218	0.881626	0.441496	0.872994	ND	0.931458	0.733454
IL-9-3-1	ND	0.20289	1.06112	0.285549	2.11826	0.863907	1.92926	0.75347	0.458182	0.924804	0.571306	0.947646	0.870669	0.723867	ND	1.69823	1.01505	0.461804	0.716601	0.587401	1.15831	0.700042	1.11792	0.30097	1.05812	0.804644	0.581287	1.1483	0.818131	ND	0.725064	0.824058	0.700423	0.681935	0.471098	0.941087	ND	1.07237	1.05268
IL-9-3-2	1.8839	0.549239	1.63822	0.447016	3.75441	1.09859	3.73808	0.423468	0.428352	1.01951	0.483333	1.2907	1.21159	0.809963	0.674904	1.83627	1.39333	1.65247	1.06616	0.933458	1.31754	0.661958	1.00715	0.8205	0.692489	0.890938	0.747094	1.52715	0.722719	1.01157	1.03091	0.547143	1.06736	1.04121	0.626585	0.826157	1.75699	1.12701	0.814388
IL-9-3-2	1.48636	0.395283	0.806998	0.228036	3.66149	0.936215	5.06163	0.605059	0.497591	1.06671	0.479442	1.04352	1.84444	1.0267	0.933994	1.20047	1.41421	0.780727	1.51024	0.63473	1.71052	0.972745	1.71755	0.860544	1.855	7.25063	0.900573	1.86455	1.14518	0.945089	1.25503	1.08354	1.11714	1.12493	0.806557	0.896764	1.97698	1.04243	1.50078
IL-9-3-2	0.825788	0.521567	0.763309	0.488948	2.60941	0.948057	1.09718	0.537628	0.443463	1.13808	0.280601	0.995528	1.34271	1.14046	0.904133	1.14896	1.33422	0.54437	1.30551	0.557995	1.2953	0.75787	1.08383	0.393656	0.816577	2.57668	1.33433	2.28321	0.956107	1.00773	1.11874	1.33482	1.08662	1.12005	0.659598	0.836531	1.74695	0.893902	1.46903
IL-9-3-2	0.147836	0.714348	0.276082	0.512691	0.74364	0.570825	0.437633	0.428307	0.4405	0.656201	0.311952	1.0102	0.420532	0.445285	1.10482	0.608434	1.34268	2.02989	0.227072	0.959641	1.53074	0.365865	2.3404	1.03419	0.492048	3.05548	1.18628	1.16446	0.888605	0.950895	1.03251	0.583872	1.06697	1.13531	1.99383	1.16235	1.06948	1.60936	2.51837
IL-9-3-2	0.995149	0.410437	0.729829	0.669675	2.20087	0.797976	0.334365	0.55339	0.339137	1.09513	0.277524	0.687123	1.10078	1.21059	0.811138	1.06878	0.959798	0.537573	1.09583	0.564567	1.1169	0.673398	0.825241	0.367453	0.846321	2.61907	1.89562	2.07229	0.911968	1.02805	1.13696	1.2464	1.11536	1.15822	0.455035	0.782099	1.76659	0.861721	1.4938
IL-9-3-2	0.131384	0.771652	0.277938	0.396325	0.669828	0.579969	0.59812	0.447108	0.434081	0.624222	0.30852	1.02783	0.409475	0.397082	1.11294	0.613589	1.33976	2.03135	0.213445	0.917095	1.53693	0.374628	2.27371	1.0497	0.455545	2.98316	0.886231	1.09684	0.821078	0.942552	1.05473	0.541072	1.09072	1.15332	1.9239	1.12056	1.10233	1.62925	2.80335
IL-10-1	0.960884	0.322882	0.249331	0.625728	0.872072	0.595165	0.665809	0.622189	0.410074	1.85955	0.012826	0.71701	1.23499	1.03449	0.511624	0.992771	0.754807	1.12752	0.504433	0.824282	1.73399	0.508589	1.76339	0.848393	7.04892	1.85997	1.48985	1.22895	0.805472	0.976169	1.09785	13.5713	1.12508	1.18093	1.65045	1.52044	1.69165	ND	2.41798
IL-10-1	1.75924	0.393409	2.33566	1.05369	3.06695	0.817176	0.514499	0.779982	0.628316	1.4801	0.0361928	1.05549	0.859681	0.449192	0.604291	1.57658	1.21844	1.18128	0.334567	0.895608	0.955582	0.880351	1.3023	0.326415	2.66546	3.425	1.93902	2.23423	0.776848	0.923671	1.12238	5.43804	1.10192	1.00239	0.471819	0.849597	1.89673	1.22498	1.78837
IL-10-1	1.31011	0.318496	0.289656	0.20709	2.14124	0.815571	3.20507	0.445936	0.441719	1.29054	0.0147577	0.821443	1.29617	0.915996	0.470638	1.16561	1.12802	1.65825	0.815197	0.581535	1.62072	0.592888	3.88194	1.05845	4.62297	1.83241	0.670047	1.79942	0.698774	0.977007	0.984836	5.96301	1.05156	1.07574	0.975448	0.907464	1.61715	1.45054	1.75053
IL-10-1	2.06269	0.427665	2.32948	0.800343	3.27476	0.895909	1.2807	0.745098	0.533204	1.41226	0.0359425	1.20727	0.956706	0.476544	0.596702	1.62491	1.41854	1.20747	0.391913	0.909099	1.07697	0.922596	1.51689	0.34243	3.03699	3.77413	1.47026	2.42535	0.771371	1.00071	1.16154	5.59084	1.12381	1.05829	0.538898	0.870789	1.94861	1.28226	1.90619
IL-10-1	0.94308	0.306164	0.23482	0.557181	0.806773	0.567705	0.834219	0.646855	0.417858	1.77065	0.0128452	0.681643	1.14879	0.953129	0.456717	0.998069	0.721237	1.0594	0.48227	0.810053	1.68999	0.499065	1.69001	0.86079	8.02971	1.4223	1.02823	1.22771	0.786951	0.94934	1.1005	12.2038	1.1177	1.17325	1.6294	1.41585	1.68688	ND	2.19215
IL-10-1	0.7732	0.402913	0.282513	0.147983	2.56014	0.985321	4.63284	0.445558	0.416924	1.29388	0.015487	1.10799	1.68194	0.88087	0.758367	1.19825	1.53515	1.65736	0.842011	0.538823	1.92358	0.613224	5.14171	1.00691	7.43616	2.00908	0.713066	1.94417	0.830339	0.892643	0.918805	5.92197	0.983012	1.00778	1.27167	0.890229	1.53312	1.37906	1.83758
IL-10-1-1	1.6408	0.808336	0.768683	0.922547	3.8964	1.14894	2.40989	0.323489	0.61735	2.45436	0.110671	1.58462	0.55629	0.691598	0.607563	1.57955	1.57605	3.32669	0.406472	0.94517	3.52106	0.862529	1.21875	0.974156	2.33898	1.29882	1.10197	1.97742	0.967552	0.937998	1.36656	5.0721	1.35426	1.30149	1.00959	0.877032	2.24281	1.33583	0.906041
IL-10-1-1	0.520326	0.216716	0.457393	0.459447	1.03015	0.566976	0.250869	0.392783	0.47581	1.1353	0.013384	0.539566	1.07984	0.702034	0.612346	0.714887	0.643683	0.615629	0.87237	0.652241	1.04844	0.716284	0.888139	0.748077	3.40018	1.5876	1.67446	1.80547	0.872457	1.01267	0.97482	8.02648	1.02932	0.99995	0.602436	1.23001	1.47848	1.3965	1.2104
IL-10-1-1	1.13507	0.868403	0.332084	0.243753	4.17362	1.02887	5.25842	0.485854	0.564496	1.57096	0.103122	1.7798	1.1411	1.07778	0.828328	1.47615	1.91158	1.73678	0.752106	0.815533	2.5077	0.702102	1.46682	0.296251	4.52604	1.44179	0.837714	3.08633	1.01645	0.757452	1.18376	4.52545	1.19352	1.16418	0.858027	0.796787	1.95105	1.09401	1.84459
IL-10-1-1	0.614706	0.22263	0.487204	0.415137	1.07723	0.601095	0.556682	0.401135	0.39729	1.17885	0.0139047	0.563846	1.16113	0.748023	0.577917	0.779229	0.637266	0.697721	0.870385	0.704777	1.06121	0.773409	0.91	0.777788	4.02957	1.98425	1.26576	1.94171	0.783955	1.03018	1.04979	9.27129	1.09393	1.04704	0.618942	1.27569	1.58847	1.46559	1.27093
IL-10-1-1	1.717	0.822033	0.804076	0.794861	3.86729	1.19052	3.2484	0.318164	0.525172	2.46118	0.11	1.53574	0.581455	0.670802	0.714451	1.6386	1.62776	3.24261	0.415356	0.95127	3.62348	0.888181	1.23754	0.99883	3.12423	1.05256	0.86822	2.03704	0.991897	0.942598	1.38751	5.01823	1.37069	1.32024	1.01025	0.906496	2.28763	1.34561	0.866183
IL-10-1-1	1.73999	0.743234	0.304386	0.162659	3.52635	0.904472	5.0428	0.465257	0.508241	1.33602	0.0957738	1.38462	0.981372	1.10403	0.65857	1.36823	1.46721	1.48302	0.686296	0.797308	2.28845	0.644373	1.13873	0.273419	4.91845	1.27192	0.649232	2.75217	0.838518	0.717056	1.07109	3.18345	1.07115	1.06263	0.660755	0.803466	1.76434	1.00741	1.60536
IL-10-2	0.646718	0.378654	0.28981	0.719558	1.4104	0.812471	0.936934	0.402748	0.624941	1.86436	0.715193	0.65249	1.16275	0.845677	0.785072	0.899084	0.820717	0.764013	0.35601	0.648005	1.68038	1.05552	1.53191	0.892076	1.03649	2.01679	1.04874	2.30359	2.3686	1.10001	1.19027	1.39258	1.15297	1.13451	0.705871	0.964244	1.93836	0.838479	1.30676
IL-10-2	0.476797	0.201755	0.732909	0.300972	0.823215	0.561282	0.901945	0.457802	0.533861	0.56227	0.409726	0.336084	0.806858	0.839574	0.518998	0.890848	0.681098	0.616995	1.12234	0.375754	0.795909	0.941423	0.971193	0.730643	1.33964	1.06178	0.755147	1.32033	0.802062	1.10446	1.09974	1.06317	1.13304	1.10187	0.641128	1.03266	1.77609	1.16148	1.41737
IL-10-2	0.577313	0.316742	1.52932	1.19489	1.00193	0.704351	0.240708	0.681336	0.967619	1.30733	0.399398	0.629623	0.807089	0.782327	1.02121	0.763043	1.02038	0.303271	0.791538	0.761543	0.944965	1.099	1.29783	0.633649	0.635177	4.28961	1.79947	2.4408	0.923935	0.872085	1.03617	1.08165	0.812329	0.701933	0.875482	0.888545	1.72501	0.76075	1.29737
IL-10-2	0.582417	0.306658	1.58474	1.02651	0.935871	0.682057	0.438944	0.663269	1.00347	1.27226	0.43124	0.616974	0.765689	0.806866	1.00236	0.741342	0.931222	0.359591	0.725387	0.816377	0.924236	1.11932	1.16892	0.650234	0.932187	4.93594	1.3839	2.57234	0.775418	0.940597	1.10429	1.34458	0.839932	0.712728	0.824868	0.92968	1.77596	0.80275	1.50092
IL-10-2	0.726747	0.359897	0.27693	0.509191	1.33849	0.808577	1.28421	0.365701	0.542007	1.65009	0.669986	0.656795	1.12753	0.764468	0.750086	0.795181	0.833668	0.671678	0.346336	0.589444	1.67086	0.970977	1.50869	0.860197	0.711716	1.94049	0.688263	2.18898	2.30767	1.03889	1.10404	1.27581	1.06983	1.05428	0.668492	0.942076	1.80116	0.749922	1.15369
IL-10-2	0.513457	0.209128	0.729231	0.214528	0.857337	0.587643	1.22443	0.471177	0.50647	0.534372	0.416089	0.391286	0.880058	0.728746	0.548006	0.86436	0.757736	0.578566	1.1647	0.379097	0.830726	0.927881	1.05188	0.717258	1.54487	0.935261	0.713951	1.31453	0.850989	1.09853	1.07992	0.854006	1.11239	1.07574	0.702242	1.08872	1.72233	1.15887	1.28152
IL-10-2-2	0.167458	0.175821	0.240418	0.278889	0.350047	0.381179	0.395575	0.455085	0.481022	0.518705	0.566275	0.585568	0.634639	0.685486	0.740737	0.754073	0.766378	0.831002	0.841312	0.883588	0.890815	0.954893	1.01861	1.02162	1.0526	1.07454	1.08227	1.08384	1.08626	1.12956	1.30301	1.33453	1.34336	1.379	1.45296	1.4548	1.80135	1.97464	2.65651
IL-10-2-2	0.626794	0.641192	1.37787	0.240163	2.05321	1.35805	2.79203	0.620638	0.526683	1.15336	0.522619	1.49046	2.0439	1.39499	0.582537	1.30192	2.31238	0.356894	1.82878	0.806013	1.25252	0.876695	1.07803	0.215654	0.759059	1.12725	0.81858	1.16051	0.871012	0.778024	0.950027	1.20167	0.95909	0.976384	0.874212	0.755784	1.59612	1.22593	2.62715
IL-10-2-2	0.327121	0.154446	0.875097	0.725367	0.934981	0.525815	0.187281	0.447285	0.731185	1.26098	0.720402	0.652322	0.473512	0.321971	0.540603	0.611372	0.723141	0.484678	0.260735	0.826832	0.750745	0.761471	1.00753	0.819545	0.677066	3.29338	1.42141	1.21228	0.655199	0.846692	0.858062	1.22815	0.865203	0.780394	0.93966	0.960243	1.47738	0.893006	1.44178
IL-10-2-2	0.330951	0.157725	0.846284	0.596799	0.916106	0.508189	0.354289	0.43497	0.692144	1.18845	0.721015	0.675142	0.466155	0.310887	0.478677	0.582105	0.719768	0.456309	0.268447	0.834759	0.742849	0.733423	0.974947	0.752371	0.727184	3.21441	0.926909	1.12389	0.631209	0.839298	0.826072	1.1299	0.817825	0.734018	0.960428	0.93709	1.41793	0.86978	1.29483
IL-10-2-2	0.17761	0.163155	0.230504	0.216801	0.313363	0.353834	0.50735	0.441209	0.400193	0.484867	0.545367	0.539343	0.606536	0.635849	0.764195	0.696489	0.716133	0.732094	0.802594	0.877138	0.783221	0.900123	0.946804	0.97501	0.943428	1.20566	0.830295	0.993907	1.03152	1.05732	1.2321	1.26016	1.26921	1.2988	1.36099	1.38086	1.69116	1.91282	2.52816
IL-10-2-2	0.62176	0.633573	1.33133	0.194189	1.97467	1.33878	3.26418	0.627626	0.522907	1.11961	0.543096	1.45114	2.02517	1.39617	0.562558	1.28555	2.1287	0.40022	1.76908	0.792078	1.24179	0.831249	1.04428	0.210702	1.89961	1.22499	0.779029	1.12019	0.812494	0.767592	0.933354	1.15753	0.922806	0.928315	0.842677	0.7437	1.52686	1.21577	2.91957
IL-10-3	0.113887	0.128139	0.117952	0.234096	0.59479	0.320032	0.22118	0.515436	0.389029	0.570913	0.379214	0.630244	0.946393	0.578002	0.786548	0.625184	0.717243	1.20202	0.515443	0.915947	1.23762	0.51283	1.23125	0.94727	0.453688	7.53801	1.00658	4.5294	0.830876	1.05386	1.10733	0.574762	1.12454	1.19051	1.52827	1.28577	1.77773	1.59773	1.85817
IL-10-3	2.00474	0.518031	1.06232	0.459324	2.38182	0.999186	1.73255	0.589343	0.65329	0.850152	0.503927	1.01953	1.19468	0.602054	1.5912	1.43404	1.74403	0.628323	0.691295	1.23529	1.04821	0.872168	1.56322	0.262034	0.977574	3.38823	0.908382	5.324	1.63914	1.06932	1.27143	1.19935	1.21081	1.19241	0.802009	0.853746	2.03927	1.25721	1.20609
IL-10-3	0.732313	0.268479	2.26093	0.996686	1.5633	0.616495	0.288678	0.701008	0.385437	1.36366	0.605075	0.42826	0.446713	0.474095	0.855146	0.57593	0.723231	1.65742	0.342681	0.514596	1.09988	0.750247	1.16966	0.521715	0.658083	2.46108	1.53436	4.18328	0.738435	0.902291	1.08113	0.937573	1.07557	0.99609	0.384026	0.919045	1.89382	1.14533	1.80029
IL-10-3	0.738908	0.284308	2.18867	0.681052	1.64532	0.644641	0.606512	0.67745	0.400814	1.219	0.603368	0.497852	0.495127	0.438497	0.84227	0.55832	0.859042	1.61366	0.409931	0.512538	1.19606	0.73121	1.32758	0.525591	0.541697	2.11467	1.06966	4.29422	0.753278	0.896752	1.03421	0.810146	1.03614	0.947033	0.434945	0.919477	1.83237	1.09886	1.5663
IL-10-3	0.141717	0.113493	0.113202	0.177484	0.525412	0.290357	0.23813	0.524869	0.38363	0.515248	0.367733	0.531442	0.837111	0.550817	0.565629	0.633032	0.613241	1.18819	0.507428	0.963387	1.1641	0.486057	1.0378	0.907797	0.422007	7.37241	0.701613	4.5336	0.796806	1.04882	1.14102	0.52131	1.16699	1.23788	1.20704	1.28878	1.82199	1.6399	1.76715
IL-10-3	1.49063	0.343426	0.946787	0.331722	2.15846	0.870256	1.93419	0.520336	0.521662	0.793028	0.478817	0.832184	1.12718	0.526943	0.685076	1.31534	1.53958	0.574176	0.610081	0.496148	0.95094	0.82502	0.832927	0.249159	1.70293	3.19069	0.763899	4.89869	0.958132	1.02678	1.18269	0.9337	1.12738	1.11733	0.622706	0.830107	1.90981	1.18286	1.17161
IL-11-1	0.487471	0.397053	0.538494	0.166927	2.21763	0.76584	2.0866	0.386019	0.429864	1.1925	0.311821	0.927698	1.21259	0.349659	0.519861	0.740264	1.25629	0.750464	0.460024	0.572975	1.87165	0.313722	1.0327	0.724649	0.417298	1.34019	0.879463	1.71816	0.856893	0.855113	1.09516	0.521429	1.01686	0.958872	0.704395	0.741877	1.62	1.24569	1.44065
IL-11-1	0.64765	0.143051	0.25424	0.155737	0.992612	0.491026	1.34985	0.398239	0.515212	0.672866	0.284884	0.655834	0.646528	0.270302	0.559431	0.940313	0.925857	1.60627	0.283774	0.526796	1.02688	0.49788	0.89058	0.917194	0.560442	3.81889	0.614539	1.68513	0.884759	0.893055	1.12915	0.559967	1.10353	1.01113	0.614688	0.803584	1.60202	1.51588	1.31682
IL-11-1	0.930057	0.160627	0.405464	0.343257	1.59465	0.54533	0.647098	0.365387	0.363708	0.760935	0.232736	0.580183	0.762823	0.401827	0.529193	0.853563	0.903985	0.531064	0.669471	0.425441	1.13456	0.261828	1.0148	0.778805	0.240375	2.45469	1.10576	1.24331	0.736096	0.888599	0.926968	0.284289	0.896958	0.899219	0.430167	0.782289	1.28764	1.01295	0.710875
IL-11-1	0.864319	0.166402	0.409893	0.284007	1.56498	0.545793	1.14487	0.382559	0.321741	0.734654	0.241211	0.564149	0.74218	0.374465	0.534759	0.88589	0.876542	0.497056	0.663633	0.441532	1.12129	0.257703	0.999514	0.773578	0.262604	2.60472	0.904606	1.26638	0.73906	0.913082	0.907195	0.302421	0.872628	0.86459	0.419668	0.77635	1.28266	1.02581	0.81216
IL-11-1	1.07702	0.354708	0.5509	0.155374	2.00406	0.698063	2.17246	0.378101	0.418893	0.987617	0.293129	0.769626	1.07917	0.420245	0.454409	0.724407	1.01854	0.630332	0.431486	0.614947	1.70549	0.314079	0.860455	0.694964	0.360836	1.32457	0.680641	1.62404	0.776545	0.873248	1.03394	0.43044	0.979428	0.928275	0.550256	0.744909	1.55793	1.19186	1.16036
IL-11-1	0.629723	0.129284	0.266746	0.151212	0.895484	0.456304	1.48177	0.395102	0.534501	0.66561	0.299504	0.63339	0.613075	0.252727	0.478241	0.950035	0.837612	1.84046	ND	0.527397	1.00552	0.486257	0.841501	0.872994	0.486754	4.35826	0.691554	1.60762	0.763291	0.867817	1.1809	0.619142	1.13188	1.03989	0.581336	0.806743	1.62361	1.57911	1.39629
IL-11-2	0.826681	0.597305	0.834624	0.516954	5.19022	1.3887	1.33412	0.421542	0.433695	1.37952	0.224926	1.99479	1.54148	0.731836	0.933582	1.55962	2.50396	0.751734	0.859839	0.8001	2.06641	0.625523	1.18464	0.348114	0.892603	2.03471	1.44533	3.35018	0.878229	0.936612	0.986109	1.17619	0.980029	0.949031	0.657859	0.700824	1.70522	1.10651	0.833987
IL-11-2	0.181501	0.187453	0.143879	0.217466	0.557922	0.374808	0.407023	0.660141	0.368719	0.912892	0.401222	0.800326	1.52878	0.56846	0.533774	0.609234	0.983838	0.640564	0.246041	0.699455	1.93221	0.916419	1.1686	0.679111	1.30062	5.10145	1.03419	1.953	0.952661	1.06649	1.08169	1.55665	1.11825	1.17766	1.3216	1.2085	1.78947	1.56178	2.32645
IL-11-2	0.951577	0.198845	1.24129	0.216957	2.32992	0.622763	1.30741	0.483998	0.480139	0.664208	0.288476	0.749695	1.23933	0.609659	0.524302	0.765488	0.907974	0.361053	0.615915	0.563791	1.50433	0.777525	1.07869	0.500171	0.484869	1.72253	0.670523	2.43899	0.850531	0.99396	1.02012	0.474752	1.00645	0.938449	1.19599	0.884848	1.75538	1.52707	1.24543
IL-11-2	1.11182	0.533372	0.813265	0.36664	4.43291	1.24359	1.93479	0.425177	0.337248	1.22926	0.226902	1.73687	1.34962	0.707845	0.851639	1.50026	1.82238	0.831853	0.695223	0.847084	1.80777	0.588303	0.923263	0.328756	0.918409	1.96781	1.15356	3.06909	0.691416	0.936387	0.975493	1.07932	0.964762	0.923869	0.582911	0.718149	1.68421	1.08826	0.848342
IL-11-2	0.152317	0.186781	0.138754	0.180554	0.558759	0.360941	0.537227	0.643504	0.338044	0.860979	0.412607	0.790833	1.49988	0.517299	0.528668	0.582266	0.931448	0.698312	0.247734	0.664947	1.85113	0.914865	1.11888	0.661892	1.36136	5.34641	0.917113	1.87765	0.913276	1.03247	1.08104	1.59075	1.12231	1.19552	1.30409	1.17734	1.78064	1.60449	2.57048
IL-11-2	0.929991	0.215635	1.26108	0.188109	2.42803	0.660985	1.52773	0.523292	0.474483	0.665545	0.306814	0.786866	1.23103	0.634309	0.529823	0.782791	0.977767	0.415761	0.601631	0.589365	1.54726	0.791451	1.08613	0.504025	0.623606	2.08602	0.772517	2.55012	0.802181	1.00816	1.05725	0.490724	1.02981	0.957035	1.25512	0.890422	1.81662	1.57334	1.48165
IL-11-3	0.713992	0.202932	0.966259	0.559995	1.89337	0.582312	0.357441	0.803068	0.475012	0.954244	0.63565	0.635515	1.22821	0.8154	0.53675	1.13831	0.87648	0.827868	0.89417	0.544406	1.2231	0.816824	0.886205	0.302667	1.45859	3.49843	1.69081	1.1954	0.893409	1.0628	1.2874	2.18481	0.930533	0.916727	0.535035	0.859848	1.97132	0.941119	1.52759
IL-11-3	1.6254	0.327221	0.423244	0.335428	3.00973	0.886383	2.6299	0.509411	0.485074	1.88695	0.332948	1.01506	0.803531	0.468151	0.857598	1.09861	1.22327	1.55811	0.272903	0.788099	2.10812	0.724409	1.96665	1.08729	0.786768	1.93208	0.689928	1.73514	1.01413	0.973074	1.06797	0.935911	1.05785	1.06252	0.788425	0.992345	1.76678	1.2125	1.64139
IL-11-3	1.00726	0.173372	0.876824	0.396747	1.62455	0.513618	0.658042	0.761946	0.400574	0.775566	0.591598	0.566816	1.04637	0.715382	0.62878	1.07139	0.836165	0.836644	0.899073	0.485775	1.04223	0.717142	0.859226	0.258215	1.32254	3.3927	1.15026	1.07481	1.14426	0.990651	1.07275	2.1847	0.822959	0.798114	0.455333	0.793757	1.67542	0.855769	1.37301
IL-11-3	1.51069	0.341376	0.463923	0.324239	3.34052	0.94579	4.88104	0.512001	0.409702	1.05408	0.399892	0.788392	0.922527	0.621696	ND	1.20713	0.894179	1.92744	ND	0.902082	2.58682	0.605333	ND	0.780831	1.08568	2.15043	0.57081	1.7186	0.983814	1.07886	0.645877	1.40764	0.692032	0.720085	0.588379	1.0649	1.12694	0.964595	2.09644
IL-11-3	1.10607	0.165544	0.89034	0.337269	1.58523	0.501814	1.07098	0.743479	0.42671	0.747027	0.590853	0.568977	1.04235	0.740078	ND	1.07902	0.762198	0.785892	ND	0.466205	1.08317	0.692894	0.805032	0.260033	1.22353	3.24079	0.758341	1.11498	1.00938	1.00574	0.942588	2.12652	0.783164	0.746722	0.430317	0.838885	1.5275	0.876904	1.31967
IL-11-3	2.65248	0.300645	0.449841	0.207392	2.7656	0.848381	4.85229	0.502166	0.431158	1.1399	0.362847	0.823459	0.773114	0.515063	ND	1.15998	0.921589	1.73095	ND	0.874428	2.14061	0.633787	1.65143	0.904425	1.13152	1.89249	0.648913	1.70968	0.925155	1.04683	0.745586	0.992053	0.792788	0.80397	0.595733	1.03122	1.2974	1.04256	1.69264
IL-11-4	0.623458	0.261241	2.45946	0.613203	2.59285	0.692307	0.350693	0.584926	0.412136	1.39323	0.357138	0.59725	0.510039	0.650421	0.597733	0.756306	0.64132	1.90088	0.403664	0.547507	1.43687	0.580356	1.08356	0.692241	0.793591	2.55739	1.42893	2.39565	0.748077	1.56227	1.01159	1.03127	1.06668	1.05789	0.448417	1.01826	1.74068	1.18254	1.38766
IL-11-4	0.418882	0.125502	0.589866	0.158543	1.4822	0.375963	0.516818	0.302559	0.388424	0.498428	0.396755	0.361116	0.558068	0.343854	0.941807	0.743083	0.436812	0.517882	0.410695	0.311145	0.870918	0.491893	0.748248	0.42189	0.350019	1.13908	0.480456	1.34458	0.530011	1.19655	0.600948	0.506759	0.62419	0.633262	0.455843	0.763432	1.04142	0.893377	1.00875
IL-11-4	0.952612	0.256133	0.18654	0.204652	1.33831	0.661309	2.59594	0.357041	0.371062	0.975644	0.244728	0.538231	1.93497	1.04884	ND	1.36538	0.678836	0.965736	ND	0.534788	1.81634	0.555855	0.860475	0.862451	1.35882	1.07136	0.496931	1.50409	0.73611	1.60348	0.626147	1.53154	0.659477	ND	0.479349	1.15776	1.08393	0.913761	1.13745
IL-11-4	0.5149	0.327652	2.43974	0.503903	3.11137	0.830872	0.847288	0.584707	0.515623	1.37863	0.372675	0.90624	0.639164	0.638746	0.803891	0.767042	1.00468	2.09625	0.570614	0.52125	1.69002	0.628666	1.68008	0.735828	0.94121	2.65805	1.08086	2.66092	0.860068	1.57167	0.9912	1.2445	1.03193	1.00519	0.683335	1.00116	1.67561	1.21149	1.57925
IL-11-4	0.413314	0.121114	0.539407	0.152398	1.28962	0.343828	0.584517	0.279317	0.338504	0.412457	0.336143	0.366314	0.487016	0.340547	1.44661	0.688875	0.488921	0.411175	0.465094	0.369775	0.76889	0.473021	0.824603	0.377557	0.275987	0.895392	0.39442	1.24531	0.548309	1.00985	0.627043	0.379374	0.667629	0.655317	0.458736	0.703158	1.08685	0.884482	0.818534
IL-11-4	0.679681	0.269834	0.185288	0.208371	1.32026	0.683722	1.89894	0.389189	0.385656	1.16651	0.258578	0.619552	1.90968	0.845282	0.716208	1.22504	0.917814	1.0341	0.546454	0.542203	1.73205	0.612076	1.07091	1.01311	1.80684	1.12688	0.641882	1.50265	0.837706	1.64262	0.885295	1.3552	0.930499	0.971285	0.638286	1.06444	1.42969	1.17965	1.28816
IL-11-4-1	1.10344	0.230434	1.70073	0.502579	2.4669	0.651409	0.507309	0.405996	0.481016	0.789512	0.357923	0.736541	0.529334	0.432398	0.627281	0.839077	0.776917	0.75453	0.400015	0.607649	1.24056	0.667136	1.0454	0.309635	0.860986	2.09435	1.381	2.30393	0.890727	0.98138	1.08848	1.00682	1.08253	0.970941	0.68361	0.940943	1.8609	1.45029	1.02631
IL-11-4-1	0.357547	0.184577	0.403341	0.221649	0.845611	0.331045	0.348414	0.649043	0.491058	0.514107	0.53526	0.46264	0.852458	0.722633	0.602521	0.809919	0.557596	0.614492	0.509559	0.557977	0.98454	0.791041	1.42344	0.536567	0.506087	1.22439	0.803785	1.53445	0.89819	0.955364	0.974816	0.655956	1.03961	0.987986	0.832936	1.13487	1.61244	1.38782	2.4509
IL-11-4-1	1.01954	0.193253	0.318123	0.121786	0.870874	0.342758	0.557076	0.575908	0.66991	0.458194	0.294018	0.645693	0.963466	0.413789	2.21441	0.902397	0.653444	0.892892	0.465513	0.689341	0.925993	0.679121	1.2686	0.384357	0.913202	1.5848	0.675384	1.95934	1.25922	1.01222	1.0762	0.810339	1.16719	1.16936	1.00993	1.1051	1.73763	1.51827	2.79596
IL-11-4-1	0.652927	0.256167	1.63863	0.345627	2.69233	0.719841	0.982625	0.37854	0.484376	0.75663	0.352473	0.880687	0.606917	0.350155	0.660496	0.782015	1.00472	0.842341	0.443489	0.554646	1.29385	0.670826	1.25084	0.325689	0.934287	2.28839	1.09227	2.36456	0.900656	0.937778	1.03679	1.23049	1.01122	0.88588	0.840424	0.899255	1.76254	1.34631	1.2129
IL-11-4-1	0.487453	0.177165	0.410802	0.173774	0.819319	0.319979	0.689477	0.716698	0.513238	0.435092	0.577236	0.427365	0.881053	0.751122	ND	0.90774	0.476433	0.581697	ND	0.559015	0.995423	0.695328	1.19691	0.492618	0.498139	1.18335	0.549154	1.54976	0.871867	1.00331	0.764118	0.62379	0.804647	0.816429	0.699554	1.20592	1.29788	1.17902	2.43374
IL-11-4-1	1.09546	0.196909	0.311633	0.111596	0.856627	0.343234	0.646664	0.53758	0.585985	0.417893	0.293034	0.655816	0.973351	0.412563	2.45453	0.865522	0.64118	0.955652	0.446665	0.682781	0.909401	0.646677	1.23212	0.377451	1.18426	1.54026	0.681409	2.01469	0.992811	0.999009	1.02015	0.725127	1.08893	1.11384	0.956802	1.13799	1.65993	1.436	2.73096
IL-12-1	1.31827	0.558049	1.87148	1.10096	2.56885	1.03316	1.69701	0.710662	0.538757	1.2246	0.639828	ND	1.30336	0.725562	ND	1.94728	1.53679	1.283	0.978199	0.888671	1.31202	0.602104	1.1223	0.59424	1.2175	2.49777	0.830995	1.33461	1.45307	0.996178	0.920858	1.26934	1.00312	0.971569	0.550681	0.857874	2.41632	1.11403	0.873556
IL-12-1	0.356344	0.2681	1.50631	0.564576	1.87849	0.604669	0.0928381	0.616105	0.402919	1.29472	0.715721	ND	0.433957	0.216512	ND	0.552124	0.639424	1.42153	0.183488	0.579205	1.48521	0.710364	1.54835	0.772561	0.317912	1.71177	1.26549	1.49521	1.11774	1.23042	0.881384	0.545453	0.951182	0.897746	0.78801	1.12219	2.43358	1.32603	1.69211
IL-12-1	0.313743	0.168165	0.359139	0.494302	1.3984	0.563417	0.795595	0.625357	0.491944	1.65229	0.595492	ND	0.639694	0.38593	ND	0.840621	0.610756	0.852201	0.149289	0.459992	1.5595	0.603854	1.33838	0.968527	1.09773	1.39482	0.752085	1.06551	0.73728	1.109	0.873971	1.07383	0.895811	0.876758	0.669519	1.12674	2.20808	1.25462	2.21498
IL-12-1	0.417843	0.278711	1.55553	0.517737	1.74753	0.60923	0.26799	0.610582	0.458379	1.29825	0.760235	ND	0.43151	0.211142	ND	0.573335	0.607109	1.49692	0.166907	0.62723	1.51816	0.727753	1.42762	0.762109	0.507127	1.70449	0.982389	1.54874	1.07769	1.2644	0.861509	0.616186	0.928766	0.88452	0.75184	1.11233	2.33597	1.30582	1.81073
IL-12-1	1.2004	0.507873	1.76679	1.04218	2.26337	1.00831	1.9207	0.722077	0.512335	1.24197	0.651379	ND	1.18189	0.755672	ND	1.98417	1.26961	1.36966	0.81705	0.870851	1.23742	0.614626	0.87128	0.609689	1.71034	2.6429	0.733321	1.29995	1.04851	0.971082	0.988288	1.45304	1.07615	1.03915	0.465818	0.856139	2.58428	1.16427	1.09092
IL-12-1	0.441855	0.167192	0.379142	0.410624	1.28629	0.543121	0.998678	0.628642	0.488285	1.55854	0.578065	ND	0.609374	0.348561	ND	0.854325	0.670797	0.836443	0.160157	0.479001	1.49675	0.616416	1.42087	0.962128	1.35598	1.2864	0.561498	1.09399	0.798653	1.09684	0.866622	0.905202	0.889621	0.876044	0.60463	1.09898	2.19321	1.24595	2.18006
IL-12-1-1	0.185298	0.163962	0.252954	0.274977	1.24817	0.490768	0.521706	0.46215	0.590752	0.700649	0.346922	ND	0.672647	0.354479	ND	0.573906	0.800932	2.28805	0.476448	0.746822	1.27012	0.424749	0.79366	1.05147	0.181003	2.06243	0.954484	3.30028	0.78527	0.905973	0.838986	0.156014	ND	ND	2.60483	1.01483	2.27061	1.52766	3.17854
IL-12-1-1	0.0944879	0.146992	0.0494128	0.190277	0.199585	0.327068	0.266112	0.708599	0.328624	0.513586	0.179423	ND	1.17826	0.699541	ND	0.642576	0.956278	0.690211	0.290558	0.938707	1.69922	0.614299	1.23857	0.545352	3.13945	0.891955	0.975711	0.866213	0.8613	1.30113	0.834187	2.85021	0.933095	0.919596	0.823393	1.34135	0.851435	1.55122	3.69661
IL-12-1-1	0.178614	0.180367	0.462702	0.359579	1.34299	0.434018	0.0968838	0.667568	0.482161	0.733787	0.381226	ND	0.798415	0.537783	ND	0.751949	0.709566	0.439099	0.573952	0.514351	1.35786	0.529556	1.18166	0.442228	0.573486	3.44343	1.44813	1.66283	1.1146	1.37421	1.07211	1.10519	1.0862	0.985259	0.821991	1.195	2.55849	1.05014	2.12944
IL-12-1-1	0.162396	0.177051	0.46783	0.300628	1.31859	0.446606	0.252194	0.671311	0.529033	0.736959	0.380611	ND	0.816297	0.498607	ND	0.776847	0.695996	0.473133	0.558322	0.500771	1.34561	0.589973	1.22681	0.455071	0.85176	3.23398	1.09842	1.76773	1.01869	1.41889	1.02807	1.06663	1.05463	0.964658	0.811052	1.17399	2.45321	0.986351	2.326
IL-12-1-1	0.154135	0.161706	0.258414	0.217482	1.2278	0.479991	0.724026	0.449642	0.584596	0.688448	0.342649	ND	0.666029	0.333055	ND	0.599931	0.810987	2.11813	0.473278	0.718123	1.28142	0.420514	0.775523	1.1074	0.154762	1.91769	0.790121	3.356	0.808763	0.948072	0.856869	0.147033	0.974368	ND	2.6312	1.02038	2.32513	1.50767	2.91318
IL-12-1-1	0.0988884	0.1466	0.0499225	0.148166	0.178519	0.312881	0.34606	0.71943	0.365892	0.496338	0.176532	ND	1.18892	0.710552	ND	0.659093	0.951927	0.787278	0.284444	0.96127	1.66717	0.625952	1.26687	0.553149	4.13283	0.883806	1.00968	0.862383	0.945718	1.35225	0.855317	3.02582	0.966365	0.946944	0.786283	1.33643	0.8609	1.58521	3.98851
IL-12-2	0.550103	0.179234	0.963551	0.459754	1.8052	0.595353	0.8542	0.844299	0.50786	0.975123	0.706872	ND	0.689244	0.854973	ND	0.867426	0.656006	0.568829	1.08494	0.497128	1.27564	0.906378	0.831602	0.708134	0.685916	1.13554	0.943919	1.14136	0.944961	1.07753	1.01411	0.624924	0.989687	0.95255	0.5214	0.945875	2.52322	1.33555	1.58903
IL-12-2	0.359851	0.337385	1.32226	0.464801	1.40286	0.619843	0.755517	0.743769	0.574775	1.27976	0.650016	ND	0.622643	0.453048	ND	1.32299	1.00753	0.427468	0.282369	0.398126	1.26838	0.779506	1.33168	0.196658	1.00983	2.64047	0.89527	1.11743	1.09427	1.21309	1.0522	0.88027	0.973138	0.901591	0.707023	0.994774	2.27907	1.45671	1.54313
IL-12-2	0.743369	0.391084	0.721736	0.442566	2.91705	0.610528	0.837473	0.802253	0.331764	1.38268	0.486455	ND	1.27674	1.03005	ND	0.880535	0.669355	0.376016	0.664673	0.434535	1.98701	0.825487	1.15424	0.743244	0.356458	1.9515	0.98908	2.00134	0.885708	1.10639	0.882047	0.367658	0.820965	0.831498	0.38835	0.815353	2.33594	0.971729	1.49768
IL-12-2	0.549752	0.17434	0.979644	0.44353	1.78241	0.58574	1.1178	0.891391	0.482456	0.938382	0.773562	ND	0.67648	0.929466	ND	0.882279	0.597577	0.584115	1.01661	0.517497	1.25563	0.931819	0.775532	0.709395	0.716552	1.40971	0.904536	1.15232	0.942301	1.06019	1.05389	0.778264	1.01131	0.976729	0.478481	0.947366	2.5789	1.39475	1.82508
IL-12-2	0.325371	0.341044	1.39298	0.417132	1.47676	0.650522	0.956753	0.781025	0.570272	1.30781	0.691373	ND	0.64356	0.494109	ND	1.35576	1.03995	0.445066	0.290326	0.445401	1.30446	0.79144	1.40441	0.194128	1.22718	3.02963	0.910603	1.12986	1.16648	1.24841	1.07616	0.862463	1.00893	0.939388	0.688114	0.931591	2.31987	1.55713	1.70983
IL-12-2	0.84783	0.417154	0.740434	0.501512	3.10372	0.640266	0.414385	0.792187	0.339614	1.36802	0.509986	ND	1.31393	1.08196	ND	0.878776	0.755435	0.445251	0.755503	0.45865	2.01636	0.868212	1.25492	0.734424	0.275213	2.24123	1.32581	2.05951	0.91838	1.20575	0.978994	0.438145	0.867442	0.884738	0.441125	0.822413	2.53638	1.04081	1.66851
IL-12-3	0.456194	0.368133	0.543254	0.398292	1.28959	0.639947	0.61214	0.699356	0.585123	1.29362	0.625046	ND	1.47706	0.917391	ND	0.935634	0.644081	0.367111	0.54987	0.531772	1.75674	0.71028	0.84084	0.479362	0.419001	2.67464	0.904637	2.10548	0.813848	1.14036	0.982923	0.498677	0.981588	0.928242	0.413925	0.853307	2.35711	1.40871	2.69974
IL-12-3	0.808184	0.278706	0.748975	0.246323	1.34369	0.655546	1.7214	0.483814	0.366643	1.04036	0.443853	ND	0.793128	1.16632	ND	1.07441	0.648222	0.391328	0.74417	0.515049	1.82117	0.847049	0.86386	0.432292	0.60798	2.08089	0.708721	2.11784	1.02479	0.939557	0.881372	0.41143	0.908628	0.883197	0.391484	0.786557	2.1666	1.44469	2.08797
IL-12-3	0.126689	0.111865	0.645835	0.614195	0.280633	0.302573	0.0438016	0.804736	0.350418	0.728303	0.503127	ND	0.381377	0.320375	ND	0.777421	0.814945	0.642691	0.209333	1.07564	0.821059	0.823792	0.751932	0.431438	0.365385	2.64806	2.08319	1.71257	0.834231	0.909615	0.913293	0.50503	1.02224	ND	1.5396	1.0829	1.96635	1.56289	2.4112
IL-12-3	0.137644	0.104359	0.665623	0.600529	0.263666	0.288045	0.0881308	0.808402	0.238893	0.744997	0.523615	ND	0.358604	0.34308	ND	0.756265	0.719587	0.628565	0.181752	1.07893	0.779626	0.814166	0.688575	0.452673	0.512621	2.79395	1.45938	1.71405	0.725511	0.892141	0.917038	0.533801	1.02852	ND	1.37405	1.12502	1.93194	1.53676	2.60388
IL-12-3	0.242929	0.404321	0.536316	0.35202	1.37365	0.705215	1.21143	0.682463	0.470819	1.45025	0.639862	ND	1.66456	0.779055	ND	0.894432	0.789525	0.327626	0.640531	0.51521	1.89983	0.720856	1.05709	0.489557	0.406566	2.59182	0.832339	2.10769	0.982768	1.14629	0.96593	0.49981	0.957932	0.908187	0.495068	0.858994	2.32378	1.43024	2.6813
IL-12-3	0.759314	0.288386	0.728837	0.200297	1.35654	0.6549	2.14299	0.4758	0.315697	0.942485	0.432083	ND	0.81207	1.13739	ND	1.04096	0.65639	0.433423	0.706583	0.520092	1.40051	0.848914	0.955667	0.4286	0.666552	1.88255	0.694595	2.32306	0.991555	0.869723	0.895528	0.371197	0.92137	0.891198	0.396644	0.768667	2.17276	1.44729	1.86938
IL-12-3-1	0.879053	0.256157	0.895434	0.386968	1.7135	0.709532	1.25899	0.492318	0.644013	0.837646	0.274077	ND	0.863217	0.746062	ND	1.23812	0.727703	0.670213	0.834613	0.550859	1.33054	0.597544	0.883586	0.827719	0.608296	0.769921	0.692966	1.99987	1.07599	1.15988	0.922711	0.543943	0.985144	0.984021	1.36926	0.938182	2.42412	1.5553	2.25497
IL-12-3-1	0.464041	0.203526	1.20074	0.381602	2.88453	0.736358	0.327561	0.571368	0.642736	0.946875	0.461026	ND	0.755419	0.599393	ND	0.876214	0.822408	0.351405	0.738215	0.391329	1.47796	0.858278	1.17834	0.328551	0.530012	1.6757	1.54117	2.03352	1.35352	1.4043	1.22182	0.87027	0.949458	0.994068	0.559478	0.942716	3.09913	1.22846	1.79542
IL-12-3-1	0.726995	0.177035	1.15462	0.357971	2.62339	0.647396	0.545102	0.546416	0.652708	0.821823	0.431035	ND	0.663052	0.663243	ND	0.858189	0.660399	0.36121	0.60956	0.424711	1.33789	0.793384	0.914711	0.309062	0.507658	1.85877	1.12959	1.93838	1.16331	1.30335	1.09431	0.706552	0.886113	0.92815	0.42041	0.889243	2.82983	1.11027	1.81537
IL-12-3-1	0.996066	0.240418	0.884878	0.355499	1.63393	0.659787	1.64389	0.515583	0.638797	0.807223	0.275145	ND	0.785578	0.751028	ND	1.24829	0.65909	0.742318	0.778025	0.570957	1.24253	0.591172	0.788576	0.781425	0.877191	0.824135	0.680022	1.96394	1.19923	1.16807	0.917061	0.532775	0.996278	0.978408	1.23212	0.987662	2.42985	1.54646	2.34559
IL-12-3-1	0.701062	0.17273	1.1558	0.296108	2.60438	0.657828	0.736875	0.55572	0.460368	0.806934	0.445348	ND	0.665612	0.660295	ND	0.864792	0.65657	0.337839	0.596325	0.401847	1.31423	0.778437	0.945501	0.311874	0.628919	1.76864	0.836009	1.99083	1.17427	1.32816	1.07351	0.723628	0.875175	0.918921	0.407847	0.909066	2.72502	1.11698	1.65131
IL-12-3-1	0.802074	0.273194	0.882953	0.277459	1.72452	0.725424	2.29757	0.511039	0.733124	0.770763	0.27267	ND	0.919398	0.690877	ND	1.20936	0.790931	0.698345	0.818253	0.557218	1.42413	0.590659	1.08068	0.831225	0.884967	0.790697	0.683936	1.97717	1.34599	1.16144	0.889395	0.558051	0.966104	0.948405	1.58065	0.919159	2.34525	1.52245	2.35744
IL-12-4	0.453847	0.173935	0.180131	0.251329	1.34915	0.550042	0.966883	0.428369	0.409321	0.691824	0.309932	ND	0.980738	0.888378	ND	0.749378	0.520217	0.920352	0.546339	0.520473	1.35274	0.608021	0.976639	0.742363	1.18888	3.83879	0.728005	2.57864	0.706986	1.08822	0.842937	1.24018	0.873286	0.849729	0.395654	0.997499	2.12722	1.23518	1.78281
IL-12-4	0.703378	0.388754	0.496421	0.322422	3.48487	0.598737	0.398351	0.448327	0.338033	0.901989	0.221718	ND	1.45265	0.965069	ND	1.04804	0.651277	0.468587	0.663186	0.414899	1.91355	0.511502	1.12371	0.471249	0.409605	1.70456	1.15186	2.57329	0.807154	1.15691	0.764686	0.704242	0.80199	0.783754	0.343776	0.961176	2.07664	0.939649	0.96817
IL-12-4	0.823939	0.38573	0.496636	0.222737	3.39972	0.58127	0.741783	0.470323	0.31472	0.863173	0.217484	ND	1.45382	0.981156	ND	1.037	0.650424	0.471673	0.664087	0.436364	1.87339	0.521195	1.13522	0.453059	0.515266	1.84771	0.82918	2.41735	0.758899	1.1759	0.782641	0.74643	0.814936	0.801967	0.326472	0.940639	2.12558	0.947014	0.96364
IL-12-4	0.480236	0.174913	0.187329	0.23504	1.35422	0.560154	1.28557	0.436447	0.457331	0.691978	0.318447	ND	0.994537	0.898866	ND	0.787836	0.517783	0.889089	0.550193	0.530473	1.43414	0.605036	0.894994	0.799663	1.74095	3.89087	0.717689	2.7047	0.733758	1.1374	0.845078	1.08777	0.886371	0.859572	0.394848	1.00179	2.16072	1.26397	1.82643
IL-12-4	0.541955	0.168798	0.18454	0.191625	1.33896	0.543804	1.61994	0.426028	0.445443	0.647325	0.313281	ND	0.991623	0.889184	ND	0.774995	0.528116	0.913002	0.547034	0.518443	1.40759	0.59375	0.928456	0.787198	1.78156	4.02857	0.584968	2.66714	0.890212	1.06142	0.816427	1.09039	0.856657	0.828943	0.4124	0.981976	2.09162	1.22813	1.73641
IL-12-4	0.906291	0.396401	0.513796	0.200861	3.49995	0.603458	1.24448	0.460579	0.329791	0.835355	0.214179	ND	1.49344	0.951766	ND	1.07714	0.66081	0.452041	0.713951	0.420451	1.9872	0.512033	1.15008	0.467452	0.544704	1.81279	0.698003	2.52276	0.818477	1.18564	0.749434	0.691191	0.794254	0.781438	0.340714	0.954978	2.05223	0.918149	0.905604
IL-12-4-1	0.453247	0.263667	0.735124	0.370132	1.10281	0.535419	1.14988	0.886754	0.453637	0.703456	0.390849	ND	1.01224	0.589172	ND	1.0996	0.750194	0.506045	0.636671	0.420678	1.33776	0.613954	0.712139	0.532888	0.846594	1.62531	0.676803	2.04018	0.91824	1.08474	0.872956	0.862006	0.952778	0.903391	0.743407	1.14206	2.22191	1.49228	1.56938
IL-12-4-1	0.74506	0.353433	1.79434	0.771806	2.93635	0.749122	0.656077	1.28488	0.722104	1.02076	0.286448	ND	0.571482	0.472877	ND	0.805521	1.01044	0.63196	0.69041	0.555985	1.33653	0.29161	1.31869	0.432778	0.560934	2.61447	1.41146	1.5488	0.91768	1.05648	0.944335	0.81161	0.883509	0.741347	0.418507	1.04472	2.42157	0.827185	1.36458
IL-12-4-1	0.656413	0.332184	1.68291	0.554482	2.82846	0.704724	1.12379	1.20065	0.616233	0.908003	0.262279	ND	0.553744	0.434202	ND	0.754212	0.978137	0.530063	0.673135	0.551924	1.27308	0.288417	1.31512	0.405835	0.574158	2.28601	0.884202	1.46135	0.884538	1.03341	0.867306	0.657468	0.828551	0.717813	0.396012	0.997358	2.2365	0.757557	1.21108
IL-12-4-1	0.503668	0.265335	0.757872	0.349347	1.13177	0.523724	1.4407	0.953333	0.403255	0.70108	0.426992	ND	1.01445	0.581525	ND	1.09399	0.750535	0.515277	0.597405	0.447164	1.32119	0.62288	0.733477	0.548199	0.840604	1.77417	0.722221	2.11129	0.864366	1.12205	0.924432	0.971955	1.0136	0.961076	0.729563	1.16127	2.32695	1.57725	1.7407
IL-12-4-1	0.47612	0.263365	0.773872	0.328422	1.10921	0.532416	1.78593	0.97782	0.403004	0.717712	0.444495	ND	0.981529	0.623024	ND	1.12585	0.68254	0.463338	0.559788	0.436433	1.35669	0.626067	0.683453	0.574724	1.43192	1.8086	0.714603	2.04208	0.896335	1.16169	0.877222	0.814759	0.97135	0.927265	0.686709	1.20942	2.25402	1.53017	1.72559
IL-12-4-1	0.694187	0.327231	1.69085	0.484142	2.78338	0.702496	1.65586	1.24449	0.677359	0.909863	0.274513	ND	0.524627	0.416251	ND	0.781175	0.88539	0.55061	0.612622	0.545354	1.23089	0.289739	1.1715	0.43021	0.62187	2.7332	0.775348	1.46324	0.914869	1.02911	0.878692	0.675153	0.837014	0.707124	0.374695	0.981515	2.26428	0.764882	1.20856
M82	ND	1.18209	1.07646	0.993822	0.963687	1.14632	1.11178	1.11846	1.30363	1.2307	0.926523	1.14174	1.11476	1.03732	0.589531	1.15976	1.23719	ND	1.1092	1.09452	0.943595	1.12069	1.16057	1.04828	0.750534	1.38727	ND	1.22254	1.10725	1.05664	1.02774	0.871352	1.00906	1.01623	1.1654	1.27218	0.979214	0.983664	ND
M82	ND	1.07955	1.08696	1.41287	0.992729	1.03671	0.409395	1.22246	0.542306	1.13988	0.87892	1.12749	0.810403	0.798347	1.94326	1.07139	1.05461	ND	0.771829	1.0921	1.21002	0.911211	1.62879	1.22383	0.647198	0.827138	ND	0.908108	1.32411	0.952638	1.13332	1.05033	1.13858	1.14966	1.01304	1.70895	1.16587	1.11552	ND
M82	ND	1.0256	1.05675	1.18934	0.917873	1.0013	0.623766	1.18587	0.715862	1.10062	0.89374	1.03372	0.783752	0.723135	0.833676	1.06524	0.991039	ND	0.636946	1.13538	1.20382	0.878988	1.53051	1.2401	0.677783	0.912426	ND	0.932282	1.31912	0.949232	1.07478	1.03187	1.07415	1.08152	0.949351	1.68495	1.08335	1.04495	ND
M82	ND	1.1217	1.01907	0.886075	0.966738	1.07116	1.41961	1.12309	1.23019	1.14161	0.947485	1.12984	1.09042	1.04616	0.81709	1.09354	1.13471	ND	0.978001	1.11283	0.874329	1.0566	1.13049	1.0009	0.749522	1.58772	ND	1.15898	1.13603	1.00574	0.972441	0.975099	0.958591	0.979931	1.0831	1.26255	0.925903	0.957618	ND
M82	ND	0.795101	0.873629	0.792713	1.07836	0.884837	1.10362	0.671	1.0918	0.709968	1.17946	0.782883	1.08802	1.20029	0.913447	0.787084	0.82104	ND	1.22468	0.79492	0.905934	1.01679	0.278962	0.750261	1.60396	0.285445	ND	0.881055	0.562179	1.01471	0.896463	1.08164	0.909915	0.885212	0.91652	0.0357484	0.918906	0.950954	ND
M82	ND	0.795957	0.887128	0.725177	1.08061	0.859676	1.33182	0.679121	1.11621	0.677224	1.17388	0.784317	1.11265	1.19475	0.902998	0.822979	0.761411	ND	1.27934	0.770248	0.8623	1.01572	0.270686	0.736628	1.57101	ND	ND	0.897042	0.551307	1.02103	0.895261	0.989707	0.909698	0.887441	0.872588	0.0356301	0.926756	0.947297	ND
M82	0.879126	0.925684	1.02098	1.26466	0.919431	0.952869	0.315001	ND	1.45559	1.01512	ND	ND	0.712571	0.81214	1.27142	0.723316	0.833699	ND	0.52279	ND	1.04543	0.849746	0.608546	1.16998	ND	ND	1.39406	0.882975	0.780293	1.07561	ND	ND	1.07561	ND	0.804673	0.891952	1.07538	ND	ND
M82	0.918639	0.959571	1.02673	1.0584	0.909859	0.963018	0.560495	0.917346	1.59004	1.00212	0.827102	ND	0.712356	0.725495	1.22297	0.751009	0.897307	ND	0.526682	1.0944	1.1201	0.87882	0.669864	1.2393	0.553954	1.15371	1.13602	0.950951	0.803767	1.07779	1.0991	1.15729	1.07779	1.10356	0.860454	0.92054	1.07118	1.01528	ND
M82	1.106	1.12197	1.09964	0.914094	0.947819	1.06563	0.998515	1.08585	1.18015	1.16854	0.875765	ND	1.00143	1.06258	0.902366	1.09547	1.03542	ND	0.744585	1.12383	0.906418	1.09121	0.858219	1.02076	0.757429	1.49567	1.03085	1.18864	0.976829	0.979182	1.0186	0.883683	0.979182	1.03009	0.968651	1.00751	0.963305	0.996871	ND
M82	0.714459	1.19599	1.09632	0.873175	1.03951	1.12154	1.51728	1.09836	0.426806	1.19831	0.905063	ND	1.13447	0.907463	0.531001	1.09142	1.28795	ND	0.950444	1.10644	1.0164	1.12232	1.03737	1.01494	0.700344	1.47195	0.897616	1.17732	1.13575	0.990374	1.0307	0.927416	0.990374	1.03009	1.21073	1.0091	0.984607	1.0041	ND
M82	1.40731	0.87853	0.894048	1.14772	1.07042	0.922017	1.16271	0.953358	0.829588	0.792504	1.21504	ND	1.1712	1.28893	1.34853	1.22592	0.905336	ND	1.48598	0.859063	0.92129	1.01908	1.33752	0.766903	1.48877	0.565133	0.810374	0.91329	1.12384	0.944896	0.927406	1.00407	0.944896	0.926533	1.00358	1.1415	0.960282	1.00767	ND
M82	0.974456	0.918254	0.862275	0.741948	1.11296	0.974923	1.446	0.945082	0.517828	0.823411	1.17703	ND	1.26797	1.20339	0.723703	1.11286	1.04028	ND	1.76951	0.816269	0.990358	1.03882	1.48849	0.788112	1.4995	0.313545	0.731088	0.886829	1.17952	0.932148	0.924197	1.02754	0.932148	0.909727	1.15191	1.0294	0.945238	0.976076	ND
M82	1.48033	1.23922	1.34307	1.40499	1.48966	0.944226	0.440416	0.634704	1.22369	ND	1.14018	1.12589	1.20947	1.12183	0.96933	1.20409	1.13721	0.361952	0.824282	ND	1.00696	1.09499	1.02085	1.0367	0.688415	0.597266	1.1184	1.12665	1.00288	1.01073	1.05017	0.862853	1.01073	0.964176	1.13019	0.956561	1.47313	0.976181	1.1299
M82	1.67174	1.25485	1.37634	1.25988	1.475	0.932919	0.707312	0.677166	1.18536	ND	1.20735	1.16483	1.21586	1.12619	0.923624	1.35045	1.17082	0.38273	0.865339	ND	1.01077	1.14416	1.01667	1.07975	0.639078	0.682279	1.01371	1.08355	1.05275	1.061	1.11607	0.848534	1.061	1.01862	1.13497	1.05426	1.47768	1.00376	1.09206
M82	0.460071	0.996461	0.392005	0.833569	0.580245	1.03456	0.955844	1.02362	0.834208	ND	0.58811	0.890886	1.18474	0.959122	0.889533	0.757869	0.950817	1.15354	1.75971	ND	0.884166	0.985899	1.02781	0.969195	1.10095	1.5177	1.05445	0.795277	1.06952	1.0739	1.06434	1.18754	1.0739	1.1017	1.01719	0.993509	0.480958	0.988742	0.874215
M82	0.801319	0.886194	0.391852	0.712577	0.493236	0.935377	1.05315	1.06991	0.859009	ND	0.573476	0.720452	1.07928	0.935758	0.756069	0.777743	0.766637	1.16861	1.38181	ND	0.839647	0.890405	0.826066	0.90918	0.951421	1.19469	0.958648	0.792179	0.931931	0.979577	0.961327	1.03842	0.979577	1.00524	0.838232	0.909149	0.473126	0.968432	0.831931
M82	0.833363	0.790365	1.24016	0.865379	0.968287	1.05004	1.31297	1.29448	0.935289	ND	1.21696	1.00557	0.632032	0.967445	1.21578	0.946334	0.948245	1.45378	0.637595	ND	1.08793	0.990425	1.02278	1.0339	1.12263	0.900718	0.968438	1.09106	0.998444	1.01476	0.983372	0.976616	1.01476	1.03269	0.904615	1.06598	1.04138	1.05568	0.977866
M82	0.753178	0.832905	1.25656	0.923602	0.993574	1.10288	1.53031	1.30011	0.96244	ND	1.27392	1.09237	0.678618	0.88966	1.24566	0.963512	1.02627	1.47939	0.53127	ND	1.17053	0.894118	1.08583	0.971273	1.4975	1.10735	0.886355	1.11129	0.944476	0.860036	0.824727	1.08603	0.860036	0.877566	0.974812	1.02054	1.05373	1.0072	1.09403
M82	ND	1.33312	1.34264	1.53068	1.52053	0.989519	0.564063	0.659013	1.2245	1.31261	1.20924	1.2779	1.25968	1.09135	1.08779	1.27204	1.29641	0.421164	ND	ND	1.06411	1.10193	1.06144	1.05427	0.61138	0.393858	1.05798	1.10479	1.10268	1.08023	1.06399	0.991651	1.02122	0.99472	1.31247	1.00873	1.45079	0.897448	ND
M82	ND	1.34298	1.37605	1.23498	1.47991	0.991096	0.85783	0.661432	1.29226	1.22181	1.1897	1.30122	1.25371	1.08812	1.04057	1.24169	1.32038	0.412789	ND	ND	1.04793	1.07526	1.06362	1.0644	0.772694	0.670468	1.04798	1.08517	1.01054	1.10683	1.09442	1.01024	1.01987	0.974587	1.27018	1.01039	1.42278	0.948336	ND
M82	ND	0.953968	0.391305	0.891741	0.516735	0.980686	0.698127	1.06964	0.882803	0.607696	0.598148	0.716001	1.12588	0.926234	0.77075	0.805204	0.758502	1.22766	ND	ND	0.830112	0.922559	0.965051	0.904887	0.928239	1.51292	1.04428	0.826449	0.897805	0.895916	0.994525	1.1374	0.993793	0.997877	0.827398	0.964644	0.483746	1.03235	ND
M82	ND	0.890674	0.384761	0.731479	0.507784	0.957831	0.93213	1.04477	0.777652	0.565977	0.581281	0.687041	1.09676	0.927749	0.809778	0.77745	0.706022	1.11164	ND	ND	0.844972	0.897503	0.913681	0.905816	0.970418	1.28851	0.852325	0.767254	0.919948	0.890538	0.830583	0.940977	0.942355	0.977948	0.782657	0.967018	0.485419	1.01406	ND
M82	ND	0.72729	1.25311	0.76113	0.93854	1.01538	1.48025	1.29172	0.906503	1.0846	1.19529	0.92942	0.597926	0.90933	1.05354	0.945332	0.885244	1.44629	ND	ND	1.05766	0.954385	0.896671	1.00095	1.29007	1.13562	1.06681	1.12608	0.98697	0.987776	1.08032	0.931422	0.970223	0.981632	0.833618	1.03716	1.04544	1.03664	ND
M82	ND	0.751971	1.25214	0.849996	1.0365	1.06549	1.4676	1.27344	0.916281	1.20731	1.22634	1.08842	0.666036	1.05722	1.23758	0.958279	1.03344	1.38046	ND	ND	1.15521	1.04837	1.09954	1.06967	1.4272	0.998626	0.930636	1.09025	1.08206	1.03871	0.936154	0.988314	1.05254	1.07324	0.973682	1.01205	1.11182	1.07116	ND
M82	ND	1.23732	1.39676	1.36207	1.45484	0.942883	0.464432	0.686037	1.23744	1.22546	1.23547	ND	1.17897	1.10618	1.17006	1.33944	0.97636	0.501459	0.74191	1.20945	0.991626	1.11231	0.885845	1.05402	ND	0.521452	1.27598	ND	1.07944	1.00005	1.04043	0.903093	1.00005	0.980015	1.02001	1.03224	1.57942	1.02345	0.976475
M82	ND	1.43	1.38756	0.648527	1.61574	1.06597	0.959571	0.667635	1.30467	1.23376	1.27287	ND	1.36681	1.11793	1.49389	1.29246	1.44402	0.424172	1.02558	1.07577	1.15584	1.11161	1.27824	1.07919	ND	0.561495	1.11645	ND	1.3101	0.985182	1.02718	0.970565	0.985182	0.965547	1.4221	1.03792	1.48508	1.01657	0.917465
M82	ND	0.902776	0.392101	1.18416	0.527026	0.953288	0.753774	1.0809	0.792186	0.6032	0.578874	ND	1.1094	0.935155	0.70207	0.755449	0.785687	1.14331	1.46796	0.97347	0.839244	0.931159	0.892881	0.898192	ND	1.60158	0.938164	ND	0.946044	1.01869	1.00667	1.06449	1.01869	1.03682	0.834419	0.960874	0.445566	0.949771	0.967126
M82	ND	0.976219	0.373777	0.658531	0.530334	1.0483	1.1121	1.03461	0.862842	0.619951	0.585466	ND	1.16147	1.00574	0.76637	0.755167	0.978285	1.18735	1.678	0.950941	0.883705	0.927167	1.04494	0.933834	ND	1.46459	0.939656	ND	0.936047	1.03247	1.02957	1.2112	1.03247	1.03353	0.998972	0.938002	0.458187	0.99898	1.03755
M82	ND	0.724831	1.20515	1.13362	0.937336	0.990962	1.22923	1.21297	0.886357	1.14717	1.15099	ND	0.581875	0.884306	0.935404	0.897029	0.929125	1.28336	0.533779	0.860694	1.05427	0.934198	0.95845	0.996799	ND	0.885743	0.793281	ND	0.876182	0.949	0.919581	0.842304	0.949	0.956144	0.880625	0.985285	1.0016	0.990549	0.93424
M82	ND	0.728853	1.24464	1.0131	0.934717	0.998593	1.48089	1.31785	0.916511	1.17046	1.17633	ND	0.601483	0.950685	0.932202	0.960458	0.886525	1.46034	0.55277	0.929678	1.07532	0.983554	0.939649	1.03797	ND	0.965141	0.936475	ND	0.852185	1.01461	0.976579	1.00835	1.01461	1.02795	0.843882	1.04568	1.03015	1.02068	1.16714
M82	1.05935	1.03353	1.02821	0.803968	0.885769	1.06106	1.68279	1.17247	0.65726	0.993809	0.89853	ND	0.82442	1.07047	1.57617	0.964654	1.17666	1.24029	1.20828	1.35151	0.953611	0.852084	1.26382	1.28762	ND	0.928177	1.02827	0.928381	1.18163	0.942149	1.01787	0.987165	ND	ND	1.0664	0.977078	ND	1.02774	ND
M82	1.1759	0.952523	1.05051	0.880023	0.793732	1.00376	0.727955	1.1835	0.662286	0.997597	0.898539	ND	0.749722	1.02706	1.29698	0.950048	0.919728	1.18066	1.09486	1.24191	0.894483	0.85004	1.02273	1.27658	ND	0.746366	0.976871	0.918116	0.98204	0.969612	0.983537	0.864847	ND	ND	0.856962	0.959299	ND	1.00705	ND
M82	1.0214	1.13746	1.09991	1.03121	0.928492	1.06411	1.40475	1.11847	1.14455	1.14625	0.878896	ND	1.02598	1.02197	0.852432	1.16105	1.09302	1.35061	0.761143	1.0059	1.01877	1.07236	1.41512	0.978663	ND	1.80308	0.939905	1.1318	1.07859	1.0203	1.03898	0.852374	ND	ND	0.992478	0.980695	ND	0.960628	ND
M82	1.01056	1.09658	1.06767	0.981737	0.881107	1.0432	1.42077	1.13072	1.11255	1.10119	0.890951	ND	0.989479	0.949539	0.716638	1.17178	0.984838	1.37045	0.642505	0.994292	0.981075	1.07831	1.27876	0.988182	ND	1.99103	1.107	1.16298	1.12755	0.989778	1.0299	0.918348	ND	ND	0.901794	0.966059	ND	0.980745	ND
M82	0.988315	0.84148	0.88198	1.25734	1.24876	0.867234	0.264213	0.682387	1.23608	0.882008	1.19378	ND	1.13488	0.996883	0.695154	0.891169	0.774835	0.429101	1.05081	0.689313	1.03966	1.0761	0.444288	0.724871	ND	0.21146	1.00119	0.911416	0.735849	1.02802	0.97014	1.12093	ND	ND	0.958825	1.04684	ND	0.998395	ND
M82	0.744485	0.938434	0.871728	1.04573	1.26214	0.960635	0.499523	0.712458	1.18727	0.879146	1.2393	ND	1.27551	0.934071	0.862627	0.861293	1.05092	0.428901	1.2424	0.717076	1.1124	1.0711	0.575292	0.744087	ND	0.319881	0.94677	0.947305	0.894338	1.05015	0.959576	1.25633	ND	ND	1.22355	1.07003	ND	1.02544	ND
M82	0.715059	0.944632	1.06239	0.680218	0.937436	0.987702	2.59031	1.19562	0.597624	0.81661	0.873893	0.956524	ND	0.699104	ND	0.959791	0.942029	1.21612	0.462087	1.05785	1.28737	0.858662	1.21365	1.22651	1.35764	ND	1.0385	0.955964	1.00514	1.02675	1.02592	0.933996	1.02675	1.041	0.86637	0.970176	ND	1.02508	ND
M82	0.71496	0.938746	1.09504	0.834033	0.818564	1.00081	0.958271	1.2279	0.646471	1.02939	0.861286	0.911739	ND	0.708127	ND	1.01863	0.899102	1.28805	0.461076	1.04486	1.2963	0.856223	1.14297	1.29548	1.61372	ND	1.06805	0.90778	1.11577	1.04598	1.05614	0.914006	1.04598	1.05824	0.844371	0.986994	ND	1.03283	ND
M82	1.35987	1.15084	1.04126	0.927084	0.876592	1.07858	0.915471	1.08754	1.17333	1.17082	0.912037	1.10447	ND	0.925908	ND	1.18009	1.13565	1.36939	0.725289	1.22011	0.987402	1.06153	1.42482	0.970785	0.858152	ND	0.849794	1.11915	1.19326	0.953671	0.953709	0.805874	0.953671	0.984567	1.00182	0.989877	ND	0.931652	ND
M82	1.05889	0.831844	0.867075	1.2053	1.15652	0.85044	0.394361	0.707707	1.12955	0.83886	1.21096	0.832999	ND	1.35867	ND	0.853551	0.788676	0.434573	1.59208	0.735604	0.673646	1.05191	0.33548	0.736342	0.764626	ND	1.06568	0.947663	0.645291	0.970833	0.953081	1.25117	0.970833	0.924392	0.971263	1.08912	ND	1.01261	ND
M82	1.31397	1.20558	1.06307	0.992151	0.919218	1.1258	0.810197	1.07353	1.19144	1.18373	0.897096	1.1521	ND	0.966766	ND	1.16547	1.14277	1.29115	0.706359	1.2308	1.00212	1.05671	1.43513	0.993596	0.668047	ND	0.853857	1.1264	1.27006	0.965912	0.977136	0.764984	0.965912	0.994492	1.05672	0.912525	ND	0.959402	ND
M82	0.837262	0.928357	0.871168	1.36122	1.29167	0.956669	0.331386	0.707711	1.26159	0.960587	1.24473	1.04217	ND	1.34142	ND	0.822477	1.09177	0.400711	2.05311	0.71077	0.753157	1.11496	0.447949	0.777294	0.737808	ND	1.12412	0.943038	0.77049	1.03685	1.03401	1.32997	1.03685	0.997306	1.25946	1.0513	ND	1.03842	ND
M82	ND	1.25582	1.39776	1.3171	1.53295	1.00477	0.487536	0.65989	1.28105	1.15117	1.19748	1.19444	1.22716	1.07633	ND	1.33451	1.18852	0.339651	0.852946	1.0589	1.06286	1.16619	1.13164	1.09364	0.734171	0.415291	1.42112	1.12188	1.14801	ND	1.12838	0.738528	1.04979	1.00821	1.14736	1.01803	ND	1.04113	0.809603
M82	ND	1.30925	1.4129	1.1901	1.51209	0.982885	0.710232	0.665719	1.29514	1.1477	1.16193	1.22157	1.25032	1.06489	ND	1.32124	1.20203	0.364853	0.869529	1.03797	1.07182	1.15684	1.13588	1.10447	0.652941	ND	1.06947	1.09198	1.0351	ND	1.14517	0.776266	1.04371	1.02064	1.14704	1.1134	ND	0.983595	0.898762
M82	ND	0.875299	0.396416	0.884755	0.475454	0.918148	0.669812	1.05888	0.762694	0.593904	0.569668	0.660437	1.04454	0.981359	ND	0.767155	0.736962	1.13338	1.45459	1.02239	0.791057	0.880506	0.737521	0.876382	1.06464	1.18839	0.911802	0.780704	0.932346	ND	0.928605	1.11386	0.971653	0.987697	0.783839	0.948949	ND	0.973202	0.924849
M82	ND	0.972549	0.389228	0.790728	0.506004	0.992559	1.0294	1.02175	0.825041	0.611457	0.565492	0.823915	1.16948	0.97615	ND	0.761003	0.86947	1.10115	1.58298	0.957602	0.868882	0.879003	0.894383	0.872027	1.00928	1.12758	0.896148	0.777283	0.934674	ND	0.911348	1.08317	0.947427	0.961656	0.942825	0.92532	ND	0.928657	0.938749
M82	ND	0.832021	1.234	0.980158	1.03469	1.09987	1.52122	1.32721	0.964922	1.30323	1.29699	1.11169	0.686378	0.972196	ND	0.930654	1.09777	1.5848	0.692976	1.00667	1.14655	0.991293	1.15625	1.05258	1.17637	1.20107	0.909951	1.10728	1.07549	ND	0.974111	1.26316	1.02558	1.0425	1.04	0.964963	ND	1.07316	1.22254
M82	ND	0.755067	1.16969	0.83716	0.938809	1.00177	1.5818	1.26655	0.871152	1.19254	1.20844	0.987945	0.622125	0.929074	ND	0.885443	0.905244	1.47616	0.546977	0.916464	1.05883	0.926165	0.944337	1.0009	1.3626	1.06766	0.791515	1.12088	0.874371	ND	0.912389	1.02501	0.961845	0.979297	0.938931	1.02934	ND	1.00025	1.20549
M82	0.836987	1.26407	1.37076	1.34357	1.47349	0.964426	0.439178	0.613347	1.2546	1.27178	1.11471	1.24846	1.2334	1.05787	0.962598	1.23429	1.28031	0.475249	0.785906	0.901523	0.998864	1.17232	1.19863	1.20169	0.675177	0.581864	1.68181	1.04354	1.12799	1.05336	1.24945	0.800898	1.17143	1.13271	1.26265	0.97868	1.12478	0.958133	0.944892
M82	0.683241	1.49015	1.39383	1.16837	1.69627	1.12649	0.906002	0.663244	1.447	1.39416	1.20311	1.55518	1.42794	1.02333	1.0886	1.23875	1.65895	0.525463	0.917281	0.886834	1.14051	1.2279	1.4857	1.25765	0.845395	0.704473	1.35048	1.15152	1.33141	1.03319	1.28869	1.07161	1.21893	1.16062	1.57095	1.03733	1.15767	1.05717	1.19644
M82	0.938647	0.906032	0.351802	0.808231	0.503136	0.981794	0.717802	0.986916	0.831209	0.612884	0.529596	0.786393	1.06345	0.902888	0.948802	0.722232	0.856574	0.986388	1.29681	1.03592	0.799428	0.923423	0.841635	0.925818	0.729961	1.14993	0.854064	0.842255	1.08986	0.991707	1.04028	0.899628	1.05397	1.06465	0.937519	0.922821	ND	0.989526	0.816791
M82	1.35827	0.886827	0.390929	1.008	0.4801	0.952847	0.832455	1.08921	0.706057	0.616744	0.627503	0.667982	1.08366	1.07477	ND	0.841709	0.649986	1.18681	ND	1.11293	0.912104	0.848147	0.693486	0.82888	0.977344	1.44141	0.665714	0.86214	0.866695	1.09818	0.778439	1.12291	0.825872	0.848006	0.717488	0.989305	ND	0.983376	0.846758
M82	1.00948	0.715782	1.19317	0.688292	0.927231	0.986504	1.5219	1.29636	0.940831	1.11726	1.18024	0.913906	0.580834	0.88756	ND	0.942641	0.801571	1.34856	ND	0.963177	1.02094	0.951001	0.78054	0.956622	1.19942	0.997716	0.77185	1.04062	0.876305	0.901308	0.912598	1.01354	0.953722	0.97757	0.827682	1.02993	0.85066	1.02503	0.992644
M82	1.17337	0.737146	1.29951	0.983542	0.919776	0.987939	1.58266	1.35093	0.820303	0.98718	1.34484	0.828085	0.610726	1.05359	ND	1.02039	0.752609	1.47753	ND	1.09961	1.12815	0.877213	ND	0.829345	1.5727	1.1246	0.676092	1.05992	0.70774	0.922256	0.730545	1.09141	0.776072	0.816449	0.683712	1.04194	0.866891	0.98677	1.20247
M82	2.1259	1.30998	1.38234	1.36715	1.45342	1.00747	0.443749	0.660791	1.16536	1.24562	1.16012	ND	1.21322	1.10468	ND	1.32109	1.215	0.446666	0.758473	1.27511	1.03608	1.0925	1.27093	1.08817	0.653196	0.634991	1.5196	ND	1.03604	1.1586	1.06822	0.946646	0.975697	0.965064	1.3086	0.989805	1.4525	0.906752	ND
M82	2.31836	1.28419	1.39589	1.15928	1.45392	0.937314	0.691592	0.638854	1.12009	1.08325	1.13523	ND	1.18295	1.00352	ND	1.34619	1.17552	0.347534	0.801478	1.2264	1.00327	1.03435	1.20482	1.0113	0.581356	0.619585	1.03555	1.04682	0.951089	1.17086	0.98448	0.732399	0.920595	0.905948	1.10962	0.999657	1.41174	0.866827	ND
M82	0.443829	0.885576	0.390283	0.837998	0.506939	0.942525	0.710582	1.09685	0.84737	0.584676	0.574839	ND	1.08479	0.965203	ND	0.735089	0.7364	1.08171	1.44333	0.921443	0.842488	0.925049	0.735045	0.907131	0.889638	1.14011	0.906177	0.799176	0.850429	0.876691	0.952293	1.0774	0.993642	1.00956	0.774389	0.982779	0.495189	1.0085	0.847464
M82	0.252304	1.02345	0.377923	0.854919	0.567517	1.0551	1.11809	1.02651	0.944373	0.633639	0.624314	ND	1.25673	1.06162	ND	0.765286	0.930707	1.25069	1.68959	0.889173	0.918087	0.946064	0.91938	0.934062	1.21304	1.45036	0.845167	0.852671	0.926972	0.867277	0.990482	1.24897	1.0217	1.02599	0.990696	0.953204	0.508445	1.07111	1.0028
M82	0.5348	0.714044	1.23764	0.938859	0.962766	0.995699	1.2593	1.28714	0.928496	1.18622	1.23264	ND	0.60153	0.97495	ND	0.926221	0.907839	1.43012	0.627503	0.84874	1.05139	0.995599	0.865533	1.02666	1.03194	0.837041	0.850158	1.15023	1.00514	0.979276	1.00862	0.965489	1.0472	1.04405	0.836362	1.03329	1.07229	1.0677	1.04022
M82	0.324809	0.782759	1.21592	0.841794	1.05544	1.0619	1.77668	1.28985	0.994309	1.26659	1.27286	ND	0.660779	0.890019	ND	0.906124	1.03454	1.44328	0.679627	0.839136	1.14869	1.00644	1.00429	1.03269	1.63084	1.31792	0.843352	1.1511	1.23033	0.947295	0.995898	1.02909	1.04116	1.04939	0.980334	1.04126	1.05984	1.07911	1.10951

## Sheet: Exp 2 (Buenos Aires, Argent)
Supplementary Table 1-2. Raw metabolite data of leaves of Solanum pennellii introgression line (IL) population and parental control (Solanum lycopersicum cv. M82). Data represented as fold changes of metabolite content of each individual IL replicate compared with control (cv. M82) of Experiment 2 (Buenos Aires, Argentina).
IL's	Pyruvate	2-oxoglutarate	Phosphate	Gluconate	Saccharate_6	Uracil	Inositol-1-phosphate	Fructose_6P	Glycerol	Suqalene	Tryptophan	Nicotinate_2	Galactinol	Glucose_6P	Guanidine	Galacturonate	Glucose, 1,6-anhdro, β	Gentiobiose	Serine	Methionine	Valine	Glucose, 2-amino-2-deoxy	Proline	Glutamine	Caffeic acid, cis	Serine, O-acetyl-	Alanine	Asparagine	Glycolic acid	Caffeic acid, trans	Tyramine	Pyroglutamic acid	Glycine	Isoleucine	Homoserine	Sucrose	Glucose	Inositol	Quinate	Glycerate	Isocitrate	Benzoate	Threonine	Aspartate	Malate	Fructose	Phenylalanine	Quinic acid, 3-caffeoyl-cis	Quinic acid, 3-caffeoyl-trans
IL-1-1	0.503733	1.09306	1.11031	0.819706	0.279539	ND	0.617542	1.00365	0.430691	1.29939	0.749435	0.144936	0.855479	0.821535	0.260661	1.54289	0.713716	1.22783	0.342643	0.727425	0.473943	0.331962	0.896764	0.0530943	1.00341	0.788316	0.637789	0.460627	0.885687	0.935401	0.776392	0.340575	0.922449	0.727982	0.355197	0.633014	1.12049	0.680019	1.19209	0.636537	0.365352	1.02185	0.521168	0.335977	0.777986	0.786429	0.873482	2.77898	6.07004
IL-1-1	0.782157	0.574243	0.894711	0.0746617	0.403165	0.366909	0.727069	1.15502	0.443186	1.87851	1.13792	0.545789	0.543655	0.868767	3.80442	0.763921	0.673787	0.811442	0.549265	1.749	0.799819	0.602606	0.530038	0.526244	0.577497	1.07116	1.21808	1.06002	0.481938	0.752045	0.534029	0.851841	0.671226	0.861403	0.683567	0.871664	0.454512	0.835195	0.314148	0.36441	0.637437	0.728099	0.939638	1.85497	ND	0.887679	0.684995	0.684615	0.893919
IL-1-1	ND	0.161301	0.0663505	0.0662735	0.250344	0.991515	ND	0.201332	0.766519	3.24659	0.337629	1.06167	ND	ND	1.19133	0.91556	1.14521	2.30494	0.375573	0.560202	0.662304	0.160313	0.49439	2.82806	2.06182	1.0354	0.66133	0.157216	ND	1.37027	0.592511	1.12227	0.643103	0.898686	0.893014	ND	0.194736	1.29319	0.43319	0.350332	0.586848	1.54923	0.920356	0.367614	1.24667	1.26156	0.703206	0.579295	0.318007
IL-1-1	0.167543	0.207626	0.074082	0.0826637	0.239146	1.2202	ND	0.277393	0.906333	2.97061	0.424017	0.974431	ND	ND	2.23804	0.843451	1.00996	2.00243	0.345231	0.636856	0.496645	0.106793	0.384339	3.45204	1.59671	0.796514	0.584599	0.182681	0.966161	1.12265	0.574945	1.11426	0.4895	0.683837	0.95747	ND	0.192177	1.2285	0.429934	0.285075	0.617731	1.43736	0.846292	0.401861	1.26409	1.21424	0.715587	0.63903	0.274582
IL-1-1-2	0.198113	0.321575	0.0325098	0.114689	0.294421	ND	ND	0.265664	0.357831	1.27689	0.411926	0.204708	ND	0.272782	0.320724	0.76114	0.662227	0.390689	1.46381	1.75891	0.917833	1.95574	1.63867	2.25032	1.08262	4.36576	1.29849	0.588743	1.12918	0.971819	1.04679	2.40236	7.09718	1.1431	9.15018	0.695368	1.1219	0.687576	0.536627	1.96735	2.92329	0.80865	1.42081	1.42319	ND	0.86439	1.74216	0.768628	0.58401
IL-1-1-2	0.414302	0.156136	0.0186936	0.109405	0.175011	0.45764	ND	ND	0.673204	3.27732	0.524714	0.67206	ND	ND	1.24824	ND	0.799585	0.438086	0.798818	1.49287	0.866702	0.644937	0.783494	0.578959	1.13403	1.05226	0.81793	0.243393	1.42682	0.923815	0.806971	0.681869	1.67997	1.05167	2.07986	1.17595	0.883335	1.07721	0.397687	1.82361	0.497545	1.36278	0.838709	0.24377	1.25575	1.27694	0.813533	0.951533	0.619342
IL-1-1-2	0.650543	0.16151	0.0225292	0.118739	0.314933	0.930176	ND	ND	0.894316	4.25227	0.744836	1.08406	ND	ND	2.54411	0.793414	0.878255	0.539751	0.7879	1.89254	1.27462	0.479293	1.30024	1.94124	1.6482	0.746312	1.25223	0.286714	1.49483	1.3298	0.933595	1.05438	1.70248	1.38731	1.68689	ND	0.583069	1.16124	0.405833	0.897957	0.626237	1.50667	1.23118	0.621818	1.45244	1.24173	1.05404	0.643869	0.399504
IL-1-1-2	0.410826	0.280791	0.0502277	0.0795735	0.189854	1.09603	ND	0.493577	0.684138	2.22806	1.51476	0.882585	0.474828	0.329259	1.42868	ND	0.884534	0.39929	1.82055	1.57591	1.54265	0.42172	2.25503	3.49437	1.2699	3.27663	1.50638	0.589723	1.29313	0.959698	0.760601	1.80228	6.68177	1.53172	4.7687	0.856814	0.661095	0.838813	0.392064	1.23856	1.14027	1.07882	1.34686	0.587497	1.07992	0.911742	1.21217	1.80454	1.10887
IL-1-1-3	ND	ND	0.00480595	ND	ND	ND	ND	ND	0.504214	3.57298	ND	0.216744	ND	ND	ND	ND	0.0693364	ND	0.0433929	ND	0.0214008	ND	0.0358561	0.0713898	0.225327	ND	0.0323994	ND	0.56455	0.527181	ND	0.0442824	0.0744979	0.0310026	ND	ND	ND	ND	0.00103363	ND	ND	1.33857	0.0120403	0.0090219	ND	ND	0.0238322	ND	ND
IL-1-1-3	0.629091	1.02606	1.02895	0.660505	1.14508	0.406452	0.984772	1.26542	0.276755	1.57569	1.24026	0.851649	0.894217	1.07602	1.33098	0.694949	0.918485	0.694025	1.12792	1.40492	0.651775	1.0884	1.04214	1.05578	0.607896	2.39408	1.19067	1.10597	0.661936	0.670842	1.01584	1.96455	0.62919	0.985147	1.55721	0.846676	1.26264	0.854067	1.09849	1.07386	1.26661	0.536465	1.99315	2.3631	0.790878	1.0038	1.18703	1.42538	1.90516
IL-1-1-3	0.885619	0.516553	0.104323	0.0874193	1.58306	1.06001	ND	0.594695	0.77592	2.64122	9.60976	1.30205	1.32607	0.434681	6.056	0.830516	1.2656	0.863714	5.16383	3.74426	3.14676	1.08973	2.51393	3.55676	1.93813	1.1804	1.21962	2.12647	1.50719	1.96556	1.03793	2.3398	1.38303	4.44868	1.12245	1.12069	0.829679	0.967717	0.293836	0.79918	1.09875	1.73643	2.77056	1.68526	ND	1.13987	2.25814	0.849456	0.585117
IL-1-1-3	0.981554	0.822143	0.485385	1.43341	0.765527	1.22041	0.668025	1.03725	1.25865	1.4598	2.16394	0.926025	0.738391	0.911512	2.40142	0.743711	1.59672	1.26727	1.67646	1.11552	1.31393	1.18716	1.85901	3.10882	1.30294	4.0038	2.32382	0.854042	1.40719	1.07202	0.763957	2.58973	3.45461	2.10649	3.0821	0.7944	1.41632	0.874705	1.47733	1.6492	1.95203	1.01696	2.65556	2.04287	1.00246	1.0217	1.21557	2.78847	2.43051
IL-1-2	1.07406	1.36675	0.908179	0.576079	1.08061	ND	1.09974	1.05679	0.60692	4.7586	0.503891	0.299251	1.04497	0.828422	1.30913	1.45201	0.780715	1.11807	0.933977	1.25113	0.60729	1.26366	0.753272	0.669959	1.15433	2.69743	1.20712	1.04874	1.05941	1.25747	0.7319	0.916871	0.845477	0.745913	1.28889	0.835014	1.60423	0.885043	0.745889	0.526576	1.2832	0.92383	0.875976	1.93436	0.915213	1.04419	1.09	1.79801	2.43326
IL-1-2	0.522933	1.52783	0.568888	2.56791	0.762229	0.309091	0.842772	1.27348	0.429613	0.88296	1.17977	0.472023	0.980243	0.980073	2.1972	1.37832	0.97741	0.82996	0.771766	1.02453	0.563927	2.01431	0.90838	0.601299	0.592659	3.4501	0.953894	0.635569	0.945326	0.842751	0.911172	1.70486	0.886834	0.714228	1.50268	0.723335	1.3091	0.708277	1.32615	0.495026	0.947479	0.634002	0.781964	1.56285	0.93942	0.877484	0.954112	3.47112	9.38037
IL-1-2	0.832395	1.23703	1.24428	1.78441	2.45993	0.66972	0.990953	1.61448	0.352946	1.70688	1.76585	0.955764	0.846853	1.06772	1.8707	0.954433	1.27813	1.42541	2.26811	1.93873	1.22285	2.03195	1.2873	2.481	0.729854	3.83524	1.44196	1.53758	ND	1.00007	1.32312	2.7305	1.96937	1.54068	1.5011	0.826386	1.39056	ND	1.36463	0.893244	1.82233	0.75944	1.5868	2.02134	0.989037	0.966264	1.95719	1.2887	1.50823
IL-1-2	0.885647	0.623	0.879654	0.293101	1.15841	1.10995	0.846337	1.03517	0.470757	2.35014	0.946852	1.09696	0.99309	0.80435	510.402	ND	1.17853	1.39752	0.783018	1.29394	1.34216	0.412468	0.916865	1.73285	1.95723	1.13215	1.23446	1.02313	0.797576	1.79694	0.793177	1.47774	0.685903	1.26533	1.29878	0.881122	0.222066	0.96414	0.861567	0.633331	1.07678	0.985032	1.46325	2.33618	1.14528	0.811393	0.770629	2.3501	2.28139
IL-1-3	1.40654	1.17819	1.11249	5.80804	1.32573	0.318679	1.1789	1.45165	0.69997	3.96052	0.56218	0.574112	2.07388	1.31451	4.21108	3.32394	0.829709	1.67696	1.52251	1.65515	1.26931	0.757428	3.20716	1.14047	0.988818	1.9942	1.29242	1.99977	1.39139	1.205	1.43189	1.68287	1.37188	1.27869	1.51451	0.942568	1.16756	0.99585	1.98308	0.566673	1.91109	1.46265	0.936542	1.71995	1.00327	0.837269	1.21674	4.02168	7.10971
IL-1-3	1.05206	1.11182	1.18089	0.752248	3.54533	0.661562	0.909711	1.14984	0.732212	3.52725	0.541139	0.881851	2.02595	0.958537	2.19787	2.12391	0.868177	1.46478	1.56661	2.48238	0.956862	0.806196	2.38708	0.922945	0.645726	0.934512	1.08573	2.07453	1.41852	0.980818	2.29669	1.25234	0.690007	1.06531	1.06623	ND	0.819833	1.16446	1.27062	0.546741	1.08913	1.35776	1.11988	1.74238	1.06334	1.05234	1.12637	2.03011	2.96775
IL-1-3	0.419675	0.550509	1.15212	0.285404	1.40275	0.824411	0.777168	1.25925	0.319479	2.89058	0.860576	1.13405	0.805012	0.927602	1.86868	2.86501	0.973629	1.09744	1.11946	3.33748	0.751114	1.23332	1.24206	2.42907	0.588597	0.827396	0.836952	1.35231	0.849732	0.907489	1.6163	2.14535	0.709185	0.821047	1.09346	0.966779	0.972581	1.01858	0.587712	0.357145	1.05808	0.796084	0.886263	2.33678	0.954614	1.04998	1.42139	1.30181	1.50709
IL-1-3	1.43768	0.875882	1.50834	0.313005	2.33266	1.36571	0.871121	1.00886	1.02837	3.13382	1.96167	1.48721	1.04987	0.754888	2.89277	1.02379	1.00398	1.42624	4.27833	6.98452	1.23844	1.83602	2.30308	2.96611	1.0475	1.51439	1.21662	2.43937	1.01609	1.28505	1.42447	1.74975	1.01364	1.44444	1.56444	0.854266	0.278281	0.96555	0.762317	0.475816	1.10156	1.3813	1.41538	1.62473	0.842986	0.729522	1.51223	1.1991	0.906974
IL-1-4	0.509485	0.578462	0.67245	2.75471	2.22194	0.595636	1.95092	1.00089	0.828192	3.64119	1.05187	0.580963	2.49254	0.911094	1.07971	5.95048	1.49964	1.95129	2.09686	3.24638	2.84371	0.691931	2.53534	0.267183	1.13639	0.778743	1.17578	1.30081	1.17246	1.2136	2.52507	0.825642	1.49234	3.91372	0.458067	0.979442	1.94069	ND	1.56964	1.95487	0.811684	1.46763	1.68828	0.541121	ND	1.23355	2.63808	2.27627	3.08778
IL-1-4	0.665527	0.611785	1.58296	1.96996	1.874	0.820601	2.40975	1.1224	0.681724	2.78587	0.543132	0.862001	1.47674	0.792271	3.73945	0.662996	0.741494	0.641307	0.811405	1.15453	0.892386	0.359346	0.949004	0.599444	0.737765	0.79717	0.968737	0.801443	1.04862	0.810018	0.936986	0.735315	0.732401	0.972093	0.761808	1.00048	0.686245	1.03247	2.00768	1.13173	0.668009	0.9564	0.830512	0.92874	1.10357	0.970056	0.844799	1.51979	1.84554
IL-1-4	0.98694	1.30983	0.14811	2.45002	1.00395	0.687096	0.487086	0.766002	0.558796	3.1833	1.48987	1.06289	0.710772	0.613265	4.07426	1.84619	1.63749	1.9989	1.53971	2.64972	1.19675	2.04755	2.93947	6.78457	1.26555	5.09756	2.50886	0.677029	1.19429	1.34643	1.29071	3.35659	3.61825	1.85113	6.92684	1.05862	ND	ND	1.94116	1.42949	3.23867	0.865957	2.14653	2.34422	ND	ND	2.68231	1.80107	1.66589
IL-1-4	0.981029	0.966946	0.426203	0.540072	1.98959	1.28418	4.81639	1.1567	0.858442	1.55626	1.79787	1.46915	1.13945	0.860766	3.09887	1.52639	1.09028	0.76891	1.97062	2.7537	1.54777	0.5269	1.26524	4.14953	1.07821	2.54239	2.54069	1.26744	1.45649	1.36379	1.57732	3.08285	1.92148	1.49905	1.68895	0.807063	0.658049	0.869408	1.18272	1.78302	1.55854	0.914469	1.51977	2.72543	1.0119	0.966745	1.30518	0.910986	0.814483
IL-1-4-18	0.744712	0.783488	1.73795	1.85401	1.19004	0.434932	1.54089	1.39376	0.45655	3.57413	0.724228	0.743086	1.31682	1.08823	0.471707	0.597625	0.709044	1.2433	0.707363	1.14518	0.674152	0.699308	0.764455	0.330035	0.782615	1.34915	1.01732	1.59137	0.703783	0.84149	1.08404	0.718606	0.529558	0.742053	0.731852	ND	0.984239	1.18313	1.74895	0.341486	0.678976	0.939928	0.473525	0.979954	0.952022	1.15248	0.80461	2.50956	3.29207
IL-1-4-18	0.899268	0.905089	0.275478	3.5749	0.665432	0.341294	0.738536	0.915148	0.427318	1.53721	0.655118	0.610224	1.40503	0.84671	2.68109	1.01078	0.969924	1.86216	1.05389	0.979528	0.797098	0.765356	1.71926	0.882733	0.662457	1.20609	0.873571	0.990847	0.819425	0.673592	1.73674	0.955898	0.589138	0.891114	0.792148	0.815919	1.56114	ND	1.61282	0.522015	1.4028	0.541025	0.599699	0.932819	0.820795	0.992641	0.801324	2.95311	3.95895
IL-1-4-18	1.27647	0.851649	0.362057	1.80513	1.03739	0.664563	0.527852	0.890874	0.522015	1.50436	1.01303	0.816278	1.4603	0.476844	0.686235	0.941683	1.09048	1.33775	1.20148	0.869946	0.936038	0.553856	1.21619	0.555286	1.21436	1.02403	1.22523	0.519962	0.879326	1.38371	0.748269	0.67206	0.663769	1.06271	0.80068	0.831764	1.45059	0.912054	1.63638	1.41085	0.666241	0.662717	0.865349	0.652112	0.945793	0.995506	0.849214	2.22481	2.83659
IL-1-4-18	1.57895	0.826648	0.150327	0.954153	0.889585	1.0193	0.711511	0.482856	0.419377	1.1962	1.41658	1.22043	0.878023	0.419899	1.4669	1.25256	1.80731	3.85409	1.56474	1.7585	1.49472	1.23752	13.7464	4.04846	1.30764	1.23942	2.08818	1.09177	0.896002	1.35469	1.02641	2.2293	1.60809	1.91998	2.25068	0.906038	ND	ND	1.42127	1.82051	2.84215	0.844676	1.7074	1.78986	1.12751	ND	1.11238	2.02014	2.17584
IL-2-1	0.193823	0.226358	0.441619	0.501113	0.40922	0.40743	ND	0.69159	2.99081	1.28367	0.130742	0.454392	1.58378	0.61836	ND	0.95465	0.980765	1.72597	0.997562	0.211155	0.739295	1.46802	0.847801	0.197382	1.7429	1.20585	0.947936	0.644777	ND	1.26232	0.942668	0.62116	0.904948	0.843524	1.23096	1.25145	2.74679	1.48083	1.82077	0.819665	0.712209	1.26564	0.650151	0.566479	1.03738	1.61873	0.52384	2.42647	1.28883
IL-2-1	0.892468	1.21309	1.12399	3.96387	0.80588	1.02898	1.42441	1.51157	1.65579	1.14495	0.517618	1.30267	2.17337	1.51534	0.487932	2.35328	1.1317	1.55107	1.49239	0.947705	1.07568	0.791173	1.29062	0.193	0.879933	2.49489	1.50105	0.922516	ND	1.21198	1.00824	0.925605	1.77489	1.08238	1.47768	1.18509	1.69578	1.17929	3.03409	0.821168	0.741	3.20755	0.736504	1.07348	1.08662	1.137	0.903124	4.60494	4.47997
IL-2-1	1.2377	1.00792	1.19957	4.01712	0.951867	0.934781	2.06119	1.37366	1.38068	0.730996	0.50187	0.960603	2.53515	1.49243	ND	2.25841	0.628231	1.92589	0.955122	0.833667	0.838843	1.18631	0.930913	0.154538	1.20368	0.684298	0.783928	0.312474	ND	1.94336	0.823924	0.503678	0.579594	1.05773	0.348395	ND	2.15502	ND	1.84088	1.53122	0.270126	1.28744	0.645835	0.597461	0.787889	0.866644	0.90423	2.57052	3.74357
IL-2-1	0.817037	1.16544	ND	3.28955	1.59254	1.47396	3.26039	2.02282	1.65545	0.845972	0.655566	1.30572	2.49787	2.12591	ND	2.21267	1.36535	1.98125	1.35718	1.38083	1.05398	1.34457	0.95526	0.310994	2.08004	ND	0.831312	0.505704	ND	1.5875	0.927196	0.818039	0.596593	1.38244	ND	ND	2.46581	ND	1.88624	1.69306	0.349434	1.4062	0.882407	0.757173	0.758897	1.07287	1.66888	5.95364	3.6523
IL-2-1-1	1.49436	1.66147	1.46201	3.96586	0.568232	0.372903	2.11165	1.98286	2.14907	1.27816	0.686974	0.438784	1.68012	2.19493	4.60661	2.31062	0.939733	1.32646	1.56675	1.28077	1.12101	0.774722	1.51131	0.201104	0.951496	3.13533	1.80908	1.6531	ND	1.25878	1.26729	1.30333	2.18218	1.20584	2.19373	1.15801	2.96622	1.1491	2.44008	0.465351	1.6504	1.1177	0.944025	1.45015	1.10086	1.40974	1.13287	5.15813	6.69792
IL-2-1-1	2.04883	3.86831	2.25124	3.02472	0.844211	1.10128	6.80294	2.98194	1.93266	1.197	1.00895	1.23377	1.84492	2.6356	0.970742	2.51294	0.86247	1.57268	1.95071	1.069	1.25621	1.40212	1.71153	0.335398	0.439281	2.23932	1.33311	0.985637	ND	0.600349	1.05253	1.02933	1.48242	1.40978	1.71786	ND	4.24438	1.42173	1.9852	2.93051	0.740669	1.17228	1.36134	1.28126	1.40362	1.64849	1.55296	3.12693	2.91045
IL-2-1-1	2.22163	2.01416	1.04387	1.08415	0.362184	1.17294	1.45728	1.98513	2.09681	0.909874	1.32858	1.64576	2.64432	1.9474	28.7338	1.95045	1.57304	2.72389	1.29713	1.81845	1.2729	1.48693	1.74786	1.79447	1.49365	3.05556	1.77681	0.614225	ND	1.9533	0.997196	1.47032	2.821	1.5972	3.07563	1.07284	2.77738	ND	1.21207	1.25291	1.82886	1.15672	1.33101	1.46668	1.12383	1.19139	1.48204	2.96338	2.95529
IL-2-1-1	0.527099	0.764785	1.26471	7.62633	0.94726	2.01838	1.94223	1.5369	2.39056	1.09075	2.21553	1.65271	1.04386	1.51348	ND	5.82731	1.02733	0.682832	1.60449	0.881564	1.05475	0.758195	2.77652	0.338163	2.34318	3.37268	1.46187	0.759262	ND	1.78885	1.43159	1.29683	1.45136	1.32488	1.43192	1.28758	1.04525	0.883405	2.93254	1.32903	0.389439	1.99847	0.877235	0.954373	1.16893	0.949737	1.14442	21.7337	11.4389
IL-2-2	1.19898	2.79981	1.40488	2.04556	0.87164	0.300572	2.22026	2.58832	1.52952	0.907666	0.43933	0.523226	1.48452	2.75575	1.69476	1.79677	0.710199	1.17819	1.26577	1.60372	0.957563	0.74377	1.36901	0.190337	0.566188	2.95814	1.64579	0.996775	ND	0.959879	0.883933	0.754703	1.23885	1.18988	1.22394	ND	2.89091	0.954255	1.55864	1.03108	0.589185	0.864633	1.10907	1.24067	1.06757	1.13654	1.28423	1.83893	2.1193
IL-2-2	2.56255	3.59437	1.8188	2.97139	0.977999	1.20874	2.52705	2.3967	2.48418	1.16337	0.880363	1.09008	1.44853	2.35128	0.915407	2.24515	1.62602	0.968758	1.66786	1.50868	1.13716	1.03213	2.07223	0.202525	0.474942	1.95199	1.43521	1.14087	ND	0.665848	1.37689	0.936345	1.3916	1.23395	1.41075	1.41413	3.07384	1.18935	2.21847	2.02882	0.777363	1.55047	1.21835	1.76978	1.27035	1.46951	0.981985	3.44496	2.81318
IL-2-2	1.16666	1.38377	0.827534	1.14927	1.10302	1.39731	1.46974	1.3537	1.67597	1.59643	0.782609	1.41221	1.89251	1.13913	2.69441	1.53179	1.1875	2.03466	1.40668	1.58398	0.977859	1.539	1.23879	4.02837	1.72873	2.93454	1.34469	0.502695	ND	1.77585	0.668423	1.81157	2.16399	1.66733	3.07158	1.31923	2.82873	ND	1.69479	2.66203	1.65923	1.14712	1.76398	1.47505	1.4237	1.51744	1.67669	2.90776	2.71587
IL-2-2	0.955818	2.14682	1.32657	2.76998	0.761099	1.69715	2.30236	1.92195	1.97252	1.09857	0.652514	1.38484	1.82914	1.73882	ND	1.50019	1.37975	1.51543	1.06186	0.976261	0.680969	1.07771	1.25732	0.313173	1.8193	0.764361	1.0414	0.312846	ND	1.51279	0.614832	1.02551	0.613535	1.0193	0.450907	1.20544	2.77699	1.2133	2.30971	2.17573	0.379848	1.72703	1.00496	1.32097	1.25243	1.34181	0.927168	7.43038	3.96014
IL-2-3	1.87526	2.04899	2.38202	5.43642	1.13064	0.502383	3.7522	2.70648	1.93739	1.04193	1.03935	1.28676	1.13612	3.18494	ND	2.2045	1.20547	0.77762	1.50873	2.59709	1.19887	0.73226	1.45006	0.156129	0.451572	1.96389	1.4388	1.73591	ND	0.675146	1.77049	0.913111	1.33622	1.09768	1.18419	1.284	2.36261	1.03422	2.1381	0.81068	0.883037	1.39599	0.619929	1.6451	0.664515	1.20435	0.855216	2.29394	1.99615
IL-2-3	1.38136	1.72954	3.06573	3.62069	0.859032	1.13413	5.44661	3.01766	2.66466	1.36704	1.46463	1.56841	1.51639	3.2686	0.27692	2.15869	0.799573	0.910365	2.23843	2.12825	1.69454	1.02685	0.621969	1.28217	0.433267	2.74113	1.33522	1.58728	ND	0.472256	1.09726	1.51941	4.21763	1.74208	2.01887	1.09565	2.56968	0.990872	1.93333	0.91514	1.67515	1.68384	1.03554	1.65001	0.988298	1.24201	1.55676	2.24976	2.00128
IL-2-3	2.70129	3.10357	1.98336	5.60998	1.78348	1.48117	4.38246	3.45498	1.62248	0.961767	2.06601	1.77453	1.23103	3.85045	7.06211	3.76231	1.33789	0.909872	1.88238	1.93924	1.29596	0.950871	2.03419	1.24597	0.738108	2.28108	1.26967	1.82699	ND	1.10208	2.35941	1.29594	1.28468	1.12274	1.6213	1.09327	2.30505	0.89411	2.43254	1.00474	1.14593	1.11272	0.920113	1.76669	0.865118	1.07179	1.21747	3.67285	2.98455
IL-2-3	1.13313	1.73348	2.3733	3.28173	1.20877	1.5969	2.74911	2.21101	1.24939	1.38811	2.8926	1.5036	2.60364	2.26083	0.609669	2.71578	1.05242	2.14563	2.47599	2.08489	1.62111	1.62869	2.4721	7.27507	1.60912	2.87768	1.14516	1.57938	ND	1.16165	1.9904	2.12408	3.53082	1.9186	2.93273	0.994061	1.97941	ND	2.05928	1.18869	2.9321	1.22686	1.25042	1.54692	0.80192	0.997174	2.33736	8.3778	4.606
IL-2-4	0.951708	1.85984	1.84044	1.69041	1.06388	0.576753	2.56129	2.46592	2.47435	1.35003	0.95589	1.2006	1.53733	2.66784	0.463195	3.75283	0.867923	1.12007	2.76952	1.86141	0.991991	1.01398	1.93377	0.207295	0.493689	1.8806	1.18628	2.52995	ND	0.720993	1.29583	0.966793	1.55165	1.05576	1.4863	1.21161	2.8566	1.08665	1.85085	0.79771	0.943575	1.11163	0.756974	1.4657	1.06468	1.34363	1.26027	2.33221	2.65649
IL-2-4	1.04065	1.49409	1.67179	0.509355	0.820892	0.833621	2.45349	1.51504	1.8608	0.690848	0.69933	0.888171	0.862511	1.7054	ND	2.03	1.14195	0.635962	1.35392	1.33991	0.698486	0.819365	0.81393	0.337566	1.13051	2.0707	0.848013	0.835722	ND	1.24277	0.76336	0.958638	1.11924	0.721601	1.2953	0.892181	1.96577	0.828337	0.976881	0.584285	0.766094	1.21584	0.56831	1.14644	0.867776	1.00902	0.844106	2.26074	2.11247
IL-2-4	0.873213	1.96092	1.64827	0.622061	0.590125	1.14731	1.75898	2.31399	1.33295	0.998428	0.972416	1.17504	1.17514	2.40837	1.92906	2.20679	0.800607	0.998357	1.53728	2.08574	0.601827	0.968613	0.663009	1.46697	1.0031	2.12384	0.87373	0.893307	ND	1.06416	0.737074	1.13546	1.09184	0.72357	1.62746	0.907928	2.41102	0.9569	1.12559	0.558773	0.904135	0.788933	0.771883	1.46145	0.908926	1.10112	0.981272	2.68239	2.06742
IL-2-4	1.80774	1.01508	2.0082	0.609526	0.906222	1.78407	1.58085	1.4319	2.22693	1.24529	0.889586	1.73176	1.08062	1.78972	ND	1.17795	1.97484	0.896294	1.11707	1.86011	1.04486	1.49245	0.6883	1.54309	2.99666	1.66436	1.15667	0.435236	ND	1.82665	0.665179	1.13884	1.5754	0.931115	0.783784	1.12727	0.954236	1.07249	1.02624	0.983272	0.748282	1.2564	0.809378	1.42937	0.937162	0.905897	1.22347	1.37555	0.561553
IL-2-5	1.29465	1.34822	1.42514	1.79057	0.396343	0.730231	2.20966	1.05635	2.95863	0.822336	0.544583	0.940553	1.34075	1.08591	0.871393	2.21126	1.16238	1.19003	2.09687	0.409448	1.10892	0.764721	0.682481	0.126176	0.734565	2.00277	1.38648	1.07156	ND	1.07692	1.17097	0.858628	1.58744	1.20019	1.04186	1.22509	2.49409	1.25056	2.13317	0.738718	0.671302	1.25171	0.739809	1.03882	1.11322	1.3295	1.15911	3.62813	3.99437
IL-2-5	1.91578	1.70454	1.02621	4.73108	0.452342	1.17593	1.88215	1.41979	1.94603	0.901801	0.956703	1.04292	1.87149	1.53788	ND	3.35036	0.811822	1.22256	1.96215	1.1348	1.16055	0.88587	1.22795	0.379061	0.772869	2.59874	1.33028	1.04415	ND	0.754434	1.65208	0.968567	1.47351	1.23342	1.24244	1.27155	2.29615	1.07015	2.90699	0.940041	0.767442	1.11233	0.654571	0.908523	1.01615	1.24751	1.20222	5.39153	3.84496
IL-2-5	2.16804	2.25947	1.11931	1.62317	0.422738	1.212	2.0019	1.41782	1.29795	0.870364	0.846277	1.12075	1.76945	1.5583	0.615736	3.21435	1.13153	1.38344	1.20911	0.716281	0.499621	0.779105	0.994235	0.62588	0.921085	1.98231	1.03686	0.670369	ND	1.23666	ND	0.918524	0.685657	0.616756	0.588903	0.933685	2.68181	ND	1.97399	0.808578	0.508957	0.90877	0.672106	1.10823	0.888771	ND	0.760881	5.18895	6.24097
IL-2-5	2.3053	1.39635	0.333627	3.1951	0.470213	1.78931	0.644435	0.717614	2.11256	1.12276	1.013	1.55926	1.47507	0.887789	1.77172	1.71499	0.997939	1.14366	1.53331	1.34067	0.710352	0.894731	0.87071	1.1034	1.68137	2.59967	1.06122	0.491891	ND	0.983835	1.30999	0.998595	0.848358	0.934719	0.765728	1.01261	1.56984	0.99521	2.30315	0.52954	0.588841	1.13897	0.656365	0.670958	0.88271	1.06134	0.7933	3.09584	0.868334
IL-2-6	2.46643	1.74883	0.803214	0.152444	0.937506	0.630809	1.23288	1.42758	1.87853	1.02408	0.447861	1.05381	ND	1.35328	1.02529	0.793687	0.970666	0.252758	1.60254	2.48544	1.03773	0.770551	0.741812	0.727721	0.710488	2.57008	1.44874	1.97932	ND	0.677794	1.41377	1.1248	0.909501	0.984922	2.48832	0.98898	1.22691	0.856174	0.712118	1.69707	1.17713	0.952412	1.27953	2.11039	1.18509	0.987275	1.20166	0.631806	0.362072
IL-2-6	0.429426	0.507548	0.441817	0.101298	0.347495	1.45648	0.571647	0.64335	2.29223	1.94716	0.812906	1.46033	0.346492	0.605895	ND	0.395046	1.70834	0.304138	2.33676	1.03669	2.21496	1.05535	4.79168	2.38119	0.991392	3.5033	2.04705	0.71065	ND	0.93497	1.16975	2.15873	9.18118	2.13262	8.57167	1.35973	1.68544	ND	0.668701	2.72316	2.47204	1.38297	1.6234	1.22713	1.46497	1.38527	1.73393	0.85616	0.604383
IL-2-6	1.9789	1.50333	0.361849	0.176475	0.412571	1.44934	0.918213	0.80107	2.69327	2.2283	1.46455	1.58784	0.353736	0.875014	0.407404	0.619512	1.20514	0.306825	2.07102	1.22179	1.61327	0.918231	0.845176	2.30871	0.960046	2.99632	ND	0.809579	ND	0.790904	0.782861	1.25507	4.52054	1.56255	5.2963	1.03657	1.14034	0.885247	0.73157	3.02291	1.32888	1.3509	1.56066	1.62049	1.19842	1.06335	1.51252	0.579297	0.258705
IL-2-6	0.433646	0.554483	0.348621	0.143508	0.714676	1.80522	0.55922	0.966069	1.55767	1.68449	1.06868	1.47696	0.409132	1.01156	0.916555	0.721472	1.50685	0.284483	1.66477	1.09172	1.08338	0.898897	1.39548	2.9998	1.96797	2.55323	1.33228	0.467298	ND	1.14673	1.38569	1.61276	3.53989	1.08608	4.70235	0.93074	1.01024	0.823605	0.720134	2.27489	0.955927	1.42248	1.21469	1.59662	1.08909	0.917932	1.49631	1.7305	0.728369
IL-2-6-5	3.16857	1.94906	2.22429	3.24654	4.0208	0.861328	3.18027	2.86188	2.04445	29.162	0.923107	1.70286	ND	2.65097	ND	3.00422	0.973473	0.440951	2.6414	2.00936	1.61677	0.540461	1.49626	0.173313	0.758652	2.64888	1.72521	1.94252	ND	1.00624	1.05955	1.09706	2.15307	1.45906	1.43707	1.24762	2.30466	0.944087	1.78731	1.08768	0.789296	1.44414	1.03832	1.80059	1.07799	1.21452	1.4954	2.75633	2.81898
IL-2-6-5	1.96043	1.31971	1.3777	1.45391	1.86365	1.0503	2.73692	2.3558	1.85471	0.648055	1.35254	1.33459	0.677797	2.12102	0.43622	2.52931	0.751883	0.559058	2.55381	3.04962	1.62138	0.702648	0.964808	0.643067	1.15134	2.5267	1.29243	1.32951	ND	1.49285	1.20532	0.979026	1.98929	1.22756	1.88206	0.916348	1.54473	0.782116	1.45172	1.72529	0.937193	1.19557	1.10635	1.4092	0.786158	0.851959	1.76524	2.32723	2.31505
IL-2-6-5	1.0097	1.99792	2.09745	1.71714	1.69255	1.12541	2.58448	2.16864	1.27428	0.571789	1.13838	1.21854	2.54904	2.05406	2.07864	2.14338	0.924676	1.97938	1.51349	1.78123	0.83191	1.06169	1.07026	0.244788	0.801292	ND	0.746778	0.717631	ND	1.06803	1.43005	0.715265	0.455944	1.07673	0.35716	ND	2.4007	ND	1.09666	1.15165	0.336244	0.853814	0.939	0.780525	0.735657	0.941933	1.37981	2.10089	2.68826
IL-2-6-5	3.32876	2.56155	0.340507	0.999065	1.08512	2.28901	0.963568	1.52769	3.20963	1.21756	4.26033	1.70282	0.917112	1.40685	ND	1.17504	0.839124	0.784921	3.59581	3.26531	2.76251	1.05209	5.87729	4.51129	2.26131	6.21977	2.48905	0.928035	ND	1.31474	0.926659	2.25078	8.72319	3.35649	6.93218	ND	2.12241	1.0658	1.46286	2.81333	2.56425	1.8513	2.25534	2.2961	1.18629	1.20585	3.00227	2.82282	1.04741
IL-3-1	1.17584	0.372906	0.977515	ND	1.19615	ND	ND	0.360687	1.30124	ND	0.299418	0.242262	0.373219	0.356196	ND	0.521367	ND	0.464368	0.682532	0.959726	0.767291	ND	0.876394	0.112857	ND	ND	0.859969	0.569729	ND	2.74661	0.670977	0.369471	0.42868	0.710424	0.367453	1.12998	0.716101	1.11914	0.629726	0.433002	0.298424	ND	0.59043	0.832636	1.0846	1.1596	0.324783	0.458026	0.537108
IL-3-1	1.05632	0.651425	1.12391	ND	1.15727	0.568393	ND	0.746285	0.490911	ND	0.47805	0.85537	0.677386	0.754336	ND	1.37975	ND	1.19742	0.832816	1.06598	1.02422	ND	1.03249	0.258359	ND	ND	0.826442	0.616116	ND	1.33372	1.17251	0.611575	0.746519	0.990965	0.615725	1.18022	0.978485	1.14628	0.795121	0.920695	0.455233	ND	0.817164	0.991912	1.11014	1.17826	0.655041	0.64189	0.617393
IL-3-1	0.738817	0.750132	0.994559	ND	1.13597	0.707819	ND	0.789069	0.395639	ND	0.727996	0.755287	0.801749	0.803652	ND	1.08455	ND	1.04754	0.590396	1.98443	0.536518	ND	0.624493	0.640042	ND	ND	0.531165	0.685012	ND	0.533541	1.84472	0.690551	0.281444	0.563464	0.71538	0.956216	0.962619	1.00682	0.980653	0.50462	0.472034	ND	0.570168	1.00016	0.991832	0.97877	0.66973	0.834398	0.7911
IL-3-1	1.27857	0.665052	1.06328	ND	1.40564	0.746982	ND	0.711297	0.433158	ND	0.911836	0.861065	0.770744	0.719926	ND	0.874623	ND	1.10628	0.732378	2.0171	0.898031	ND	0.890117	0.326532	ND	ND	0.779355	0.60858	ND	0.797383	1.58545	0.564781	0.42216	0.811284	0.666617	1.05565	1.10223	1.15438	0.897248	0.781994	0.533737	ND	0.674619	1.03848	1.10394	1.11595	0.598423	1.16503	0.750629
IL-3-2	1.00555	0.29051	0.543169	ND	0.530739	0.131689	ND	0.398172	0.330169	ND	0.261481	0.441869	0.313149	0.341743	ND	1.03608	ND	0.52258	0.906408	0.451893	1.54278	ND	1.35572	0.196849	ND	ND	1.22584	0.600568	ND	2.63028	1.15098	0.614301	1.24105	1.1045	0.779471	1.11838	0.795477	1.0175	0.516222	0.589882	0.632758	ND	0.856118	0.902305	1.10163	1.14494	0.587432	0.598019	0.73487
IL-3-2	0.79825	0.61621	0.921094	ND	0.60086	0.479044	ND	1.00577	0.348859	ND	0.605277	0.893349	1.23597	0.990874	ND	1.38074	ND	0.707686	0.730885	1.48313	0.889433	ND	0.886945	0.23634	ND	ND	0.586943	2.02196	ND	1.22165	1.68946	0.611194	0.507394	0.834838	0.771897	1.08807	0.956494	0.926574	0.995962	0.410598	0.398634	ND	0.586885	0.88657	0.947688	1.11277	0.660084	0.978555	1.05338
IL-3-2	1.24098	0.47133	0.568542	ND	0.485798	0.69105	ND	0.517409	1.25691	ND	0.60727	0.926875	1.01897	0.539286	ND	1.0429	ND	0.884148	0.871928	0.493268	1.24831	ND	1.18376	0.279603	ND	ND	1.06559	0.540327	ND	0.995452	1.24656	0.654234	0.821364	0.936409	0.637568	1.04844	0.786533	1.06182	0.893716	0.536879	0.843735	ND	0.787404	0.97013	1.09718	1.09907	0.558865	1.3006	1.00129
IL-3-2	1.18863	0.995902	0.702688	ND	0.579849	0.641788	ND	0.710091	0.514236	ND	0.778047	0.793213	1.01616	0.763653	ND	1.92723	ND	1.37939	1.02257	0.579972	1.04148	ND	0.930537	2.23109	ND	ND	0.923555	0.559722	ND	0.840271	1.74296	1.23495	0.892794	0.906593	0.760274	0.919237	1.00229	0.996697	0.658648	0.569989	0.96544	ND	0.994207	1.08001	0.980147	0.930598	0.952879	1.23874	0.921284
IL-3-3	ND	ND	ND	ND	ND	ND	ND	ND	ND	ND	ND	ND	ND	ND	ND	ND	ND	ND	ND	ND	ND	ND	ND	ND	ND	ND	ND	ND	ND	ND	ND	ND	ND	ND	ND	ND	ND	ND	ND	ND	ND	ND	ND	ND	ND	ND	ND	ND	ND
IL-3-3	ND	ND	ND	ND	ND	ND	ND	ND	ND	ND	ND	ND	ND	ND	ND	ND	ND	ND	ND	ND	ND	ND	ND	ND	ND	ND	ND	ND	ND	ND	ND	ND	ND	ND	ND	ND	ND	ND	ND	ND	ND	ND	ND	ND	ND	ND	ND	ND	ND
IL-3-3	ND	ND	ND	ND	ND	ND	ND	ND	ND	ND	ND	ND	ND	ND	ND	ND	ND	ND	ND	ND	ND	ND	ND	ND	ND	ND	ND	ND	ND	ND	ND	ND	ND	ND	ND	ND	ND	ND	ND	ND	ND	ND	ND	ND	ND	ND	ND	ND	ND
IL-3-3	ND	ND	ND	ND	ND	ND	ND	ND	ND	ND	ND	ND	ND	ND	ND	ND	ND	ND	ND	ND	ND	ND	ND	ND	ND	ND	ND	ND	ND	ND	ND	ND	ND	ND	ND	ND	ND	ND	ND	ND	ND	ND	ND	ND	ND	ND	ND	ND	ND
IL-3-4	0.998649	3.24351	0.824858	ND	0.827874	0.137228	ND	0.379041	0.543147	ND	0.159062	0.277039	0.393615	0.33731	ND	0.603556	ND	0.306639	0.746069	0.369917	1.06988	ND	0.732267	0.223647	ND	ND	1.08687	0.300926	ND	2.19841	0.395379	0.591725	1.60543	0.88234	0.726072	0.965051	0.653831	0.843732	0.14357	0.723249	0.553803	ND	0.748856	0.66233	0.953154	0.952219	0.523964	0.40301	0.441656
IL-3-4	1.19803	2.31508	0.918734	ND	1.02705	0.552615	ND	0.522196	0.351412	ND	0.441731	0.512225	ND	0.566871	ND	0.330197	ND	0.38294	0.963878	0.60119	1.23278	ND	0.908029	0.195955	ND	ND	1.29815	0.574043	ND	0.971433	0.677862	0.574273	1.35476	1.06704	0.860083	1.11512	0.697741	0.953722	0.149513	0.530928	0.54872	ND	0.795022	0.78509	1.03288	1.05211	0.601286	0.370225	0.270218
IL-3-4	0.983129	4.1865	1.22164	ND	1.07915	0.778591	ND	0.511756	0.228299	ND	0.31325	0.468516	0.488888	0.553138	ND	0.898433	ND	0.764393	0.692269	0.450696	0.564755	ND	0.536911	0.676522	ND	ND	0.812314	0.201248	ND	1.09246	0.736531	0.797424	0.707044	0.499936	0.792318	0.998775	0.48874	0.984671	0.0871246	0.483459	0.742692	ND	0.646726	0.95804	1.06044	0.919821	0.438678	0.692388	0.460898
IL-3-4	0.737425	3.98749	0.976453	ND	1.05853	0.54749	ND	1.35389	ND	ND	0.587441	0.476397	0.373336	1.16594	ND	2.15917	ND	0.507139	1.17139	0.944652	1.09128	ND	0.709354	2.81584	ND	ND	0.933625	0.501382	ND	1.00469	0.809293	1.26662	1.82482	1.06477	1.88437	0.835657	0.882408	0.889534	0.290497	0.805155	1.09907	ND	1.03803	0.897107	0.888046	0.839069	1.07414	0.997816	0.761499
IL-3-5	0.817287	0.413584	0.741314	ND	0.707632	0.533013	ND	0.544027	0.358799	ND	0.451341	0.938722	0.675769	0.565073	ND	0.408297	ND	0.714365	0.735958	0.554051	0.823413	ND	0.915003	0.150509	ND	ND	0.810837	0.504357	ND	1.53279	0.700708	0.491554	0.598573	0.80353	0.469318	0.96458	0.623389	0.929622	0.574996	0.60591	0.420139	ND	0.717623	0.83981	0.904924	0.923803	0.46325	0.354794	0.32817
IL-3-5	0.984712	1.26611	1.10086	ND	1.14448	0.919111	ND	0.832069	1.22866	ND	0.88574	1.28309	1.04249	0.839265	ND	ND	ND	0.914167	0.872861	1.94914	1.15134	ND	1.64592	0.46204	ND	ND	0.999085	1.26565	ND	0.753724	1.23019	0.772082	0.553654	1.03731	0.750208	0.927491	0.960008	0.984446	0.497954	0.899384	0.774088	ND	0.855163	1.03517	0.961924	0.961706	0.763743	0.535125	0.373602
IL-3-5	0.290226	0.450874	1.28291	ND	1.33069	0.76877	ND	0.84715	0.422943	ND	0.686172	0.684317	0.505809	0.885097	ND	ND	ND	0.839444	0.628047	1.26803	0.62695	ND	0.792505	0.579767	ND	ND	0.744804	0.895513	ND	0.542058	1.23307	0.65056	0.409132	0.657964	0.594762	1.09504	0.525877	1.12912	0.256588	0.267469	0.612243	ND	0.736255	1.15519	1.0799	1.04914	0.474359	0.271852	0.167182
IL-3-5	0.439089	0.385549	1.31947	ND	1.38267	1.16672	ND	1.03424	0.588536	ND	0.88219	2.0622	0.940883	1.06843	ND	ND	ND	1.14786	1.14423	1.58759	0.893937	ND	0.98059	1.05819	ND	ND	0.93087	1.29318	ND	0.778044	1.51019	0.867804	0.580324	0.930353	0.773807	1.10195	0.567632	1.13234	0.308656	0.358014	0.746743	ND	1.08631	1.19489	1.07668	1.05431	0.614704	0.653714	0.205794
IL-4-1	3.44153	1.89705	0.966034	1.85617	0.816806	0.523066	1.43241	1.89676	1.04976	0.910499	0.688042	0.754595	0.698565	1.45954	ND	1.60241	0.399389	0.424592	1.00429	2.64394	1.11547	0.529326	0.901486	0.275719	0.383768	1.23774	1.17237	1.42283	ND	0.527995	1.03337	0.751421	0.919839	1.02925	0.625556	0.801582	1.65716	0.636954	1.10176	1.23493	0.707116	0.985129	0.875547	1.10486	0.54413	0.840443	0.824773	1.91322	1.92083
IL-4-1	1.41646	2.68277	1.36768	3.807	0.459739	1.10538	2.1321	2.77008	1.78859	0.899422	0.68804	1.20221	0.896695	2.24849	ND	1.85063	1.13646	0.683154	1.07127	1.28685	0.833715	0.797581	1.46824	0.110098	0.792358	0.899342	1.09531	0.470407	ND	1.09444	1.18436	0.75991	0.747655	0.934654	0.503517	ND	2.86771	1.06857	2.06067	2.18858	0.37688	1.19888	0.836215	0.752678	0.952848	1.32219	0.82081	4.74809	6.56168
IL-4-1	0.789399	0.896785	0.602138	0.351856	0.596937	1.2729	0.934515	1.65776	1.28298	0.77811	1.36937	1.11972	0.925924	1.39209	1.97601	0.722886	1.05989	0.869517	1.19737	1.69966	0.820885	1.06393	0.692081	0.756287	1.48635	1.60481	1.14413	0.502156	ND	1.36819	1.25202	0.923981	1.38284	0.93741	0.858601	1.12464	2.03504	1.01116	1.10983	1.07571	0.530666	1.00655	0.963693	0.97123	0.956529	1.22806	1.57358	2.4901	2.05631
IL-4-1	0.367361	0.363522	0.660905	0.521684	0.473637	2.30641	0.614471	1.10411	2.18136	1.17013	1.04204	1.95451	0.56926	1.07086	ND	0.648495	1.95342	0.393248	1.4584	0.359049	1.26101	1.05219	1.21502	0.781917	1.75987	2.45007	1.48216	0.206139	ND	1.60222	1.43053	1.2857	2.12336	1.19567	0.959854	1.49412	2.11085	1.16809	1.02349	2.21116	0.487492	1.67517	1.02896	0.768334	1.1987	1.42986	1.33546	2.14777	1.24971
IL-4-1-1	0.621116	1.17251	2.06337	0.769523	0.932225	0.838663	4.35777	2.57577	1.74448	1.14159	0.648969	1.25746	ND	2.12787	0.500694	1.74617	1.71586	0.587484	1.28355	1.70224	0.683406	1.06998	0.801531	0.175653	0.609893	1.14462	1.00804	1.23224	ND	0.726909	1.55324	0.83413	0.897229	0.61142	0.967154	1.23946	2.77507	0.969842	0.990218	1.0389	0.631318	1.34738	0.516816	1.12241	0.762578	1.3717	1.36467	2.88602	2.05673
IL-4-1-1	0.855727	1.28839	0.802239	1.10788	0.683252	0.895522	1.5111	1.63017	1.4833	1.42414	1.22085	0.923297	1.15384	1.2503	0.144524	1.56606	0.588494	0.753905	1.13426	0.906569	0.744774	0.703649	0.853067	0.512328	0.719778	2.59015	1.11305	0.508783	ND	0.784956	1.20471	0.81571	1.38909	0.887852	1.18574	0.923641	2.18242	0.803569	1.20042	0.820191	0.720621	1.13906	0.594146	0.655652	0.793754	0.983769	1.14446	3.27316	2.96607
IL-4-1-1	1.58259	1.35204	0.525407	1.11496	1.35484	1.40935	0.91562	1.59605	2.05505	1.64176	1.58054	1.29101	0.683994	1.21588	ND	1.1517	1.20267	0.482682	1.71341	1.88122	1.66795	0.751474	1.18045	2.02628	0.759012	2.44284	1.51361	0.675565	ND	1.43552	2.18142	1.59646	2.67611	1.64706	2.38478	1.15276	1.62167	1.01308	1.45161	1.94539	1.29185	1.35526	1.42351	1.62197	0.959017	1.17274	1.67574	1.22145	1.5757
IL-4-1-1	1.34157	1.50554	0.677462	2.08565	0.789381	2.44191	1.31248	2.51838	2.72084	1.72594	2.89122	1.98809	0.652781	1.75261	1.02247	1.04342	1.35522	0.41188	3.20378	1.91071	2.86202	1.13453	1.81063	3.65264	1.88372	4.19792	2.16489	0.616295	ND	1.7227	1.34021	2.28642	9.08266	2.8081	4.56762	1.3571	2.05345	1.04639	1.64	2.2822	1.81547	2.91512	1.7801	1.94019	1.1775	1.31106	3.45793	3.72854	2.21893
IL-4-2	0.873425	0.879085	0.585269	1.88281	0.964955	0.587577	1.10921	1.64404	1.40841	0.891624	2.34978	0.858491	1.22559	1.32782	0.411585	3.13263	0.676822	0.838577	2.91141	0.564583	2.11301	ND	1.97703	0.508249	0.48807	2.83235	1.65221	1.68268	ND	0.418701	ND	1.25866	7.5308	2.5203	3.49831	0.9672	2.84854	0.881203	1.37341	2.3405	1.47313	1.08941	1.77399	1.3948	0.916138	ND	2.54706	3.9057	3.29616
IL-4-2	1.14703	0.834309	0.672395	0.769855	0.555296	1.43123	0.869245	1.51751	1.99061	1.55225	2.70932	1.53593	1.73031	1.43699	17.3306	2.72602	1.63136	1.16226	1.45787	0.585943	1.34934	1.09313	2.57277	1.04097	0.815568	1.51461	1.56964	1.73927	ND	0.96963	0.704674	1.62387	5.42384	1.91874	3.00792	1.14497	3.01092	1.20733	1.39157	1.54721	2.04269	1.56255	1.82458	1.73448	1.21778	1.47063	1.30059	2.97484	2.78967
IL-4-2	0.562902	0.847698	0.164103	0.226232	0.44683	1.32974	ND	0.750097	1.2534	1.25401	2.4435	1.29696	1.50315	0.856202	3.25205	1.91448	1.24185	1.17794	1.2364	0.743905	0.781408	1.18905	1.96626	3.29228	0.854814	2.27441	1.50773	0.750238	ND	1.06619	2.19705	1.71847	1.99714	1.19955	3.79412	1.1376	1.51382	1.11193	1.05299	1.02464	1.6949	1.31554	1.24981	1.28315	1.23373	1.14689	1.60157	1.32914	0.940673
IL-4-2	1.45895	0.997594	0.215798	0.680811	0.601895	1.75277	0.416366	0.791481	1.41328	1.15089	3.44166	1.5566	1.35846	0.855905	0.264245	1.84096	1.29775	1.18967	2.16072	1.74589	2.33546	1.0378	2.97556	4.53332	1.80454	2.82299	1.7169	0.520332	ND	1.37638	0.727087	2.0358	8.43953	3.16542	3.8292	ND	2.12819	ND	1.01607	1.60729	2.26225	1.02879	1.80956	1.18284	0.990498	1.0443	3.50787	2.28992	1.48829
IL-4-3	0.393954	0.542537	0.8433	3.2791	0.408708	0.717562	0.963772	1.30941	1.6065	0.730692	0.512766	0.811809	2.34779	1.15932	ND	2.33435	1.05043	2.00752	1.09481	0.373867	0.873485	1.01553	0.819037	0.118522	0.625998	2.4975	1.35011	0.490836	ND	1.00701	0.527719	0.763924	1.24233	0.925659	0.930542	1.10299	2.45319	1.24012	2.7415	0.715318	0.600486	1.0778	0.571804	0.831428	1.0035	1.285	0.986048	6.97766	7.70566
IL-4-3	1.48337	3.9494	1.49492	4.52182	0.644283	0.98003	1.88461	2.49232	1.35094	1.03821	1.29287	1.09433	1.62247	2.55377	0.604765	2.95276	0.771276	1.25647	0.721963	0.989715	0.77654	0.83905	1.31728	0.455863	0.673227	2.0096	0.797014	0.396517	ND	1.10845	1.40206	0.999513	3.74514	0.827631	0.604068	0.961973	1.57084	0.911029	ND	1.51857	0.618116	0.827843	0.469643	0.772813	1.05243	1.03101	0.905929	8.56248	ND
IL-4-3	0.547671	0.983259	1.47458	0.938979	1.46068	2.33022	2.58441	2.08821	2.32189	1.21824	1.68389	1.91781	0.796454	1.94356	0.686932	1.99531	2.03881	0.612472	1.49493	0.651956	1.20638	1.05928	1.18218	0.930186	1.2503	1.52205	1.06475	0.751861	ND	1.67226	1.71807	1.3993	1.8575	1.15006	1.38725	1.50246	2.70842	1.18716	1.74931	1.25183	0.783835	1.79798	0.893503	1.39625	1.42134	1.6041	1.07402	5.35904	3.49718
IL-4-3	1.04113	0.766959	1.42141	2.61628	1.03914	1.29862	1.69433	1.64891	1.09669	0.906035	1.1471	1.23177	1.17488	1.55143	0.472805	1.56796	0.898429	1.08173	0.652234	1.34229	0.799246	1.10259	0.491526	3.06098	1.93459	0.679887	0.961472	0.242	ND	1.30545	0.792105	1.07936	1.33082	0.837482	0.922706	0.866362	1.76662	0.936121	1.50568	0.668044	0.834536	0.792622	0.761491	1.49338	0.891696	0.982308	1.08508	4.16295	2.05347
IL-4-3-2	1.4699	1.16033	0.842795	0.319814	0.452104	0.848673	0.923359	1.28647	1.57999	0.839897	0.651171	0.905197	0.885141	1.03293	0.335913	1.42289	0.542728	0.984769	0.878678	0.904729	0.827575	0.874764	0.661272	0.538305	0.443881	1.23074	1.04351	0.50464	ND	0.804467	0.686643	1.08281	1.72436	1.03921	1.57954	1.06384	2.59466	1.0915	0.867329	1.0124	1.04635	1.44897	1.1832	1.28681	1.09688	1.35303	0.855945	0.91956	1.50541
IL-4-3-2	1.91678	2.55268	1.12401	5.78985	0.492949	1.24892	1.50747	1.19959	1.80804	0.915067	1.06379	1.0652	1.40029	1.18952	ND	2.35637	ND	1.07194	1.14996	1.11119	0.79213	0.702695	0.875819	0.0735255	0.68268	0.566061	0.71981	0.257502	ND	1.1099	0.672672	0.583805	1.29178	0.889466	0.386294	1.07051	1.90369	0.927688	2.38223	1.89252	0.243655	1.34764	0.672982	0.569787	1.04283	1.15199	1.1813	7.22252	9.57553
IL-4-3-2	0.997127	1.72818	1.18792	1.43487	0.564035	1.43593	2.02976	1.77731	1.44081	1.10683	1.56991	1.1279	1.17138	1.96063	1.64105	2.31109	0.953229	0.822807	1.00083	0.967605	0.721779	0.935592	0.585009	1.41885	1.32951	1.42635	1.01793	0.306771	ND	1.37972	0.730406	1.16898	1.1472	0.92713	1.33321	0.994531	1.72334	0.918861	1.78017	0.952251	0.777742	1.09425	1.05549	1.34911	1.09441	1.14684	1.12464	7.36942	6.45444
IL-4-3-2	0.605661	1.13751	1.91672	1.36125	0.408946	2.19243	2.40403	1.68964	1.70548	0.641396	1.11952	1.58611	1.22898	2.05678	1.28414	1.70484	1.33729	0.85097	0.832095	0.780892	0.782838	0.848919	0.563541	0.121186	2.50335	0.331239	0.516408	0.143335	ND	1.60715	0.51161	0.508711	0.395927	0.8812	0.148755	1.17079	2.28445	1.06142	1.81056	1.22908	0.230077	1.51137	0.475429	0.505368	0.981839	1.31258	1.38217	10.4922	5.27284
IL-4-4	2.05634	3.20166	2.06957	2.62809	1.00832	0.702713	2.93265	2.99495	0.970125	0.881141	1.29704	0.926027	1.22033	2.56369	ND	3.28397	0.771255	0.82445	1.18329	1.8444	0.867574	0.688489	2.27829	0.174006	0.354443	1.66698	0.983556	1.06544	ND	0.661868	2.08716	0.690384	1.45353	0.899826	0.799037	ND	1.01146	0.710297	1.64595	1.1238	0.390541	0.590955	0.767389	1.07868	0.760602	0.75617	1.00413	5.3937	ND
IL-4-4	1.79325	1.11361	1.96996	0.311889	2.40715	1.6083	1.41846	1.4389	1.93451	1.08995	0.851202	1.55538	0.737545	1.35791	0.32106	1.69286	1.1571	0.953694	1.18474	1.53797	1.18164	1.42498	1.10023	0.868879	1.25329	1.17651	1.3367	0.679656	ND	1.44137	1.15574	1.08082	1.36513	1.14953	0.985864	1.22845	0.883924	1.29607	0.93475	0.997979	0.75194	1.31828	0.950763	1.71458	1.27025	1.02514	0.975858	0.691027	0.518993
IL-4-4	1.1008	1.33944	1.51829	1.81898	0.697851	1.9955	1.67335	1.90157	1.4802	0.854934	1.51761	1.1741	0.605212	1.77913	ND	1.1498	1.3993	0.560424	1.0373	1.79976	1.26468	0.856066	0.914484	0.824668	1.16606	1.23054	1.0795	0.460063	ND	1.44173	0.489425	1.13471	2.92745	1.31205	1.24557	1.00002	0.616604	0.871916	1.59242	0.748159	0.628714	1.23569	0.894941	1.43211	0.996415	0.866277	1.27303	3.82221	3.9946
IL-4-4	1.5439	1.74003	2.08095	3.77693	1.00469	1.81424	3.16869	2.23276	2.63825	1.24341	2.148	1.40463	1.42712	2.05022	0.443792	2.91758	0.781399	1.18472	0.922722	1.42711	1.0433	0.752419	0.98968	1.23628	2.27009	0.712228	0.912053	0.568057	ND	1.55272	0.926046	1.16614	2.25415	1.20825	0.998164	1.02987	1.08095	0.893912	2.41832	0.991646	0.710867	1.52642	0.851672	1.50647	1.0051	1.07429	0.889328	15.428	8.55553
IL-5-1	0.312125	0.103087	0.281272	ND	0.387323	ND	ND	0.107178	0.433586	ND	0.109132	0.262596	ND	0.0666552	ND	0.283455	ND	0.232101	0.201392	0.213504	0.293935	ND	0.261747	0.0533678	ND	ND	0.277463	0.292548	ND	1.42449	0.441653	0.125136	0.148203	0.240315	0.10223	1.08992	0.392963	0.601356	0.209998	0.121848	0.116961	ND	0.148625	0.331362	0.8279	1.01851	0.14015	ND	ND
IL-5-1	0.51413	0.276039	0.715328	ND	0.858196	0.619862	ND	0.368686	0.358602	ND	0.371615	0.679237	0.526022	0.381167	ND	0.897673	ND	0.618377	0.559677	0.475884	0.780631	ND	0.687208	0.138195	ND	ND	0.735403	0.373004	ND	1.14617	1.01376	0.360483	0.528458	0.665294	0.379413	0.974022	0.626443	0.872691	0.270836	0.400037	0.331534	ND	0.514827	0.67554	0.89071	0.952717	0.367494	0.456383	0.561923
IL-5-1	0.364919	0.452855	0.786889	ND	1.08674	0.745783	ND	0.959043	0.560882	ND	0.9269	0.846261	1.21529	0.798863	ND	0.861844	ND	0.932851	0.955277	0.641755	1.4299	ND	0.950102	0.640339	ND	ND	0.954807	0.35983	ND	0.937875	1.37402	0.859233	1.18534	1.20873	0.928137	0.918672	0.866058	1.00745	0.429756	0.876281	0.932716	ND	0.851965	0.820775	0.972513	0.953843	0.917235	1.12826	0.877052
IL-5-1	0.111907	ND	ND	ND	ND	ND	ND	0.0319845	ND	ND	ND	0.213905	0.216246	ND	ND	1.41545	ND	1.33004	ND	ND	ND	ND	ND	ND	ND	ND	ND	ND	ND	0.145351	ND	ND	ND	ND	ND	0.946884	1.008	1.00381	ND	ND	0.119105	ND	ND	ND	ND	0.956549	ND	ND	ND
IL-5-2	0.238879	0.10106	0.537079	ND	0.545697	0.167784	ND	0.19094	0.173961	ND	0.0923988	0.133954	ND	0.170732	ND	0.278562	ND	0.171423	0.205366	0.252064	0.252403	ND	0.231019	0.0616526	ND	ND	0.302952	0.18372	ND	1.40201	0.492981	0.160103	0.166986	0.232319	0.127426	1.00367	0.275698	0.644081	0.352932	0.102329	0.133964	ND	0.169736	0.414305	0.814496	0.845704	0.155563	0.23558	0.236037
IL-5-2	0.54602	0.683325	1.14637	ND	1.1684	0.665768	ND	0.759169	0.212533	ND	0.661937	1.19239	0.967483	0.787225	ND	2.0598	ND	0.726691	0.915444	0.976471	0.847308	ND	0.96673	0.48173	ND	ND	0.783761	0.859857	ND	1.57635	1.46986	0.727381	0.623875	0.841062	0.664353	0.970778	0.759383	0.950469	1.69864	0.626072	0.515472	ND	0.785742	0.939912	0.941891	0.967781	0.685371	0.571809	0.782521
IL-5-2	ND	0.00502859	ND	ND	0.350757	0.643939	ND	0.176413	0.135308	ND	0.130565	0.773025	ND	0.15714	ND	0.491336	ND	0.201746	ND	0.0371816	ND	ND	0.0110769	ND	ND	ND	0.00469888	0.0367412	ND	2.78444	0.454185	0.19271	0.103363	0.0282986	0.0150145	1.03866	0.322678	0.431384	0.661869	ND	0.0501654	ND	ND	ND	ND	0.854034	0.0787755	1.04074	0.576081
IL-5-2	0.817367	0.316931	0.987755	ND	1.12523	3.20124	ND	0.641445	0.300799	ND	0.61863	0.998517	0.924539	0.606591	ND	0.308335	ND	0.577459	1.22045	0.51908	1.31498	ND	1.23475	0.593128	ND	ND	1.46241	0.715227	ND	0.703764	0.886906	0.922529	1.15257	1.11761	0.782207	1.08713	0.810767	1.06835	0.935229	0.365926	0.760768	ND	1.00082	1.11528	1.09311	1.06205	0.509904	1.04752	0.571731
IL-5-3	1.79246	1.16306	1.05044	ND	1.11924	0.692901	ND	0.704885	0.622107	ND	0.778522	1.21571	1.02453	0.660065	ND	5.53047	ND	0.712722	0.881783	1.04431	1.23084	ND	1.43867	0.182072	ND	ND	1.13601	0.784304	ND	1.47926	1.07182	0.587267	0.73056	1.01762	0.602007	1.06249	0.989365	1.00544	0.918054	0.928889	0.437175	ND	0.811742	1.03165	1.01661	1.09973	0.815895	0.827045	1.05617
IL-5-3	1.12555	0.481937	0.983483	ND	1.02429	0.788144	ND	0.592397	0.767504	ND	0.68676	0.854872	0.787571	0.584599	ND	5.31519	ND	1.41874	0.716847	0.998224	0.915342	ND	1.27017	0.319194	ND	ND	0.773361	0.309153	ND	1.4069	1.08285	0.635893	0.52896	0.715614	0.53363	0.920826	1.0089	1.0074	1.07948	0.444357	0.714344	ND	0.674654	0.99156	0.960695	0.942236	0.799087	1.61028	1.07899
IL-5-3	0.39078	1.04754	1.21158	ND	1.40325	0.738228	ND	1.07496	ND	ND	1.27917	1.56708	1.76879	1.07299	ND	0.907116	ND	1.92073	1.09582	0.983974	0.825765	ND	0.756303	1.67354	ND	ND	0.398233	0.844317	ND	1.40606	1.10762	1.36714	0.485002	0.861976	0.651476	0.922493	1.03016	0.965591	1.62821	0.684426	0.59054	ND	1.06388	1.07225	0.946356	0.896778	1.57477	2.02344	1.56822
IL-5-3	0.751584	0.358604	1.02944	ND	1.12763	1.56321	ND	0.619931	0.290366	ND	0.913698	1.00393	0.838863	0.601894	ND	0.512302	ND	1.08492	0.992976	0.637142	0.947929	ND	0.872218	0.66261	ND	ND	0.673203	0.553625	ND	0.924669	0.692612	0.827186	0.523343	0.873703	0.440481	0.880441	0.904783	0.930314	0.760226	0.432267	0.491352	ND	0.851738	0.946189	0.90266	0.880939	0.891777	2.21169	0.980094
IL-5-4	0.466223	0.220518	1.35196	ND	0.91453	0.309356	ND	0.776582	0.358321	ND	0.917507	0.788308	1.19586	0.748536	ND	0.714994	ND	0.82743	1.08531	0.893803	1.37067	ND	0.961531	0.249034	ND	ND	0.891932	4.49573	ND	1.41138	1.01624	0.773109	0.94224	1.13932	0.606385	1.18298	0.968463	1.09807	0.544619	0.663018	0.861459	ND	1.15135	1.09186	1.0909	1.21118	0.762358	0.460568	0.471306
IL-5-4	0.347233	0.13551	0.967662	ND	0.728986	0.585466	ND	0.343069	0.244919	ND	0.286623	0.500894	0.37415	0.327098	ND	ND	ND	0.450339	0.424581	0.513503	0.44999	ND	0.412848	0.180379	ND	ND	0.391733	1.13115	ND	0.941876	0.458932	0.35003	0.318769	0.441881	0.228269	1.04858	0.38163	0.767149	0.108765	0.213823	0.287123	ND	0.416638	0.606595	0.863789	0.906805	0.348382	0.302668	0.249392
IL-5-4	0.0647495	ND	ND	ND	ND	ND	ND	0.0271798	ND	ND	ND	ND	ND	ND	ND	0.389852	ND	0.0347221	ND	ND	ND	ND	ND	ND	ND	ND	ND	ND	ND	ND	ND	ND	ND	ND	ND	0.00138573	ND	1.66715	ND	ND	ND	ND	ND	ND	ND	ND	ND	ND	ND
IL-5-4	0.465641	0.741089	1.18014	ND	1.1466	0.807822	ND	0.906992	ND	ND	1.55723	1.76794	1.30291	0.87758	ND	0.877462	ND	1.00495	1.38442	1.59357	1.13244	ND	0.830395	1.92837	ND	ND	0.590887	3.54925	ND	0.880169	1.14574	1.36874	1.10088	1.19336	0.863612	1.04526	1.12138	1.07866	0.851255	1.26793	1.1338	ND	1.21011	1.04965	1.0756	1.04812	1.21281	2.09805	1.38154
IL-5-5	0.708901	0.505075	0.823688	ND	0.897887	0.305208	ND	0.452205	0.257641	ND	0.438168	0.621241	0.723781	0.434711	ND	0.750445	ND	0.576843	0.912127	0.7749	1.24515	ND	0.948563	0.202754	ND	ND	1.09895	0.650039	ND	1.51721	1.16996	0.554907	0.990828	1.08123	0.75801	1.10433	0.95374	1.04413	0.800963	0.630463	0.624683	ND	0.82173	0.87164	1.0585	1.12374	0.69796	0.808634	1.03546
IL-5-5	0.690967	0.62912	1.08915	ND	0.812173	0.770511	ND	0.505144	0.32106	ND	0.580856	0.823518	0.965636	0.50249	ND	4.79749	ND	0.881074	0.810346	1.7358	1.21939	ND	1.31713	0.220919	ND	ND	1.22429	0.520867	ND	1.33997	1.13734	0.594191	0.704004	0.823104	0.777002	1.06797	0.598074	1.05567	0.958701	0.444123	0.55081	ND	0.524942	0.880149	1.00074	0.997697	0.809459	1.05112	1.25248
IL-5-5	0.575898	1.10451	1.22918	ND	1.1186	0.823721	ND	0.82647	0.356011	ND	0.903383	0.937686	1.5989	0.808066	ND	4.83234	ND	1.28761	0.953971	2.08657	0.900403	ND	1.08864	1.72695	ND	ND	0.971068	0.620702	ND	0.973714	1.62548	1.31404	0.609591	0.7153	1.01684	1.04653	0.840783	1.11231	1.11721	0.538845	0.791087	ND	0.661067	1.09907	1.06726	1.02733	1.25176	2.5212	1.68571
IL-5-5	0.349234	1.31187	1.13658	ND	1.01805	1.08852	ND	0.755493	ND	ND	0.644963	1.12347	1.59825	0.751156	ND	4.75074	ND	1.1228	0.999787	2.07086	0.933792	ND	0.951344	3.24105	ND	ND	0.439869	0.961873	ND	0.679797	1.30506	1.45878	0.70529	0.802563	0.890977	0.789731	0.765287	0.887678	1.32972	0.652535	0.500306	ND	0.777435	0.91844	0.820281	0.81127	1.20291	3.9517	2.03829
IL-6-1	0.340752	0.280716	0.655029	0.440021	1.4256	ND	ND	1.16686	0.305397	ND	0.356279	0.142431	ND	1.31484	0.217146	0.117435	ND	0.250856	1.67869	0.994918	0.807704	ND	0.900716	0.195483	1.34893	1.1825	1.15336	1.03998	1.94586	1.19466	1.12636	0.783811	1.87918	0.69651	1.10066	0.837118	2.01775	0.900564	0.836025	0.661131	0.600572	0.9162	0.510734	1.28653	0.85305	1.36567	0.804258	1.51576	1.4219
IL-6-1	0.113797	0.141007	0.290345	0.787942	0.758125	0.472809	ND	0.84691	0.240987	ND	0.413769	0.568009	ND	0.612882	0.203417	0.138782	ND	0.367523	1.27163	0.123122	0.859636	ND	0.70953	1.01869	0.427602	1.76781	0.934552	0.631473	0.714886	0.556625	0.594441	1.2643	2.53307	0.948266	1.30813	0.876953	1.39152	0.51751	0.84966	0.380835	1.13557	0.600103	0.841804	0.652801	0.665166	0.867127	0.996692	1.22387	1.50701
IL-6-1	2.6474	0.894023	0.18738	0.300407	1.25226	0.808794	ND	0.698135	0.330319	2.93895	0.489293	0.752127	ND	0.746771	0.178558	0.129291	ND	0.842503	1.25086	0.782044	0.790152	ND	0.939882	0.904742	0.666007	1.02127	1.08925	0.829866	1.35647	0.732232	1.28256	0.795257	0.573403	0.811716	0.471882	0.740488	1.12357	0.7771	0.717882	0.786578	0.915368	0.671498	0.787253	0.837258	0.88916	0.867906	0.924173	0.570433	0.608442
IL-6-1	0.230936	0.0874209	0.112855	0.71077	0.571405	1.0321	ND	0.62462	0.330375	0.267871	0.475203	0.952803	ND	0.529837	0.191748	0.168842	ND	0.572579	1.06851	0.379691	1.04575	ND	0.935612	3.03097	0.73528	0.71021	1.46024	0.19962	1.09765	0.589248	1.16465	1.22285	3.27241	1.18689	1.20513	0.745469	1.24279	0.721054	0.987237	1.0875	1.1039	0.811033	1.1587	0.526795	0.887525	0.913868	1.34119	0.835623	0.605315
IL-6-2	1.56852	0.945089	0.732361	0.247728	1.99433	0.335659	ND	0.886213	0.348286	0.453793	0.41292	0.368697	ND	1.07159	0.39847	0.130292	ND	0.358885	1.31655	0.986692	0.765452	ND	0.756449	0.203761	1.47218	0.729522	1.18508	0.876457	1.79968	1.36938	0.857289	0.609655	1.03196	0.6575	0.555427	0.815274	2.30617	1.29566	0.673128	0.640942	0.519879	1.08947	0.543027	1.86011	1.15683	1.37319	0.854524	0.842359	0.776743
IL-6-2	0.71285	0.445132	0.650116	2.93083	1.40083	0.790947	ND	1.14013	0.409473	ND	0.483509	0.804321	ND	1.06375	0.256922	0.141903	ND	0.268758	0.906344	0.868644	0.491006	ND	0.560574	0.232109	0.645263	0.607126	0.91408	0.512324	1.23847	0.615643	0.881641	0.417303	0.824833	0.538646	0.604062	1.09438	0.986579	0.623767	1.58958	0.518975	0.368799	1.49506	0.324548	0.535362	0.701443	0.797846	0.657563	1.84562	1.35092
IL-6-2	1.0604	0.314797	0.88493	1.40891	6.02659	0.706332	ND	1.13674	0.282196	0.998844	0.803952	0.674903	ND	0.940298	2.17694	0.165713	ND	0.831202	1.23882	0.866815	1.02271	ND	0.813832	0.809254	1.50957	0.844925	1.18574	0.440094	1.16277	1.37771	1.46047	0.693108	2.70762	1.11521	1.15382	0.762352	1.51645	0.729547	0.993472	1.39825	0.877938	0.981949	0.96431	0.966462	0.862934	0.862145	0.9203	1.20592	1.11199
IL-6-2	1.61409	0.691142	0.516849	1.26199	4.62636	1.05504	ND	1.90971	0.314296	0.52563	1.12018	0.998352	ND	1.66291	0.574138	0.205895	ND	0.927351	1.15602	1.77843	1.06296	ND	0.947996	3.62101	0.968644	0.980633	ND	0.541459	1.67207	2.0044	1.4095	1.78519	1.10588	1.07574	0.974206	ND	ND	0.835909	1.01595	1.69239	ND	0.69709	1.48593	1.8594	ND	ND	1.58656	0.586578	1.33487
IL-6-2-2	ND	ND	ND	ND	ND	ND	ND	ND	ND	ND	ND	ND	ND	ND	ND	ND	ND	ND	ND	ND	ND	ND	ND	ND	ND	ND	ND	ND	ND	ND	ND	ND	ND	ND	ND	ND	ND	ND	ND	ND	ND	ND	ND	ND	ND	ND	ND	ND	ND
IL-6-2-2	ND	ND	ND	ND	ND	ND	ND	ND	ND	ND	ND	ND	ND	ND	ND	ND	ND	ND	ND	ND	ND	ND	ND	ND	ND	ND	ND	ND	ND	ND	ND	ND	ND	ND	ND	ND	ND	ND	ND	ND	ND	ND	ND	ND	ND	ND	ND	ND	ND
IL-6-2-2	ND	ND	ND	ND	ND	ND	ND	ND	ND	ND	ND	ND	ND	ND	ND	ND	ND	ND	ND	ND	ND	ND	ND	ND	ND	ND	ND	ND	ND	ND	ND	ND	ND	ND	ND	ND	ND	ND	ND	ND	ND	ND	ND	ND	ND	ND	ND	ND	ND
IL-6-2-2	ND	ND	ND	ND	ND	ND	ND	ND	ND	ND	ND	ND	ND	ND	ND	ND	ND	ND	ND	ND	ND	ND	ND	ND	ND	ND	ND	ND	ND	ND	ND	ND	ND	ND	ND	ND	ND	ND	ND	ND	ND	ND	ND	ND	ND	ND	ND	ND	ND
IL-6-3	0.545337	0.229033	0.28066	0.325747	1.01968	0.506151	ND	ND	0.466603	ND	0.339118	0.42973	ND	0.485516	0.143906	0.104886	ND	0.417164	1.14457	0.588615	0.932683	ND	0.713575	0.275073	1.14303	0.896278	2.03762	0.528706	1.18395	0.842998	0.484776	0.573976	1.25635	0.721895	0.676036	0.735197	2.01946	1.23364	0.655339	0.633421	0.596127	1.55934	0.64728	0.87933	0.639713	1.21462	0.800626	0.396944	0.346359
IL-6-3	0.307367	0.151928	0.481112	0.884891	1.05394	1.28562	ND	0.528529	0.565438	0.410761	0.48583	0.913609	ND	0.795026	0.279608	0.157356	ND	0.727595	1.12234	0.645036	0.862688	ND	0.897169	0.43252	0.711015	1.41975	1.34206	0.575171	1.43316	0.614932	0.396867	0.611616	1.04924	0.764669	0.883875	1.36904	1.4927	1.17571	0.9885	0.554511	0.655493	1.33138	0.622477	0.713123	0.690457	1.19126	0.908384	1.15805	0.749978
IL-6-3	0.991661	0.407518	1.35452	0.575294	3.53011	1.59995	ND	1.60663	0.64245	0.648814	0.908876	1.31427	ND	1.59611	0.559821	0.219369	ND	0.818116	1.65824	1.08894	0.979779	ND	1.80065	0.675416	1.39183	1.01812	1.47108	1.04733	1.43178	1.65162	1.85928	0.745591	1.95789	0.981816	0.82314	1.02339	1.59964	1.05111	0.992434	0.676718	0.865798	1.35851	0.761293	0.895702	0.894352	1.07335	1.04803	1.62229	1.28598
IL-6-3	0.891636	0.54683	0.961098	1.75176	3.09473	1.52372	ND	1.62476	0.392217	0.569982	1.26503	1.39087	ND	1.42358	0.537008	0.245759	ND	0.665393	1.81162	1.80972	0.9516	ND	1.61672	1.12831	0.714963	1.14517	1.3664	1.07921	1.16833	1.30934	1.06147	0.987302	1.41531	0.93688	1.22192	0.793308	1.28101	0.801584	1.53753	0.782243	0.948511	0.856041	0.719068	0.866118	0.727197	0.814725	1.05237	1.09577	1.42589
IL-6-4	ND	ND	0.151471	0.310339	0.270833	0.2526	ND	0.435872	0.287706	ND	0.116161	0.230809	ND	ND	0.205826	0.0662177	ND	0.300627	0.608549	0.0822759	0.516502	ND	0.401281	0.202009	0.870944	0.513721	0.878157	0.133514	1.15437	0.489449	0.590064	0.275487	1.3628	0.541107	0.403522	0.746037	1.47624	0.935169	0.470512	0.311026	0.371285	0.612279	0.368722	0.232762	0.618875	1.14343	0.421139	0.500749	0.334354
IL-6-4	0.504645	0.44607	0.847487	0.775068	1.19789	0.970549	ND	1.78532	0.377477	1.68773	0.689009	0.994432	ND	1.49105	2.00011	0.145235	ND	0.629325	1.59245	1.61324	0.85789	ND	0.63693	0.529597	0.564829	1.44934	1.34176	1.01246	0.94748	0.577297	1.68417	0.810733	1.86515	0.849211	1.22622	1.082	1.12862	0.7027	1.07327	0.391901	0.743065	0.771089	0.655156	0.770059	0.522757	0.909809	1.20485	1.52384	1.24676
IL-6-4	1.59864	0.515856	0.20082	0.360469	2.2524	0.956485	ND	0.559538	0.253997	ND	0.769267	0.864703	ND	0.396507	0.323977	0.151385	ND	0.668771	1.5741	1.66144	1.17538	ND	1.03854	3.02307	0.936192	1.94856	1.62724	0.319341	1.03556	0.796282	0.864843	1.23196	2.65916	1.18729	3.38438	0.813388	1.32672	0.798675	0.756771	1.35125	1.43541	0.575263	1.27586	0.889056	0.934532	0.846328	1.29263	1.05808	0.665503
IL-6-4	0.779163	0.35648	0.747967	0.0913287	0.701526	1.8887	ND	0.882352	0.337911	2.1244	0.677882	1.63121	ND	0.787163	0.644693	0.0804523	ND	0.944479	1.52354	0.829466	0.917167	ND	0.68081	1.31904	1.22393	0.372795	0.848931	0.736289	0.891513	1.34003	1.99164	0.959313	0.545506	1.07745	0.242543	ND	0.114611	1.17679	ND	0.330543	0.486814	0.77541	1.03266	0.810877	1.06967	ND	1.37672	0.901899	0.554955
IL-7-1	0.187294	0.217962	0.1388	0.687784	0.235528	0.272721	ND	0.589898	0.202154	ND	0.240992	0.25725	ND	ND	ND	0.0683483	ND	0.101584	0.77528	0.397121	0.603847	ND	0.450357	0.321838	0.422494	0.451453	0.990248	0.361449	0.582797	0.378741	0.766468	0.523299	3.17624	0.671873	0.568504	0.700916	0.436855	0.698007	0.866233	0.291571	0.433067	0.877443	0.450808	0.569658	0.648193	0.709464	0.725364	0.495089	0.492615
IL-7-1	2.8056	1.14651	0.31824	2.85853	0.96584	0.794108	ND	0.571193	0.400382	1.18681	0.425236	0.859473	ND	0.515596	0.425623	0.279729	ND	0.383962	1.3211	1.186	1.03756	ND	0.679484	1.43944	0.838586	0.698801	1.15661	0.508659	1.16988	0.740541	1.09501	0.993517	1.5635	1.06443	1.02461	1.09934	0.696263	0.920649	1.89676	1.05345	0.67539	1.02338	0.951517	1.0136	1.14419	0.752103	1.47379	1.31141	0.941733
IL-7-1	1.90373	1.63572	1.1329	1.5083	0.81043	1.07575	ND	1.7017	0.377481	0.397276	0.994172	1.1531	ND	1.43379	0.59289	0.666196	ND	0.726891	1.29574	2.31208	1.21639	ND	0.918025	0.923268	0.664564	0.676488	0.901242	1.22787	1.26151	0.909989	1.43995	0.954114	0.755734	1.17415	0.679724	0.774819	0.483074	0.830124	1.59573	0.539326	0.787269	1.01703	0.955413	1.4602	0.996946	0.700987	0.934317	2.66143	3.35281
IL-7-1	2.12527	0.708411	0.397372	2.71532	1.19151	1.24871	ND	0.817597	0.308151	0.642883	1.09209	1.17087	ND	0.80708	0.636877	0.317928	ND	1.45275	1.03585	1.42683	1.18912	ND	0.647716	4.45646	0.897156	0.595786	1.94517	0.498051	1.09774	1.35239	1.34912	1.64456	3.51797	1.43527	1.44677	0.777384	1.00936	0.906634	1.71903	0.5468	1.94058	0.998076	1.40639	1.29479	ND	0.897232	1.81134	1.12995	1.76265
IL-7-2	ND	ND	0.0730735	0.605604	0.115786	ND	ND	ND	0.0956325	ND	0.0923419	0.17822	ND	ND	0.0569122	0.0483466	ND	0.129281	0.12073	0.266943	0.166764	ND	0.176483	0.0583939	0.370848	ND	0.325399	0.0962908	0.333565	0.244632	0.343798	0.0796237	0.13628	0.22489	0.0747152	0.64432	0.0383544	0.558011	1.0135	0.184233	0.0743813	0.247736	0.166207	0.146527	0.363399	0.250151	0.248204	0.255952	0.183009
IL-7-2	0.6237	0.118593	0.107811	0.727138	0.377448	0.875147	ND	ND	0.626147	ND	0.286884	0.733073	ND	ND	0.450647	0.159889	ND	0.908575	0.847778	0.414006	0.893183	ND	0.65197	0.905738	0.78217	0.624135	1.19398	0.194992	1.18515	0.706971	0.841742	0.488019	0.847331	1.2515	0.528752	1.06192	0.357775	1.03707	1.60213	0.645111	0.424436	1.1402	1.02874	0.290396	1.11499	0.727215	0.916796	0.504207	0.49681
IL-7-2	1.87554	0.409567	0.126358	2.35153	0.640402	1.68049	ND	0.397327	0.560706	2.20432	0.775526	1.40536	ND	0.448572	0.430678	0.225169	ND	0.949278	0.670882	0.960135	1.12523	ND	0.717456	2.9101	1.11623	0.724666	1.95965	0.278507	1.46766	1.11573	1.16758	1.32574	3.135	1.47444	1.52476	ND	0.204197	1.16538	2.24705	0.65831	1.20912	1.4845	1.22216	0.622316	1.38083	ND	1.49039	1.76696	1.16571
IL-7-2	1.64098	0.345709	0.351795	0.889574	0.986542	1.92168	ND	0.441937	0.583112	0.562263	0.738935	1.62144	ND	0.82737	10.5239	0.259094	ND	0.670722	0.793901	1.11141	0.831932	ND	0.549999	2.42731	0.893752	ND	1.01244	0.650802	1.10276	1.27592	1.15316	1.06855	0.715331	0.936334	0.555454	ND	0.683423	1.10542	1.22505	0.479364	0.970727	1.31145	1.34333	1.01307	1.10494	1.18587	1.09845	1.09156	0.88799
IL-7-3	ND	0.201606	0.256227	2.4117	0.419185	ND	ND	0.31552	0.141548	ND	0.215156	0.200739	ND	ND	0.102659	0.134845	ND	0.296502	0.22067	0.218801	0.251972	ND	0.267568	0.12781	0.498509	ND	0.469339	0.0919868	0.347138	0.322805	0.350767	0.217357	0.524214	0.307634	0.276881	0.773381	0.204207	0.685216	ND	0.206756	0.194127	0.4548	0.214421	0.26019	0.50052	0.468748	0.354119	0.535954	0.35029
IL-7-3	1.14942	0.620604	0.454475	9.64416	0.779175	0.787361	ND	0.823228	0.427661	1.71834	1.08053	0.795239	ND	0.960776	0.404306	1.36542	ND	1.00855	1.03142	0.895751	1.10971	ND	1.48279	0.784672	0.794697	0.931752	1.92126	0.567845	1.05333	0.97081	1.22755	0.929928	3.12658	1.51672	1.10183	0.959318	0.655351	0.81995	ND	0.545704	0.912146	0.920128	0.883866	0.648948	0.828005	0.816845	1.0195	2.06894	2.76527
IL-7-3	2.83349	0.981564	0.721709	9.81944	1.2741	1.5806	ND	ND	0.712144	3.01732	1.77622	1.78124	ND	1.48405	0.285433	2.11573	ND	0.988786	0.710098	2.47046	1.05911	ND	1.18092	0.596286	1.70141	0.303584	1.3944	0.694384	1.59875	2.14212	1.6726	0.666628	1.35454	1.28296	0.722905	1.26487	0.12296	1.15615	3.76951	0.910699	0.515547	1.95143	0.716213	0.99874	1.24705	ND	1.25066	2.14279	2.09215
IL-7-3	1.87211	0.327228	0.777685	0.151821	1.95632	2.02765	ND	1.18215	0.410449	0.491509	1.38167	1.71234	ND	1.15093	0.284649	0.131435	ND	0.673315	1.5701	4.0615	1.29335	ND	0.696816	2.62274	1.12113	0.413405	1.09036	0.921029	1.04916	1.19892	1.45773	1.31705	0.692317	1.32311	0.661844	0.945384	0.091839	0.981424	ND	0.413915	0.857826	0.966516	1.27694	1.01854	0.803602	ND	1.53221	0.784906	0.551703
IL-7-4	0.358091	0.147748	0.0182756	0.460628	0.160468	ND	ND	ND	0.121826	ND	0.296202	0.143753	ND	ND	ND	0.0751652	ND	0.102795	1.07963	0.48553	0.669246	ND	0.779677	0.450684	0.227006	0.647769	1.09224	0.174411	0.295129	0.186855	0.386363	0.525276	ND	0.745982	0.902264	0.752092	0.566695	0.489033	0.381536	0.285963	ND	0.466197	0.535851	0.0980271	0.302066	0.755729	0.76472	0.369541	0.239931
IL-7-4	0.531044	0.125362	0.315363	1.09216	1.01845	0.743896	ND	ND	0.566116	1.41393	0.49469	0.983937	ND	0.562184	6.38108	0.271943	ND	0.610498	1.11064	0.590308	1.18544	ND	0.698528	0.767641	1.30806	0.5903	1.51967	0.245501	1.49839	1.06107	0.865932	0.689024	3.40507	1.38214	1.13206	1.21937	1.55372	1.08285	1.16846	0.937655	0.847267	1.36765	0.893804	0.429416	1.18634	1.24413	0.917789	1.2118	1.01548
IL-7-4	2.10833	1.09443	0.268127	2.03013	0.626976	1.141	ND	0.746562	0.317914	1.24501	1.93489	1.06508	ND	0.788535	0.300497	1.37158	ND	1.82125	1.85182	1.59557	1.53735	ND	3.59881	2.98363	0.805481	1.57043	2.43472	0.814906	1.31653	1.23227	2.00176	1.94817	7.42523	1.97465	3.91103	0.898546	0.48953	0.955833	1.97475	0.844977	1.97298	0.772308	1.78449	1.03223	1.07364	0.844716	1.75164	3.09706	4.47638
IL-7-4	2.98062	0.896408	0.973346	2.59478	3.07416	1.55868	ND	1.3499	0.424122	ND	1.77129	1.3286	ND	1.59066	0.263633	0.371235	ND	0.941628	1.23494	2.17653	1.17332	ND	0.810718	1.3566	1.90061	0.612668	1.68017	0.770182	0.963489	1.86715	1.54434	1.0412	2.53027	1.32931	1.30523	0.938676	0.652789	1.02469	1.99379	0.861658	0.977395	0.98228	1.33852	1.16769	1.08332	0.908473	1.15902	3.57489	3.49538
IL-7-4-1	0.215816	0.0843522	0.0128768	0.127065	0.0405489	0.348091	ND	ND	0.0995696	ND	ND	0.146322	ND	ND	ND	0.0229445	ND	0.3551	0.242907	0.0794438	0.135039	ND	0.133755	0.0993198	0.256501	ND	0.166407	0.0519008	0.274602	0.167051	0.185104	0.0699919	0.106797	0.159383	ND	ND	0.122432	0.814183	0.330756	0.0917859	0.0713189	0.410845	0.120509	0.030549	0.190075	0.659975	0.103497	0.211966	0.147259
IL-7-4-1	1.61318	0.135111	0.16294	ND	0.941235	0.830751	ND	ND	0.474163	0.878714	0.546081	0.924643	ND	0.430165	0.175739	0.0867136	ND	1.19707	1.3773	0.407721	0.859822	ND	0.775484	0.620994	1.07284	ND	0.722661	0.385663	0.951682	1.06796	1.56466	0.331501	0.55822	0.943239	0.232659	ND	0.428195	1.08125	ND	0.213799	0.295947	1.45251	0.673905	0.253329	0.558114	0.94322	0.759962	0.963896	0.812726
IL-7-4-1	3.4755	1.27419	0.312551	2.37732	0.339303	1.31129	ND	ND	0.62724	0.851949	0.620142	1.08912	ND	0.704161	0.643517	1.49662	ND	1.12828	0.993857	0.891121	1.00854	ND	0.84125	0.415217	1.06744	0.693379	1.25828	0.25979	1.41297	1.09564	1.83045	0.457961	1.12363	1.10657	0.381249	1.0723	1.45271	1.21472	2.21253	1.508	0.454524	1.63527	0.772937	0.334521	1.08704	1.14067	1.1145	3.70466	3.50091
IL-7-4-1	3.32473	0.629847	0.48257	1.73084	1.51248	1.6671	ND	0.786017	0.571616	0.918762	0.809105	1.22716	ND	0.748133	0.382052	0.230794	ND	1.68267	1.45858	1.21137	1.27347	ND	0.900163	1.31602	1.5668	0.935658	1.56696	0.370549	1.35401	1.70856	1.381	0.844613	2.49588	1.28146	0.669574	0.814401	0.732904	1.03795	1.67781	0.710086	0.751609	1.15339	0.974967	0.587802	0.913842	1.00205	0.882566	2.12575	2.3576
IL-7-5	0.246667	0.21228	0.367369	0.758207	0.528024	ND	ND	0.450395	0.140021	ND	0.18291	0.266804	ND	0.392179	0.0814283	0.482396	ND	0.24117	0.32358	0.532607	0.185529	ND	0.289558	ND	0.374041	ND	0.158484	0.10718	0.370642	0.338947	0.302247	0.0903015	0.187135	0.276438	ND	0.86139	0.16059	0.602097	0.931236	0.25572	0.045037	0.438613	0.185647	0.11294	0.225365	0.587463	0.339339	0.580108	0.60731
IL-7-5	1.32938	0.495439	0.156101	0.488163	0.592159	0.824672	ND	0.398128	0.350574	0.850477	0.611638	0.751987	ND	0.635666	0.168223	0.547503	ND	1.01144	1.03474	0.948456	1.00951	ND	0.962045	1.00039	0.907213	0.985405	1.40025	0.212984	1.26304	0.797045	1.22002	0.78754	2.24951	1.24571	1.07471	0.890236	0.991518	0.832377	0.999872	1.51387	0.67586	1.11959	1.03024	0.619603	ND	0.872911	1.29096	0.774933	0.62059
IL-7-5	0.598923	0.284042	0.740277	0.59685	3.06071	1.24595	ND	1.2213	0.337666	1.4849	1.11436	1.07376	ND	1.31112	0.223676	0.346273	ND	0.547166	0.736184	1.85367	1.04516	ND	0.608856	1.63621	0.981495	0.507985	1.34405	1.06057	1.00884	1.00944	1.70073	1.17801	0.92743	1.08616	0.828356	0.828139	0.519742	0.885049	1.05045	0.458874	1.00359	0.829542	1.0408	1.34857	0.974433	0.838162	1.17172	1.07289	0.832593
IL-7-5	ND	ND	ND	ND	ND	1.95299	ND	ND	0.258678	1.54874	ND	1.56555	ND	ND	0.20657	ND	ND	ND	ND	ND	0.0233492	ND	0.0303661	0.096171	0.401822	ND	0.0453337	ND	0.576862	0.737949	ND	0.0313358	ND	ND	ND	ND	ND	ND	ND	ND	ND	1.09207	ND	0.0116202	ND	ND	0.0136933	ND	ND
IL-7-5-5	0.209079	0.212778	0.0838999	0.506247	0.389957	0.440602	ND	ND	0.222451	0.559797	0.370024	0.36623	ND	ND	ND	0.136761	ND	0.173022	0.651854	0.611646	0.6169	ND	0.558779	1.10339	0.364167	0.657282	0.97603	0.367647	0.497975	0.345196	0.47306	1.21458	2.80486	0.84314	1.16052	1.02451	0.344099	0.79145	0.646182	0.476283	0.942369	0.752977	0.746102	1.04655	0.711396	0.816074	0.83325	0.599142	0.369326
IL-7-5-5	1.36549	0.440839	0.135518	0.308393	0.922294	1.06159	ND	0.565826	0.483024	2.24714	0.70158	1.18079	ND	0.492828	0.213385	0.185612	ND	0.954305	0.691599	1.18567	1.30355	ND	1.41742	1.87225	0.961452	0.730627	1.58342	0.499456	1.51115	0.969532	2.07967	1.24416	1.20251	1.38035	0.563927	1.0471	0.58189	1.0967	0.897379	0.820698	0.994844	1.32087	0.969549	1.25394	1.19833	1.06328	1.18281	0.926636	0.729103
IL-7-5-5	0.709289	0.491402	0.542508	5.0313	2.76823	1.20494	ND	1.1128	0.365284	2.47965	0.700395	1.12065	ND	1.35183	0.259616	0.531826	ND	0.993427	0.924171	0.794832	0.859669	ND	0.654007	1.10364	0.970942	ND	1.00454	0.447787	0.937014	1.1724	1.6077	0.988579	0.492035	1.0266	0.476065	0.886117	0.741496	1.02053	2.10826	1.04579	0.566596	1.09931	0.901348	1.1844	1.10761	0.801039	1.68185	1.04246	1.18358
IL-7-5-5	1.85824	0.303524	0.457906	1.82782	2.60947	1.34149	ND	1.19922	0.422844	1.11708	0.80702	1.04767	ND	0.953932	0.125954	0.355793	ND	1.05961	2.10775	0.843577	1.82537	ND	1.44995	7.06437	1.1239	1.27239	2.52847	0.94677	2.45859	1.1885	2.77926	2.61319	6.73243	2.43256	2.32988	ND	0.918236	0.83098	1.30833	1.77745	ND	1.26921	2.35244	1.7234	ND	0.883049	3.08543	1.45133	1.45465
IL-8-1	0.30844	0.171775	0.189997	0.0359096	0.533169	0.312557	ND	0.582718	0.58992	0.231047	0.319236	0.438682	0.909958	0.391981	0.127274	0.789646	0.748533	0.240449	0.812543	0.389447	0.571224	0.744322	0.616006	0.336154	0.791212	1.89573	0.61117	0.550293	0.764074	0.880003	1.08838	0.595901	0.861753	0.504309	0.798285	ND	0.771649	0.655724	0.150821	0.37127	0.51476	0.573676	0.425735	0.378299	0.854474	0.89064	0.635766	0.421878	0.330145
IL-8-1	0.464401	0.120202	0.0644897	0.184225	0.244222	0.977535	0.239701	0.456283	1.13182	1.12207	0.738861	1.17315	0.881738	0.264419	0.484104	1.20561	0.965188	0.36237	0.798817	1.17254	1.46096	0.509467	1.49515	1.01159	0.821304	1.1312	1.0851	0.342278	1.02958	0.835026	1.01426	1.05281	1.51626	1.2237	1.64259	1.16442	0.945261	1.07674	0.372066	1.0856	0.653747	1.1877	1.01216	0.594341	1.29113	1.2635	0.971049	0.602287	0.447164
IL-8-1	0.443595	0.257699	0.356967	0.241336	0.98636	1.04856	0.565144	0.762324	0.921321	ND	1.45272	1.14976	0.803881	0.754189	3.37447	0.959353	1.24129	0.307414	1.84882	1.64308	2.06745	0.929796	1.4852	2.58219	1.30855	1.97666	1.4052	0.657049	0.90438	0.856725	0.950576	2.21429	4.30146	1.63808	3.7995	1.15944	0.688585	1.01423	0.496781	1.63639	1.24853	1.42574	1.44813	1.37204	1.45262	1.14764	1.6522	2.06735	1.20215
IL-8-1	0.400766	0.216948	0.307231	0.227898	1.16581	1.46002	0.508936	0.583038	1.01504	ND	1.62498	1.18417	0.753458	0.595478	3.81172	1.05634	1.15922	0.304432	1.87273	1.53508	2.4225	0.897454	1.81154	2.60722	1.15531	2.02659	1.62529	0.468099	1.09824	1.62109	0.941051	1.65665	5.03972	1.82954	3.30337	1.13072	0.675998	1.07639	0.578759	1.72932	1.20901	1.70663	1.34967	0.937491	1.3125	1.15258	1.3297	1.08483	1.29965
IL-8-1-1	0.672509	0.144871	0.0148814	0.0367272	0.194433	0.331623	ND	0.128706	0.631049	0.136766	0.239199	0.378484	0.805525	ND	0.117867	0.316108	0.270818	0.413678	0.611885	1.0091	1.05905	0.252621	0.991225	0.575548	0.692026	1.59366	0.970832	0.128435	0.967895	0.521501	1.42037	0.502098	1.84808	0.830772	2.17579	0.824289	0.699162	0.745261	0.265649	0.721344	0.583614	0.78075	0.868143	0.127317	0.902105	0.839414	0.649897	0.504304	0.329121
IL-8-1-1	0.396579	0.473759	0.0419439	0.314251	0.50109	0.732739	ND	ND	2.91202	0.386191	0.612101	0.895119	0.755418	0.173392	0.22029	1.03636	0.782617	0.363868	1.20825	1.38875	0.983374	0.672999	1.06315	1.64324	0.974691	2.41129	0.86786	0.172487	1.61019	0.576704	0.552844	1.01999	3.52139	1.02212	2.99544	0.980394	1.2527	0.938883	0.396347	1.70883	1.01433	0.876486	1.37911	0.36104	1.26412	1.08503	1.27435	0.936319	0.464363
IL-8-1-1	0.67868	0.232269	0.0899447	0.225586	0.87716	1.06193	0.175537	0.313925	1.52038	0.877615	1.10122	1.05969	1.25065	0.331641	0.382708	1.46009	0.90406	0.361306	1.77093	1.22553	2.70982	1.31821	1.98539	3.18385	2.63566	2.96891	2.05454	0.365163	1.61673	0.816314	1.73568	2.02191	7.84583	2.08259	5.02902	0.934116	1.36682	0.922673	0.422086	1.96894	1.87669	1.60171	1.80252	0.972892	1.25893	1.10839	1.85483	1.39942	0.562765
IL-8-1-1	0.606003	0.349733	0.0952373	0.221816	0.840034	1.30568	0.236778	0.242866	1.12583	1.10414	1.22207	1.0227	1.33811	0.453667	1.18147	1.33288	0.913925	0.371321	1.47373	1.34599	1.87174	1.29376	1.54121	5.37083	1.46779	2.55704	1.62806	0.278481	1.42461	1.07222	1.70109	2.32747	5.3466	1.62421	4.77301	0.923539	1.31406	0.926433	0.35899	1.54013	1.62546	1.13152	1.52568	1.19426	1.29473	1.09466	1.94675	1.07559	0.613239
IL-8-1-3	ND	ND	ND	ND	ND	ND	ND	ND	ND	ND	ND	ND	ND	ND	ND	ND	ND	ND	ND	ND	ND	ND	ND	ND	ND	ND	ND	ND	ND	ND	ND	ND	ND	ND	ND	ND	ND	ND	ND	ND	ND	ND	ND	ND	ND	ND	ND	ND	ND
IL-8-1-3	ND	ND	ND	ND	ND	ND	ND	ND	ND	ND	ND	ND	ND	ND	ND	ND	ND	ND	ND	ND	ND	ND	ND	ND	ND	ND	ND	ND	ND	ND	ND	ND	ND	ND	ND	ND	ND	ND	ND	ND	ND	ND	ND	ND	ND	ND	ND	ND	ND
IL-8-1-3	ND	ND	ND	ND	ND	ND	ND	ND	ND	ND	ND	ND	ND	ND	ND	ND	ND	ND	ND	ND	ND	ND	ND	ND	ND	ND	ND	ND	ND	ND	ND	ND	ND	ND	ND	ND	ND	ND	ND	ND	ND	ND	ND	ND	ND	ND	ND	ND	ND
IL-8-1-3	ND	ND	ND	ND	ND	ND	ND	ND	ND	ND	ND	ND	ND	ND	ND	ND	ND	ND	ND	ND	ND	ND	ND	ND	ND	ND	ND	ND	ND	ND	ND	ND	ND	ND	ND	ND	ND	ND	ND	ND	ND	ND	ND	ND	ND	ND	ND	ND	ND
IL-8-2	ND	0.0564839	0.0653067	0.576064	0.479515	0.302427	ND	0.334541	0.825909	0.373203	0.807727	0.431978	0.469864	0.473157	0.5435	0.561729	0.504934	0.220447	1.91326	0.532253	0.953668	0.662343	2.03988	1.46793	0.961357	1.68995	1.60311	0.885673	0.891656	0.643616	0.473752	1.98123	5.78205	1.20478	3.68331	0.838629	0.754787	0.770588	0.70665	1.53474	1.64474	0.742612	1.31083	1.50939	1.07224	0.884989	1.40713	1.77718	1.06337
IL-8-2	0.257855	0.318959	0.0790518	0.731627	0.266289	0.878544	ND	0.442483	0.459942	ND	1.28368	0.88895	0.650763	ND	0.405919	0.33423	1.07841	0.329389	1.65605	1.27888	1.62835	0.986196	1.79659	3.37834	0.887535	2.02365	1.51917	0.553801	1.00514	0.679243	0.707925	3.95549	7.89324	1.61296	3.8833	1.05039	0.169394	0.983791	1.22038	2.15027	1.70419	0.956414	1.55901	1.78415	1.3799	0.94663	2.13245	1.82125	1.23815
IL-8-2	0.815206	0.855742	0.193118	0.915548	0.841267	1.32719	0.413112	0.72128	0.854934	0.3051	1.76882	1.09528	0.791474	0.884786	0.452173	0.429317	0.9259	0.460936	2.46618	2.76719	1.88698	1.65095	2.14818	9.35872	1.32409	3.97683	2.1759	0.685579	ND	0.709346	0.935351	6.12476	8.78137	1.86274	4.87325	1.23294	0.487804	1.15016	1.60306	1.61967	2.45879	1.3834	1.66681	2.38241	1.58552	1.20418	2.3142	1.63472	0.658714
IL-8-2	0.668267	0.906948	0.197956	0.945787	0.912957	1.66824	0.325073	0.692724	0.659307	0.325381	2.02541	1.25384	0.753169	0.826289	0.445812	0.424604	0.960666	0.417561	2.88987	2.82762	1.77491	1.67318	2.1281	9.07482	1.19592	4.33928	1.99407	0.56411	1.33692	0.927923	0.960312	6.06173	9.79977	1.8171	5.08736	1.09125	0.495688	1.06418	1.52587	1.82502	2.52878	1.18775	2.00652	2.48098	1.42417	1.1029	2.3952	1.68823	0.618162
IL-8-2-1	0.986299	0.421463	0.175717	0.495518	0.609816	0.504532	0.282008	0.938274	1.62283	0.304625	1.63762	0.789287	0.97274	0.892661	0.37406	0.16765	0.717684	0.315048	3.33574	2.44445	3.48375	0.786904	5.55857	2.09849	0.737962	4.80079	4.35424	3.06889	1.64142	0.973007	1.40531	5.05081	17.3308	3.45119	7.13352	1.0778	0.095472	1.03875	1.44141	1.58979	2.90289	1.69646	3.78677	3.30168	1.36678	0.753738	2.90859	2.26381	4.7579
IL-8-2-1	0.770625	0.491021	0.218547	0.573852	0.637063	0.889351	0.250783	0.869484	1.24147	0.291119	2.52776	1.00364	0.845977	0.660256	0.467339	0.190098	0.86988	0.305888	3.823	2.723	2.8716	0.855863	4.43518	4.08044	0.767538	5.31277	3.7153	2.8363	1.52913	0.879068	1.50516	6.56389	15.592	3.25752	7.61881	1.05802	0.0898756	1.01548	1.50139	1.62023	2.44766	1.25492	3.96502	3.47991	1.37388	0.786885	3.51606	2.53225	4.01576
IL-8-2-1	0.545449	0.433253	0.0915112	0.132885	0.839058	0.98094	0.262559	0.229693	1.40376	0.154786	1.28717	0.862813	0.741337	0.246169	7.3124	0.439676	0.617042	0.229028	2.10101	1.87297	1.27464	1.19462	2.95583	4.53699	0.940666	2.97378	1.84478	0.476677	1.02016	0.571197	0.921016	3.06796	8.74126	1.52433	6.20892	0.836509	0.629638	0.803584	0.691078	2.87654	1.70866	0.859756	1.7736	1.45812	1.11714	0.887376	1.73036	1.30797	0.913162
IL-8-2-1	1.18228	1.76155	0.041298	0.157739	0.44442	1.0979	0.147303	0.132444	0.873457	0.948951	0.744965	0.946674	0.755801	ND	0.326612	0.736219	0.560762	0.366755	1.18501	1.65543	0.776916	0.983743	1.21799	2.55124	1.38696	1.20759	0.774282	0.106683	1.25171	0.669113	0.830751	1.98595	3.28142	0.913071	2.71758	0.841712	1.22174	0.825558	0.562521	3.93317	0.989742	0.8188	1.21159	0.655729	1.12334	0.974985	0.923067	1.22688	0.378418
IL-8-3	2.34269	1.87789	0.102763	0.975285	0.128306	0.625206	ND	0.922304	0.943797	0.605716	1.34393	0.919677	0.990724	0.754034	0.524062	0.90286	1.28215	0.247389	3.35781	2.56109	1.77522	0.904758	2.29021	0.809467	0.776984	2.64973	1.89939	1.22428	1.37433	0.697672	1.87318	1.42813	6.17877	1.82293	2.79837	1.22405	0.577338	0.987241	1.60004	1.11683	1.06203	1.26734	1.35089	0.836792	1.19315	1.14959	1.57076	2.74578	1.94818
IL-8-3	0.583437	0.180309	0.0516877	0.0639302	0.286925	0.813138	ND	ND	0.996896	0.253302	0.53478	0.818921	0.579511	ND	1.21201	1.57845	0.895876	0.227858	1.37226	1.33115	1.12848	0.555426	1.3178	1.26844	0.987827	2.95828	1.52183	0.232912	0.978076	0.554516	0.642532	0.895674	2.87292	1.00873	2.55006	0.98129	1.06856	0.836174	0.242255	0.661872	0.815733	1.14142	0.852894	0.283182	1.04213	1.03939	0.784978	0.75943	0.392799
IL-8-3	0.388692	0.153305	0.0347834	0.21702	0.144445	0.926062	ND	0.147704	1.29277	0.191075	0.937963	0.822643	0.435282	ND	0.772002	0.748661	0.803739	0.226191	1.39165	0.339388	1.0847	0.470665	0.818557	2.29942	0.921626	2.03249	1.33856	0.278026	1.32113	0.479616	0.385776	1.3234	4.02536	1.45007	4.43226	0.756205	0.432481	0.692468	0.309418	1.83828	0.755688	1.03894	1.41129	0.359934	0.914924	0.767967	1.11723	1.44714	0.648212
IL-8-3	0.563487	0.393052	0.253316	0.336151	0.308827	1.35352	0.404703	0.757799	0.478568	0.946081	2.91768	1.12558	0.692524	0.581617	1.5394	0.520978	1.62897	0.280142	2.38527	1.91414	1.61671	0.718214	1.17515	7.34762	1.68537	4.6779	2.0839	0.907755	1.03675	0.93276	0.809939	5.27816	9.99415	1.88398	4.74481	1.00702	0.13193	0.850743	0.785694	0.649653	1.46797	0.815934	1.9963	1.94047	1.17917	0.84071	2.86242	4.00599	2.58035
IL-8-3-1	2.53167	2.00787	0.341303	6.19489	0.611855	0.452408	0.334654	1.21192	0.592123	0.341175	1.11638	0.777011	0.979013	1.33182	0.349607	1.0145	0.337991	0.591202	2.37376	2.90151	1.63047	1.72271	3.09705	0.794088	0.444578	2.82692	2.52121	1.52534	1.64063	0.661208	0.947782	1.94715	4.22419	1.59694	1.94689	0.72349	ND	0.745033	1.32234	0.99967	2.05387	0.956677	1.40643	1.5163	0.920729	ND	1.28852	1.78448	4.21674
IL-8-3-1	0.647002	0.611747	0.185345	1.55416	0.321866	0.667768	0.316965	0.584154	0.939059	0.904404	0.620748	0.758716	0.730439	0.616219	0.179655	0.758101	0.414482	1.17265	1.52355	0.85673	0.53546	0.878712	1.42976	0.548726	0.706863	0.914934	0.688668	0.456696	0.843467	0.656827	0.681493	0.88022	0.856778	0.877725	0.784288	0.87282	ND	ND	1.18694	0.741888	ND	0.650374	1.03942	0.441135	1.09681	ND	0.992703	3.19523	4.69036
IL-8-3-1	0.898104	0.146673	1.68843	0.857286	1.89235	1.514	1.50465	1.26998	1.16977	0.306817	0.899675	1.58338	1.71101	1.11324	0.312147	0.871944	1.1634	0.442443	1.39533	1.88187	0.904939	0.54898	1.42571	1.00632	1.22963	1.6042	1.27714	0.906341	1.61781	1.70088	1.7127	1.04891	1.19671	0.915568	1.35471	ND	0.697154	1.10861	1.15196	0.598303	0.662271	1.55945	0.695452	1.04415	1.14704	1.10135	0.829363	1.25765	2.74548
IL-8-3-1-I	0.849878	0.305049	0.198317	0.51973	0.594342	1.20791	0.268903	0.472893	1.70327	0.336119	1.14396	0.974506	0.758372	0.564836	0.294103	1.3533	0.699904	0.662829	0.66598	1.37861	0.881309	0.853597	1.10643	1.75914	1.77452	1.98462	1.46265	0.379906	1.07596	0.789624	0.997671	1.38137	1.26199	1.04474	1.35672	0.826656	1.12107	0.821543	0.778311	0.564352	1.09988	1.09935	1.22856	1.36417	1.0321	0.952625	0.652116	3.62167	2.19529
IL-9-1	1.08063	1.29337	0.464414	2.0376	0.852337	0.127797	0.505267	0.863183	0.378594	ND	1.0504	0.325834	ND	0.767485	0.952012	0.131123	0.0807675	0.397649	1.21857	0.672765	1.09011	1.15614	3.29764	0.31352	0.525725	2.13791	1.33245	1.07976	0.992978	0.318696	1.11381	0.853578	2.35796	1.08225	1.40694	0.960687	0.879701	0.864012	1.55339	0.818794	0.926299	0.923855	1.06678	1.00846	1.08687	0.993726	0.925388	1.65469	2.14351
IL-9-1	0.429739	0.268661	0.176659	0.434	0.581166	0.532131	ND	0.320969	0.409653	ND	0.573431	0.594196	ND	0.378292	0.145318	0.100965	0.249654	0.743798	0.566502	0.454375	0.647025	0.734739	0.773842	2.01047	0.47591	0.985926	1.06069	0.453569	0.616342	0.353924	0.946551	1.11788	1.03958	0.885181	1.13666	0.892754	0.491062	0.934279	1.06948	0.478025	1.42396	0.955556	1.14865	0.572044	1.06241	0.96002	0.864652	0.65953	0.476305
IL-9-1	0.286486	0.0417485	1.37928	0.219665	9.06451	1.1734	1.041	0.443865	0.538776	ND	0.528589	1.18008	ND	0.52821	0.873055	0.196255	0.786105	0.911945	1.0061	1.12522	0.997316	0.226135	1.04316	1.7449	1.57485	1.08292	0.931024	0.870558	0.875613	1.14618	0.91834	0.869249	0.854006	1.06947	0.428209	ND	0.300952	1.34119	0.53186	0.29628	1.18987	0.684594	1.12301	1.40756	1.41824	0.976306	0.864895	0.216988	0.218108
IL-9-1	0.69499	1.18166	0.959641	3.28222	1.59493	1.17585	0.826869	1.28043	0.616482	ND	2.23243	1.2355	ND	1.19397	2.71271	0.127214	0.387911	0.937991	0.882961	0.909957	1.23723	2.05755	1.41286	3.56633	0.704794	2.21659	1.62273	0.733713	0.889985	0.531787	1.40243	2.52298	3.27883	1.67388	2.31768	1.02975	0.915802	1.02405	1.88336	0.77363	3.10875	1.08229	1.6727	1.66715	1.21724	1.11042	2.00013	1.71921	1.52965
IL-9-1-2	0.971525	1.18197	0.892512	1.88343	3.83852	0.184367	1.64935	1.00486	0.402885	ND	0.372726	0.252821	ND	1.11746	0.422218	0.173182	0.160246	1.3394	0.700693	0.22971	0.328131	0.809164	0.697841	0.104042	0.565955	1.85914	1.00428	0.557189	0.75898	0.387307	4.51773	ND	0.406623	0.456651	0.284518	1.10354	ND	1.13806	1.80249	0.826079	0.509969	1.19524	0.472318	0.334558	1.16911	1.28135	0.831476	2.66456	4.0631
IL-9-1-2	0.737247	0.833371	1.03261	1.90399	1.51233	0.575996	1.01139	1.08209	0.320063	ND	0.413381	0.694927	ND	1.14366	0.200317	0.19788	0.127928	1.09192	0.637497	0.543598	0.471822	1.59497	0.603727	0.622176	0.552792	1.08037	0.669685	0.556466	0.59417	0.424154	0.605742	0.771397	0.611856	0.553589	0.893417	0.9589	1.47065	0.955393	1.34241	0.569475	0.864974	0.828798	0.638242	0.901049	0.962452	1.00516	0.992165	1.91186	1.84557
IL-9-1-2	0.544214	0.636585	1.12932	1.65161	7.57781	0.797428	2.96186	0.818395	0.381461	ND	0.530521	0.801599	ND	1.16962	0.0763568	0.825434	0.610308	1.64234	0.768971	0.741753	0.537591	0.712528	1.01985	1.27534	1.22467	1.19221	0.911497	0.325676	0.671502	0.962305	3.75934	1.04284	0.950746	0.681912	1.16587	1.06337	1.30519	1.12925	1.60232	0.683972	1.1196	0.606061	1.02947	1.32032	1.33201	1.11387	0.830426	1.18034	1.29377
IL-9-1-2	1.34962	1.44145	0.707502	1.72786	0.624988	1.13138	0.783694	1.05363	0.471082	ND	0.615317	1.03159	ND	0.866502	0.586981	0.0863277	0.144335	0.930378	0.654569	0.813865	0.686225	1.63759	0.729567	1.35558	0.636514	1.34481	0.739115	0.369801	0.757314	0.417485	0.59402	1.23937	1.25268	0.815341	1.2689	0.928672	1.26042	0.908254	1.35148	0.57902	0.970509	0.922836	0.90427	0.986974	1.05914	0.984303	0.958528	1.96425	1.37832
IL-9-1-3	0.61824	0.0968748	0.99109	0.153369	3.4785	0.198968	1.9165	0.439171	0.792765	ND	0.899175	0.449143	ND	0.688602	0.191817	0.336594	0.464526	1.05748	1.16479	1.37599	0.965671	0.63017	1.18674	0.80645	1.24679	0.777425	0.968419	1.70059	0.728043	0.751073	1.40471	1.05215	0.595579	0.901595	0.798706	0.773512	0.699455	0.859805	0.539364	0.522472	2.0773	0.814482	1.40701	1.74231	1.04332	0.990646	0.809157	0.258427	0.313405
IL-9-1-3	1.23193	0.51795	1.60848	1.97546	2.53403	1.04967	2.31603	0.500431	1.38463	ND	1.43887	1.12644	ND	1.19202	0.763264	0.173834	1.31798	0.973879	0.752383	1.6928	1.04784	0.203068	5.60311	0.767908	1.76623	ND	1.48455	1.06996	1.01568	1.20126	1.1355	1.16593	1.38116	1.22259	1.06403	ND	0.122144	1.36217	1.78644	0.471104	1.15352	1.25304	1.60374	2.02214	1.7966	0.984659	0.951251	1.70866	2.47974
IL-9-1-3	1.21683	0.304095	0.404387	0.537421	1.60683	0.859668	0.838437	0.536192	0.524201	ND	1.44485	0.965964	ND	0.676256	1.47145	0.0581135	ND	0.454866	1.00336	1.94152	1.1823	0.483182	0.678826	0.712388	0.796041	0.716365	1.24236	0.847024	0.725101	0.737227	0.768165	0.632381	1.68591	1.67116	0.763903	ND	0.494316	0.904192	0.929665	0.374197	0.610953	1.00212	0.943979	0.813417	0.936444	0.790539	1.10075	0.851353	0.722448
IL-9-1-3	0.542617	0.447748	ND	2.61707	5.56476	1.27202	5.47616	1.45623	0.748946	ND	2.20162	1.32244	ND	2.22241	0.621158	ND	0.801791	0.813048	1.38195	1.5246	1.6332	0.496121	1.76905	2.18199	1.24159	1.46334	1.73283	1.85065	0.858203	1.24305	1.42068	1.93146	3.79025	1.6757	1.99826	1.03317	0.234698	1.06883	1.86375	0.429292	2.46635	0.954256	1.87723	2.42065	1.32427	0.912819	1.61393	1.26623	1.85973
IL-9-2	1.05909	0.852991	1.15977	ND	1.39991	0.414038	ND	0.80924	0.293683	ND	0.734278	0.864023	1.47221	0.801145	ND	3.81295	ND	0.911094	0.720788	0.975652	1.00688	ND	1.16841	0.184107	ND	ND	0.806784	0.455569	ND	1.86716	2.12384	0.57885	0.452515	0.755605	0.446431	1.19517	0.982202	1.13554	0.655526	0.903032	0.612249	ND	0.735127	1.06092	1.16615	1.22763	0.808428	0.780337	0.96545
IL-9-2	0.981261	1.01511	0.964137	ND	1.11737	0.863059	ND	0.913141	0.381973	ND	1.12195	1.42813	1.73822	0.89052	ND	1.51147	ND	0.641623	0.966491	2.02706	1.25515	ND	1.58748	0.210953	ND	ND	0.977047	0.798677	ND	1.14206	1.78045	0.577475	0.633339	1.12629	0.835522	1.14104	0.946355	1.02429	1.00914	0.821671	0.466079	ND	0.811871	0.918031	1.06649	1.1531	0.720471	1.18421	1.45276
IL-9-2	0.594899	0.74042	1.01427	ND	1.31961	0.990558	ND	1.0216	0.1885	ND	0.967499	0.947903	1.50319	1.02528	ND	1.68697	ND	0.698766	0.745542	2.42975	0.544923	ND	0.788183	0.281241	ND	ND	0.417028	0.859987	ND	0.442518	1.49198	0.517525	0.289488	0.507518	0.536639	0.86278	0.993131	0.924107	1.00826	0.916397	0.595299	ND	0.51107	0.779425	0.821681	0.788407	0.665319	1.24737	1.07683
IL-9-2	0.424719	1.7817	1.15845	ND	1.35932	0.548256	ND	1.54553	ND	ND	1.28884	1.85191	2.20411	1.56688	ND	3.36182	ND	1.2507	1.08493	2.18209	0.600712	ND	0.686277	1.27044	ND	ND	0.358107	1.19891	ND	1.04384	1.73541	1.34278	0.585454	0.77734	1.19937	0.867667	0.950744	0.899598	1.24893	1.6615	0.800637	ND	1.09714	0.937948	0.914269	0.876966	1.23892	2.89675	1.44248
IL-9-2-5	0.116302	ND	1.31367	1.92998	5.48007	0.413611	3.68036	1.40093	0.470035	ND	0.099032	0.587873	ND	1.64843	0.31905	0.57621	0.836132	0.833137	0.701188	1.27573	0.737311	0.0968591	0.613604	0.548488	1.35958	0.903622	1.20776	0.981696	2.85399	0.945158	0.662791	0.987904	1.33693	0.838435	1.53544	0.971787	0.739948	1.06014	1.37357	1.14006	1.27087	0.745141	0.699323	1.21532	1.20452	0.99401	0.897252	0.684052	0.810931
IL-9-2-5	1.60816	0.33598	1.13082	0.166685	7.90763	0.539446	1.8392	0.346796	0.515032	ND	0.387655	0.820471	ND	0.362989	0.241458	0.119371	0.494682	1.44824	0.360553	0.823221	0.554504	0.193078	0.455925	1.23528	1.30147	0.30758	0.670558	0.470412	0.637495	0.992419	0.900221	0.531713	0.391052	0.611294	0.546325	ND	0.256108	1.0583	0.703166	0.396819	0.944729	0.806628	0.506832	1.05313	1.17389	0.830369	0.502609	0.263024	0.334598
IL-9-2-5	0.203065	ND	ND	0.823898	3.73116	1.1013	3.62608	0.908249	0.637668	ND	1.10852	1.28678	ND	1.30496	0.215864	0.194838	1.137	1.25384	0.745258	1.36139	1.01194	0.361939	0.768044	1.75104	2.08884	ND	1.03016	1.07108	0.962941	1.43368	0.804025	1.26357	1.27021	0.934171	0.864247	ND	0.252516	1.23487	1.29486	0.354451	1.7399	0.947884	1.04585	1.56978	1.33432	1.02736	0.792893	1.11225	1.02291
IL-9-2-5	0.233881	0.107594	ND	5.08565	5.59328	0.802976	4.49269	0.976331	0.41734	ND	1.0858	0.821029	ND	1.32141	0.13995	ND	0.384569	1.74157	0.574998	4.14213	0.645303	0.28766	0.644063	0.828939	0.868688	0.283894	0.658714	0.935067	0.673528	1.38819	1.1841	0.710938	0.558642	0.687733	1.06452	0.626875	0.179718	0.737334	1.37621	0.309447	0.817109	0.565006	0.54536	0.781189	0.729517	0.590777	0.552962	1.51848	4.45537
IL-9-2-6	0.100168	ND	0.814887	2.23141	5.07885	0.195787	2.28874	1.13119	0.369373	ND	0.282967	0.329095	ND	1.23792	0.319535	0.403886	0.255218	1.36065	0.75742	0.269403	0.728227	0.134868	0.978922	0.31289	1.10314	1.0365	0.865757	0.490706	2.1305	0.770081	0.448767	0.609708	2.67726	1.00763	1.38213	0.702873	0.979317	0.700783	1.13188	1.27679	0.759497	0.680629	0.974771	0.898532	0.892815	0.764757	0.838271	0.968186	1.4158
IL-9-2-6	0.356606	0.0677761	ND	0.525303	4.30873	0.732642	6.74584	1.00499	1.12298	ND	0.0818046	0.830175	ND	1.42766	ND	0.238472	0.790666	1.99748	0.407698	0.791529	0.31428	ND	0.487075	0.896997	1.07167	0.413862	0.568226	1.08879	1.44931	1.14363	1.04606	0.90722	0.341854	0.402032	0.667425	ND	0.412644	1.16031	1.38248	0.465454	0.966751	0.741223	0.496607	1.31063	1.38025	0.976253	0.478955	1.44623	2.29115
IL-9-2-6	0.887793	0.22231	ND	1.87696	6.92542	0.834769	4.64156	1.83126	0.705647	ND	0.205501	0.790387	ND	2.3708	0.609188	ND	0.393704	1.15088	0.49673	1.60364	0.493615	0.0528823	0.613583	0.867675	1.10397	0.704628	0.514892	0.84587	1.99327	1.22096	1.18082	0.944069	0.589489	0.605179	0.983836	0.696363	0.372582	0.759385	1.18428	0.853298	0.832071	0.725829	0.867975	1.36219	0.930692	0.709184	0.668175	0.948652	1.96949
IL-9-2-6	0.0779107	ND	ND	3.52269	5.75997	1.15575	5.42964	1.83851	0.447673	ND	0.319648	1.00705	ND	2.66031	0.247404	ND	0.657296	1.83359	0.306734	0.462735	0.270437	ND	ND	0.653992	1.23369	0.397402	0.378844	0.519636	1.87795	1.32643	0.953888	0.809819	0.449498	0.439239	0.613525	0.935004	0.108705	1.05535	2.08421	1.08685	0.474635	0.790654	0.642723	1.3118	1.26667	0.77003	0.548471	3.13837	4.63292
IL-9-3	0.275597	ND	0.852316	1.25678	3.45558	0.341685	2.21207	0.504907	0.548316	ND	0.0601548	0.389596	ND	0.527498	0.151883	0.156897	0.357521	1.8699	0.451515	0.505365	0.396682	ND	0.758471	0.304697	1.48814	1.16807	0.67031	ND	1.91039	1.21236	0.694723	0.424706	0.527615	0.591851	0.722432	0.765453	0.414824	0.828461	1.24144	0.90046	0.541932	0.736828	0.588485	0.63089	0.989585	0.69236	0.536079	0.999037	1.59817
IL-9-3	0.300874	ND	0.905946	0.523839	3.50527	0.629266	1.53421	0.730932	0.447169	ND	0.157766	0.557826	ND	0.992013	0.295581	0.227379	0.410521	1.94319	0.568679	0.638283	0.41519	0.0435822	0.792782	0.663687	1.24898	0.913324	0.677902	0.432657	2.1123	1.08037	0.838841	0.669994	1.09716	0.700831	1.08382	0.89482	0.577282	0.945044	1.31962	0.852801	0.797382	0.585237	0.791505	0.77136	1.14983	0.916105	0.654643	0.878507	1.67451
IL-9-3	0.340749	0.113439	1.04211	3.01381	2.93007	1.20423	2.21452	1.03659	0.839411	ND	0.147079	1.04178	ND	1.18088	0.114136	0.598089	0.829591	1.49638	0.566883	0.655279	0.665376	0.101516	0.877258	0.706309	1.10876	0.646983	1.1806	0.458531	2.02742	1.1495	0.777772	0.836425	0.791939	0.838375	1.04805	1.07955	0.70799	1.09697	1.88354	1.56062	0.613616	1.06781	0.752741	0.866592	1.16358	1.04441	0.705859	1.82919	1.95994
IL-9-3	0.429473	0.339153	0.831735	1.2491	4.8271	0.914401	3.03097	0.914669	0.317965	ND	0.632142	0.678001	ND	1.04855	0.377363	0.199604	0.462689	1.75058	0.376205	1.35878	0.432174	0.428484	0.38964	2.75069	1.42763	0.391761	0.662624	0.487735	0.448937	1.23351	0.747012	1.13491	1.2117	0.637543	1.21026	0.709974	0.374939	0.816381	1.14134	0.39321	1.54609	0.473955	0.88066	1.23873	0.940716	0.714121	0.855625	0.88374	1.15896
IL-9-3-1	0.686088	0.22368	0.68689	2.1981	4.75184	0.377213	4.73922	2.12999	0.368975	ND	1.53572	0.316907	ND	3.01229	0.121112	0.314927	0.292731	0.702303	1.3612	3.46431	1.78607	0.0767721	1.28936	1.34522	1.51644	3.01977	1.46786	2.363	1.39073	1.72119	1.02993	1.26031	2.77206	2.76023	1.88953	0.609882	0.733804	0.612903	0.945705	0.68338	1.92077	0.754628	1.62998	1.06536	0.748885	0.636925	2.83391	1.46971	3.05615
IL-9-3-1	0.251802	0.0380392	0.701114	2.1056	5.02487	0.589032	5.09111	2.04499	0.339084	ND	1.77063	0.454183	ND	2.9147	0.0881308	0.300261	0.320936	0.746615	1.27734	2.98459	1.49806	0.0600421	1.25137	1.46422	1.04664	2.5824	1.59684	1.73682	1.40725	1.70919	0.928293	1.28487	2.51203	2.48706	1.7203	ND	0.735036	0.623653	0.962344	0.928632	1.78325	0.414623	1.53821	1.04536	0.754179	0.639092	2.55903	1.10554	3.28818
IL-9-3-1	0.766515	1.76709	0.542185	1.22288	0.961839	1.1148	0.669604	1.01843	0.3663	ND	2.10372	1.03983	ND	0.970391	0.397115	0.151037	0.183337	0.65507	1.15147	1.29281	1.96527	1.84328	2.6077	3.74343	0.771467	1.16659	1.58248	1.16277	0.765322	0.654275	4.19299	2.68163	6.11108	1.89835	3.36258	1.009	0.859573	0.965195	1.52173	0.765472	3.29215	0.933831	2.27043	2.16521	1.22621	1.05584	2.22129	1.13937	0.778983
IL-9-3-1	0.696079	0.160635	0.725328	0.844546	4.21935	1.10456	3.96406	1.43993	2.31093	ND	5.49057	0.983156	ND	1.80274	2.87585	0.364848	0.397672	1.06372	1.95461	9.47266	2.92523	0.321796	2.02666	4.39211	1.78579	2.68519	1.71642	2.96605	0.634541	2.42228	1.46399	1.87661	4.31445	4.02769	2.72551	0.664879	0.306519	0.695149	0.93375	0.495973	4.13474	0.727831	2.22182	1.43949	0.795698	0.57133	4.24726	2.12981	4.16521
IL-9-3-2	0.823266	0.905343	1.39858	11.1404	7.93741	0.658765	5.0105	1.43911	0.656315	ND	0.581028	0.728645	ND	1.93109	0.477346	0.542269	0.456154	1.38744	0.495188	1.24261	0.544067	0.306287	1.70585	0.142973	1.86215	0.297663	0.693308	0.494665	1.07796	2.07948	1.47059	ND	0.674839	0.737045	0.452756	1.19496	1.10199	1.1166	2.54818	0.860694	0.358358	1.04388	0.407255	0.336582	1.24313	1.13894	0.791796	3.10404	4.87664
IL-9-3-2	0.811347	0.787116	1.16463	2.35692	5.29132	0.756887	3.19663	0.892667	0.375369	ND	0.914872	0.704347	ND	1.13761	0.548401	0.469403	0.48478	1.33346	0.572746	1.43917	0.43363	0.256648	0.76725	0.292766	1.58445	0.194215	0.517632	0.471452	ND	2.08999	0.857816	0.4883	0.518566	0.675641	0.375847	1.09578	0.888787	1.11432	1.83514	1.21007	0.397002	0.561448	0.619548	0.577404	1.25502	1.12543	0.913004	1.48906	2.81388
IL-9-3-2	1.63624	1.08421	0.975817	3.21658	2.98428	0.854927	3.64575	0.903232	0.665844	ND	1.46848	0.982663	ND	1.06	1.23692	0.511321	0.397361	2.15168	1.17494	1.16976	0.832506	0.675981	1.35151	0.737468	1.47216	2.0204	1.27354	0.350982	0.770807	1.2516	0.783742	0.823852	2.20996	1.16891	1.4822	0.861529	1.06182	0.966737	1.63625	0.861166	1.02021	0.97177	0.993607	0.718269	1.06654	0.892029	1.34312	3.02722	5.15531
IL-9-3-2	0.50675	0.490471	0.918913	9.1313	6.70453	0.994481	4.14072	1.05897	0.510322	ND	0.709883	1.02779	ND	1.55578	0.198622	0.458219	0.330853	1.21468	0.433256	0.975141	0.465954	0.202187	1.2549	0.32946	1.59015	0.509578	0.463859	0.270506	0.7668	1.79835	1.22245	0.331157	0.536215	0.589911	0.417162	0.812117	0.871038	0.760548	1.71355	0.763764	0.301308	0.903938	0.337787	0.315999	0.855465	0.7932	0.6285	3.0636	4.34206
IL-10-1	0.0892857	0.106386	0.147615	0.162908	0.172221	0.253526	0.28991	0.312942	0.31357	0.329727	0.361014	0.36746	0.394918	0.395073	0.575586	0.578565	0.594877	0.601069	0.633467	0.633876	0.643565	0.668915	0.674227	0.760336	0.768797	0.785567	0.792086	0.799756	0.802608	0.804695	0.806397	0.846245	0.864887	0.86712	0.873956	0.87468	0.911587	0.930592	0.937741	0.952487	0.964628	0.976966	0.985997	1.03701	1.05396	1.06057	1.07878	1.0878	1.11002
IL-10-1	0.327921	0.622664	0.145411	0.980077	0.159005	0.481446	0.313525	0.851666	0.345884	0.335234	0.931946	0.627917	0.746255	0.63738	2.59226	ND	0.723071	0.461506	1.74355	2.51854	0.824011	1.12749	0.952281	2.61316	0.914412	3.19457	0.794035	1.12469	1.20541	0.873595	0.516582	2.47083	7.56936	1.18902	3.88239	0.95855	0.609874	0.948287	1.44193	1.43993	1.8007	0.757934	1.43132	2.58528	1.20991	1.03556	1.65176	3.41606	3.46065
IL-10-1	0.140287	0.249211	0.110665	0.862285	0.206791	0.577288	ND	0.700579	0.277815	0.259157	1.08987	0.756813	0.432761	0.458123	0.829637	ND	0.840864	0.345536	1.72931	1.37878	1.0626	2.30358	0.961439	7.60453	0.778081	2.79852	1.51803	0.629997	1.00251	1.13348	0.529402	3.74279	13.0514	1.29124	4.3454	0.710746	1.09288	0.756802	1.09422	1.17215	2.81135	0.674382	1.42403	2.41626	ND	0.898081	2.47874	2.2176	3.88877
IL-10-1	0.329622	1.24121	0.163569	0.220779	0.26922	1.03396	ND	0.670927	0.540185	0.510344	0.864255	1.05109	ND	0.509085	1.0417	0.47918	1.18445	0.538698	1.26309	2.74918	0.815098	2.21217	0.999513	5.05171	1.72184	1.96635	1.09128	0.299725	ND	1.35589	0.876722	3.9814	4.1088	0.920716	3.26562	1.01625	1.8059	1.03516	1.0485	3.0804	1.6415	0.948255	1.49448	2.92749	ND	1.25433	1.30392	2.74419	1.60226
IL-10-1-1	0.203976	0.463528	0.0774827	0.220661	0.123179	0.186644	0.246205	0.407321	0.277348	0.313212	0.899211	0.326532	ND	0.332229	1.2442	0.536244	0.63151	0.341012	2.20699	1.96566	1.45342	3.46406	1.6914	3.51705	0.724713	3.82127	1.96936	1.43974	1.15294	0.926813	0.820842	3.75665	11.0534	1.64401	8.36478	0.707942	1.29858	0.729076	0.588011	1.22935	3.93416	0.758856	1.47112	2.07121	ND	0.883541	2.72178	3.23593	9.20559
IL-10-1-1	0.188471	0.210738	0.0978892	0.18647	0.344584	0.498255	0.293934	0.724829	0.546116	1.0792	1.85689	0.622149	0.694876	0.532574	1.09654	0.672689	0.76197	0.323844	3.16161	1.78613	2.13031	2.01651	1.48682	5.84763	0.966232	3.98072	3.08945	1.64428	1.51847	1.03194	0.852226	4.19468	20.046	2.75505	11.8249	0.712891	0.643992	0.706329	0.642646	2.15793	4.81573	1.25253	2.34957	2.48361	ND	0.832868	2.70356	2.18722	3.77296
IL-10-1-1	0.558715	0.750961	0.640991	0.596957	0.217367	1.15957	0.581502	1.43763	0.636845	0.521918	1.95888	1.10589	1.09808	1.06453	3.50738	ND	1.01609	0.553145	1.68922	2.56224	1.88753	2.03711	3.33065	3.49086	1.15835	2.25552	1.77545	3.17944	1.5565	1.68042	1.41115	3.34514	6.91358	2.14384	2.95014	1.05197	0.336278	1.02148	1.07149	1.59911	1.00526	1.4952	1.61805	2.45005	1.30891	1.06596	1.74865	4.39503	7.67567
IL-10-1-1	0.885577	0.943682	0.190886	1.46029	0.0563944	1.25071	0.418299	0.817822	0.994687	0.542907	3.61505	1.12661	0.579398	0.587707	1.22325	0.793792	1.08141	0.57858	1.79866	2.92588	1.9336	0.835231	1.66714	5.82355	1.25029	2.31019	1.94091	1.12758	1.46461	1.29756	0.86156	4.09091	6.92115	2.33486	4.85271	0.934537	0.237675	0.957954	1.45429	2.23941	1.94052	1.63242	1.94268	2.55814	1.17804	0.904247	2.10049	14.9358	17.3899
IL-10-2	0.264593	0.602593	1.22105	0.29504	1.01612	0.347786	0.946699	1.36353	0.240027	1.16344	0.85745	0.726303	1.30397	1.18584	1.02936	0.578644	0.629876	0.70483	2.20356	4.5694	0.534071	1.93313	0.829209	0.651992	0.788854	1.55327	0.651009	3.05706	0.609802	0.923297	1.08458	1.14458	0.588519	0.550829	1.04749	0.775287	1.05728	0.784865	0.788898	0.376303	1.33646	0.647183	0.989479	1.38932	ND	0.905233	0.891411	1.60396	2.27301
IL-10-2	0.118862	0.257885	0.47068	0.510457	0.790845	0.563957	0.398588	1.15137	0.914011	1.15288	1.02357	0.652286	1.08064	0.967354	0.651096	1.84931	1.02757	0.972948	2.34012	0.789435	1.05785	ND	1.2403	2.66048	0.911327	4.3383	1.45535	1.0228	0.979778	1.1111	0.714901	2.50758	5.57066	0.93783	2.48679	0.943815	ND	0.901679	0.59806	0.879688	2.28565	0.716048	1.72853	1.71509	1.00795	1.16846	1.34499	1.20233	1.35028
IL-10-2	0.313612	0.617387	1.13511	0.442193	0.98714	1.02169	0.854279	1.27544	1.273	1.86453	1.36498	0.949421	1.32998	0.871236	1.00548	0.616144	1.00992	0.764799	1.54823	2.57017	0.920584	0.931825	1.57593	0.820618	1.18173	1.87809	1.17472	1.33338	1.20549	1.31374	1.04278	1.04226	1.97024	0.843869	1.56189	ND	0.945977	0.857662	1.07995	0.497728	0.656909	1.09813	0.977769	1.36693	0.849359	1.07389	0.632419	2.56584	3.10857
IL-10-2	1.24	2.4824	0.945147	1.75646	0.511396	1.36607	1.05585	1.55864	1.44907	0.831341	2.01955	1.37126	2.66842	1.1163	1.05877	1.87796	1.65181	3.68018	2.11043	3.95046	1.25877	3.54743	3.64949	1.33347	0.878442	1.87942	1.67431	1.50594	1.69835	1.01232	2.18531	1.6226	2.93001	1.26518	1.45806	0.959423	ND	ND	1.49786	1.53573	1.4141	1.65402	1.65653	1.83912	1.17663	ND	1.24735	2.62351	2.15059
IL-10-2-2	0.486591	0.744059	0.89128	2.64498	1.42181	0.473729	0.800212	1.49123	0.56181	0.65688	0.826002	0.674978	1.35779	0.97104	0.851169	0.67784	0.897234	0.793597	1.94616	2.1634	1.22009	3.31717	1.98793	0.604485	0.753819	2.001	1.37689	1.25036	1.55883	0.999747	1.12332	ND	1.76499	1.16893	1.71114	0.957244	1.79626	0.881504	1.48455	1.25126	1.59821	1.36	1.44316	1.53873	0.847595	1.16368	0.961711	2.78354	4.49018
IL-10-2-2	0.851289	1.09232	1.34679	0.6858	2.01127	0.929969	1.44253	1.92137	0.71821	0.772478	1.58474	1.19267	1.79114	1.69026	1.91569	0.521417	1.01677	0.737766	1.85157	3.93504	1.47488	2.80585	2.73308	1.47284	0.724479	3.09997	1.71436	2.84326	1.83925	1.02107	2.59718	2.05094	1.70691	1.28901	2.40816	0.889302	1.32696	0.874111	1.18963	0.898319	1.90614	1.66439	1.52496	2.21855	1.00899	1.05728	0.859194	3.1982	5.47627
IL-10-2-2	0.0431686	0.0889877	0.0730654	0.534117	0.169819	0.981763	ND	0.258534	ND	ND	0.196332	0.969372	ND	ND	23.9309	ND	0.309148	0.0893062	0.119332	0.266495	0.112537	ND	0.223731	0.205293	1.00468	ND	0.182092	0.175128	0.442726	0.910355	0.205492	0.158121	0.117325	0.117923	ND	ND	0.0337133	ND	ND	0.0599485	ND	0.854542	0.0820853	0.0791626	ND	ND	0.0810045	2.18819	1.04847
IL-10-2-2	1.2319	1.11912	0.345797	0.447549	0.655476	1.09608	0.388436	0.660939	1.10239	0.337425	1.35384	0.931198	1.01061	0.534604	1.16793	0.432445	0.901595	0.669781	1.1718	1.82559	1.03347	2.1022	1.13247	2.78808	0.826875	2.40097	1.50928	0.601785	1.2568	0.788964	0.669236	1.5365	2.10369	1.14717	2.22277	0.828307	1.10893	0.772131	0.916196	1.22278	1.82388	0.964872	1.51979	1.71515	0.978082	0.929662	0.941769	0.754208	0.477577
IL-10-3	0.349207	0.65345	1.36031	0.85846	1.79464	0.52317	1.0673	1.79045	0.321205	0.465166	0.976483	0.864933	0.905492	1.4315	0.906638	0.771898	0.624122	0.389535	1.6228	3.77758	0.795749	1.35554	0.934353	0.591305	0.530239	1.24727	0.90185	2.0574	0.969404	0.77312	1.46117	1.18894	0.916325	0.711284	1.68818	ND	0.782342	0.840245	1.69478	0.546698	0.854489	0.935014	0.95443	1.78594	1.02342	0.979512	0.91817	1.8133	4.09376
IL-10-3	0.408541	0.605078	1.37444	3.56693	2.64527	0.900686	0.936962	1.69112	0.67753	0.587133	1.64473	1.15831	1.46527	1.44612	0.819915	0.695922	0.930554	0.578779	1.92444	3.04655	1.35783	1.24221	1.26418	0.805917	0.524043	2.53711	1.92439	1.64444	1.52269	1.25052	1.94675	1.2362	1.57897	1.08471	2.11851	0.921916	0.712074	0.845591	2.07064	0.544856	0.990391	1.33416	0.954152	1.68453	0.91654	0.924763	1.036	2.05289	6.09772
IL-10-3	0.78471	1.17118	1.42607	0.942498	2.05385	1.16761	1.31032	1.50871	0.701422	0.731526	1.11241	1.13289	1.64448	1.34407	3.52722	0.549299	0.980502	0.821733	1.50711	3.46222	0.867244	2.06654	0.967995	0.530288	0.681616	0.804238	0.720885	1.12644	1.57675	1.05515	1.34772	0.746603	1.02537	0.788825	0.871611	0.839539	1.13731	0.820539	1.62318	0.855099	0.595824	1.42279	0.818512	0.963502	0.814538	1.00209	0.939494	2.39612	3.57009
IL-10-3	0.601365	0.934696	0.905558	0.857214	1.72519	1.34124	0.737968	1.56644	0.403592	0.117706	1.7101	1.10872	1.34902	1.14805	0.959465	0.801565	1.10834	0.877153	2.1956	2.8951	1.25423	2.29555	1.67953	2.08991	0.618185	2.23506	1.18271	1.12788	1.00523	0.98858	1.59914	1.95917	1.31885	1.02618	1.81417	0.901324	1.23323	0.857054	1.42815	1.02519	1.4316	0.934278	1.24958	1.88128	0.909033	1.03911	1.06074	1.44016	2.62394
IL-11-1	1.19852	0.537405	0.284213	2.88572	1.4743	0.692614	0.335048	0.723295	0.614637	ND	0.784882	0.872535	ND	0.723327	0.281737	0.351058	0.201349	0.577254	1.36849	0.804941	1.17257	0.97841	1.15849	0.316813	0.853105	1.9987	1.43833	0.735675	1.04476	0.898861	0.790782	0.848754	1.94344	1.21174	1.14609	1.06811	1.10124	0.856666	1.66004	0.565456	0.720581	0.832674	0.745869	0.619358	ND	1.0111	0.802765	1.38045	1.37381
IL-11-1	1.42671	0.931329	0.46078	2.21142	1.92246	1.28061	ND	0.547101	0.588586	ND	1.21246	1.25908	ND	0.526428	0.850555	0.117427	0.196767	0.480334	2.25426	1.04887	1.60104	1.37529	1.07339	1.06348	1.09283	0.899549	1.34904	1.038	1.16932	1.07202	0.729871	1.52421	3.0228	1.60033	1.52106	1.29032	1.1007	1.13395	1.86964	1.94823	1.07684	1.50007	0.991596	1.09021	ND	1.22808	1.62594	1.49728	1.28276
IL-11-1	0.64351	0.235663	0.16586	0.745075	0.694356	1.55504	ND	0.509966	0.512801	ND	1.13376	1.38089	ND	0.273565	1.15543	0.302892	0.284218	0.729188	1.83713	0.443828	1.73641	1.0626	1.3363	2.0895	0.818311	1.92983	1.92984	0.588871	1.07765	0.920313	0.653727	2.10622	5.19145	1.81553	2.22696	1.19867	1.65302	1.07122	1.09429	1.20007	1.7314	1.30407	1.49355	1.07589	ND	1.28468	1.34823	1.22723	1.12141
IL-11-1	0.556795	0.197783	0.253907	3.63514	0.632313	1.19193	0.281316	0.493628	0.522796	ND	0.682943	1.01658	ND	0.551706	0.21982	0.167956	0.303208	0.927335	0.966467	0.333691	0.946198	0.0372876	1.11807	2.79549	0.801331	2.57368	1.1225	ND	0.989031	0.960213	0.713771	2.04826	2.00728	1.20221	1.78669	0.769324	0.263982	0.710614	1.50798	0.693249	1.15697	0.537942	1.0581	0.940391	0.774268	0.602618	1.10231	2.19252	2.21771
IL-11-2	ND	ND	0.253069	0.303278	0.5783	ND	ND	0.537087	0.263105	ND	0.345976	0.599834	ND	0.349504	2.54645	0.0622057	0.103839	0.662741	0.663257	0.163424	0.502403	1.14488	1.12782	0.441568	0.395535	0.340262	0.454147	0.429388	0.67656	0.378357	0.15994	0.612682	1.8642	0.605534	1.20057	0.831118	0.836795	0.834862	0.503069	0.243036	0.585382	0.553263	0.445352	0.5452	ND	0.842905	0.559428	0.730065	0.407266
IL-11-2	0.401225	0.039124	0.502465	1.51468	2.37649	0.934283	0.329451	1.74917	0.446158	ND	0.51657	0.902724	ND	1.41214	0.284348	ND	0.337874	2.63182	2.37106	0.246918	1.94193	0.245135	4.03844	2.93646	0.628609	3.34749	1.82404	ND	3.0209	0.67431	0.878817	2.73107	7.19508	2.11665	4.33114	ND	ND	1.19636	1.36305	1.72767	2.21483	0.774078	1.9817	1.74322	1.30569	ND	2.95752	1.73879	1.8615
IL-11-2	ND	ND	0.868851	1.39796	2.62424	0.999037	0.800705	1.52466	0.481891	ND	0.434092	1.00415	ND	1.49943	0.530611	ND	ND	0.673483	0.926187	0.225062	1.14145	0.216138	1.10616	0.89182	0.535841	ND	0.864971	0.817479	4.22314	0.5132	0.867384	1.37128	1.72218	1.04562	1.57935	0.868251	1.07344	0.829004	1.34481	2.84242	0.807299	0.863735	0.902099	1.24072	0.926527	0.897077	1.19694	2.43912	2.88646
IL-11-2	2.48975	1.6656	0.340281	0.288955	0.650779	1.86474	0.499728	0.907317	0.627425	ND	2.758	1.51887	ND	0.819174	0.934262	0.0883086	0.338712	1.18251	1.75391	1.53177	1.38278	1.50721	1.48051	4.16048	0.731149	2.73415	1.67043	0.79878	1.03309	0.850631	1.61115	2.56635	7.23374	1.66958	5.21152	1.25806	1.4802	1.18697	1.00718	0.796722	2.28387	1.03648	1.63444	1.4486	1.47697	1.27578	1.62033	1.8167	0.945982
IL-11-3	ND	0.686178	0.522098	2.14349	1.64211	0.536152	0.869511	1.75918	0.413241	ND	1.5367	0.853818	ND	1.74877	0.264681	0.173626	0.147098	0.313408	1.69041	1.03129	0.880696	1.80824	0.75784	0.424539	0.644845	2.37787	1.12836	1.15721	1.19772	0.622885	1.10562	0.828066	2.65644	0.928676	1.51651	0.97329	1.3755	0.77492	1.6372	0.631988	0.944252	1.07498	0.59945	0.779882	ND	0.994627	1.43474	2.90239	4.9787
IL-11-3	1.13627	0.181029	0.279475	0.131003	1.2567	1.14124	0.276589	0.299156	0.476025	ND	1.10489	1.01745	ND	0.274177	0.241019	0.0605815	0.179416	0.612873	1.19738	0.75908	1.13769	0.146295	0.721327	1.54106	0.743779	0.772999	1.03431	0.936234	0.742824	0.659089	1.21104	1.06134	1.01847	1.20618	0.836145	ND	0.0977102	1.05505	0.683449	0.371904	0.834932	1.0136	1.18965	0.85737	1.14907	ND	1.02458	0.458701	0.344518
IL-11-3	0.552325	0.502675	0.497746	0.519533	1.33856	1.14784	0.491314	0.875601	0.425272	ND	1.33004	1.01595	ND	0.992459	0.562536	0.270979	0.218708	0.493797	1.16186	0.605166	0.828336	1.16254	0.862545	0.972926	0.62298	1.39006	0.787504	0.834304	0.79479	0.592464	0.969867	1.16408	1.32663	0.842277	1.14785	0.84381	1.1192	0.821225	0.926435	0.618271	1.08125	0.826808	0.845556	0.825701	0.907728	0.922256	0.691574	1.32304	1.77929
IL-11-3	1.09458	0.209036	0.30277	0.13246	1.35932	1.81275	ND	0.210727	0.480745	ND	1.50402	1.39204	ND	ND	1.63561	0.0716704	0.187417	0.609142	1.1983	0.817791	1.08538	0.203758	0.685987	2.27473	0.880274	0.880514	1.11597	0.62086	0.836185	0.762635	1.23859	1.18658	1.01539	1.20173	0.861002	ND	0.0989917	1.04272	0.698928	0.376072	0.798719	1.1258	1.23494	0.91378	1.1524	ND	1.02947	0.549397	0.329045
IL-11-4	0.520078	0.0548202	0.742891	0.454864	1.0919	0.465462	0.725877	1.49387	0.473889	2.7296	0.293328	0.666101	0.898893	1.47348	1.5303	ND	0.204432	0.266769	2.0025	0.666142	0.979713	2.6183	1.19352	0.758999	0.89534	2.00078	1.16448	1.72412	3.10669	1.32726	0.778695	1.85245	3.44502	0.941565	2.3284	1.11071	1.63582	0.935921	0.779147	1.31872	1.65921	1.03941	0.796236	1.46646	1.22432	1.16229	1.26726	2.24508	3.38351
IL-11-4	0.354134	0.142848	0.607738	0.597881	0.673783	0.906783	0.779107	1.78604	0.400063	1.30101	0.382546	1.38918	0.812276	1.50082	0.905805	ND	0.329278	0.294848	1.79364	0.858088	0.752693	1.88737	1.21653	0.984341	0.586219	1.25568	0.860195	1.28253	2.65821	1.10782	0.913668	1.97734	2.70017	0.828082	2.03215	1.06268	1.47894	0.839504	0.828706	1.26297	1.14089	0.967869	0.821626	1.3401	1.15019	1.12914	1.17706	2.46884	4.53108
IL-11-4	1.17402	0.564352	0.223592	0.801895	0.681539	1.06679	0.417853	0.86393	3.7707	2.29413	1.37708	1.13339	1.14559	0.909476	0.3126	0.342711	0.328757	0.41418	1.25119	0.944414	1.14764	0.791491	2.28955	0.842342	1.16457	1.38544	1.15347	0.414831	0.992136	0.903769	1.28891	1.29992	1.83172	1.16145	1.09854	1.19319	0.89397	1.10359	1.32746	1.28493	0.60159	1.86895	1.2612	0.893702	1.29227	1.21998	1.13739	4.84026	4.21652
IL-11-4	0.920218	0.608583	0.298102	0.941823	0.793035	1.58808	0.551499	1.03843	3.21764	2.45681	1.75479	1.44226	1.26332	1.12304	0.782999	0.417395	0.420301	0.423692	1.47421	1.2353	0.907181	0.880484	2.12807	1.49578	0.951266	1.68613	0.907391	0.414172	1.11155	1.73222	1.47053	1.94267	1.60104	1.08536	1.34938	1.17926	1.00128	1.14258	1.41275	1.40804	0.667076	1.69337	1.44025	1.40078	1.37102	1.22696	1.3396	1.93033	4.25046
IL-11-4-1	0.272314	0.266937	1.21401	2.12537	1.19787	0.747189	1.41861	1.14338	0.48334	ND	0.599985	0.68572	ND	1.1928	0.0916683	0.154409	0.226458	1.61785	0.624682	0.341142	0.379655	1.28357	0.565859	0.435907	0.718432	0.761812	0.638515	0.622781	0.832118	0.613084	0.776691	0.675306	0.615853	0.509926	0.930316	1.03685	1.11604	1.1647	2.12408	0.334363	0.701356	0.941608	0.511049	0.844572	1.25869	1.09097	0.641382	2.26687	3.12361
IL-11-4-1	0.406789	0.0938472	0.257844	0.433914	1.19067	0.930551	ND	0.39208	0.680661	ND	0.440244	0.833168	ND	0.435253	1.21685	0.0738862	0.157249	1.38784	0.815865	0.358078	0.548236	0.916517	0.674574	0.70246	0.641965	1.39837	0.69407	0.469131	0.932601	0.556616	0.524787	0.704958	0.731311	0.674406	1.07515	0.946658	1.15442	1.04231	0.963316	0.493	0.868988	1.02163	0.746716	0.807102	ND	0.982247	0.566271	0.600605	0.699478
IL-11-4-1	0.839298	1.46906	0.761014	ND	1.75137	0.93314	1.44824	1.96739	1.41728	ND	1.19869	0.865953	ND	2.28886	1.49446	0.502523	0.245075	1.03343	0.649973	0.777078	0.566592	0.713531	1.33871	0.241588	0.493521	0.772731	0.726107	0.775552	0.930108	0.561369	ND	0.558117	0.767781	0.634981	0.622571	ND	ND	0.708847	ND	0.722065	0.452985	1.14289	0.410755	0.48492	0.790557	ND	0.736038	3.94953	9.10806
IL-11-4-1	1.07441	0.312296	0.312033	0.132947	1.46572	1.41021	0.337131	0.308169	0.375872	ND	1.70828	1.12102	ND	0.24207	2.82638	0.0738412	0.210433	0.637586	1.10143	0.826042	0.839964	0.287982	0.539934	2.51202	0.491885	ND	0.875825	0.769766	0.585181	0.5636	1.31909	1.25529	0.788288	0.96647	0.820192	ND	0.113749	0.973347	0.749629	0.326301	0.879435	0.613256	1.12895	0.956888	1.08445	ND	1.19943	0.344348	0.354161
IL-12-1	1.0481	0.593439	0.662311	1.97881	0.998445	0.461282	0.630305	1.43034	0.765965	1.26367	0.856979	0.834999	1.05621	1.43539	7.36853	0.128739	0.180854	0.62897	2.63212	0.819843	1.07121	1.55881	2.74247	0.559958	0.386688	2.19305	1.533	1.47398	1.23282	0.593584	0.970857	1.83079	1.80349	1.08483	2.07907	0.823951	1.35202	0.789171	1.3789	0.745123	1.5356	0.893282	1.20205	1.82378	0.94287	0.894086	0.919929	1.9359	4.59564
IL-12-1	0.870145	0.500241	0.53895	0.940191	0.751241	0.764363	0.516581	1.1223	0.662807	1.01972	0.909657	0.928694	0.880675	1.03586	0.438123	0.195016	0.200945	0.76996	1.44285	0.507242	1.05757	2.20072	1.81859	1.06881	0.594055	1.80058	1.30821	0.713803	1.03187	0.683213	0.76267	1.82163	2.27486	1.04721	1.74724	0.876956	1.60576	0.784241	1.00663	0.99011	1.41346	0.899183	1.12431	1.55691	1.02387	1.01522	1.04926	2.13473	3.33313
IL-12-1	0.607922	0.523646	1.20576	0.433007	1.63187	1.11262	0.931862	1.43115	0.752639	0.899023	1.29752	1.40702	1.29424	1.59661	1.8959	ND	0.334165	0.773046	3.7725	1.41909	1.41166	1.31126	2.90459	1.03466	0.589847	1.61231	1.55221	1.60779	1.47733	0.838587	1.30281	2.05726	1.22263	1.2125	1.70026	0.858846	0.982897	0.791321	1.14262	0.538185	0.909243	1.09505	1.28521	2.1069	0.856047	0.869649	1.06772	1.44119	2.10027
IL-12-1	0.820588	0.682586	1.10279	1.86796	1.77639	1.31405	1.05147	1.39681	0.759907	0.966966	1.51311	1.40064	1.18028	1.60931	0.937622	ND	0.302238	0.555348	2.9245	1.62134	1.1933	1.48443	2.07124	1.52816	1.28594	2.27596	1.58729	1.11689	1.59432	0.971648	1.12999	2.34883	1.94911	1.33623	2.21922	0.826035	0.987118	0.765605	1.39588	1.03928	1.05988	1.04074	1.21614	1.59108	0.835883	0.799978	1.06714	8.38819	8.38705
IL-12-1-1	0.29063	ND	0.0286532	0.0411126	0.0912184	0.575554	ND	ND	1.64559	0.926669	0.309052	0.847628	1.28835	0.223739	0.872075	0.470813	1.54003	1.40607	0.718525	0.156733	0.831348	0.124586	1.2172	0.601266	0.653734	0.630793	0.453003	0.34557	0.913866	0.486613	1.04468	0.670376	0.569193	0.916972	0.332186	ND	0.133534	1.11624	0.0828348	0.266695	0.288303	1.11582	0.478918	0.110442	1.0902	0.828923	0.614568	0.267709	0.130934
IL-12-1-1	0.762192	0.951414	0.396365	1.17881	0.213989	0.948242	0.602792	1.26157	0.684722	0.438052	1.65729	1.09211	1.5376	1.19665	1.10024	1.19532	0.778921	0.672089	2.26366	1.36452	1.37097	0.783827	7.31706	0.790693	0.612832	3.38331	1.7102	1.2229	0.930218	0.628347	1.26825	ND	3.78982	1.46221	1.89381	0.999285	0.990964	0.92776	1.39456	0.421228	1.06813	1.08728	1.07298	0.873016	1.0219	1.01106	1.02226	4.06383	5.39511
IL-12-1-1	1.12511	0.970974	0.149487	0.357096	0.33173	1.15877	0.384988	0.877074	0.854902	0.579701	2.86525	1.20454	0.919783	0.687927	0.52286	0.833621	0.88612	0.279184	5.18593	2.64742	2.37484	1.22001	6.90826	6.6914	0.87311	5.06121	2.93562	1.61589	1.26265	0.888303	1.49531	5.06377	22.9431	2.75501	12.4721	0.968121	0.919644	0.917293	0.955078	1.24812	3.73937	0.908788	2.55855	2.31497	1.29294	1.05906	3.66218	6.44681	14.4823
IL-12-1-1	0.634043	0.157086	0.168649	0.191176	0.577802	1.29525	0.373293	1.06936	0.76583	1.0311	2.98062	1.16449	0.674598	0.805606	0.784013	0.560378	1.00772	0.249896	3.68409	1.74045	1.77156	0.861501	3.62992	7.70535	1.38162	2.62505	1.82435	1.32079	1.09681	0.851916	1.204	4.48481	18.626	2.57588	6.6876	0.836532	0.389561	0.817378	0.70657	1.15964	2.70007	0.823816	2.88939	2.55006	1.0889	0.89083	2.14905	3.5749	2.81227
IL-12-2	1.65614	0.923948	0.37424	0.196689	2.10573	0.600174	0.383852	0.956645	0.731079	1.34566	0.535155	0.904612	0.968862	1.1852	0.51278	0.122327	0.217679	0.328722	1.76562	0.974063	1.21521	1.75248	1.55589	0.899208	0.603777	1.52622	1.51849	0.960141	1.47762	0.688481	1.47847	1.28796	3.07503	0.995492	1.96986	1.02709	1.84908	0.905949	0.520654	0.951019	1.63342	1.06668	0.904602	1.65947	1.22527	1.20087	0.989974	1.59623	2.22933
IL-12-2	0.77981	0.135749	0.193181	0.186672	2.24609	0.828034	0.243434	0.228991	1.02387	0.868824	0.774449	0.878419	1.05777	0.400283	2.29752	0.0807729	0.142701	0.421744	1.57963	0.704254	1.37863	1.00492	2.15711	1.62634	0.995243	3.16375	1.91373	0.348011	1.3081	0.533386	0.968698	1.28531	4.47553	1.51533	3.3591	ND	1.41545	0.895378	0.575508	1.63579	1.45974	1.0431	1.68606	0.889163	1.19251	1.03488	1.31297	0.763166	0.484663
IL-12-2	0.614465	0.193066	1.40943	0.493221	3.02871	1.31859	1.19353	1.49042	0.882993	1.57389	1.13881	1.50926	1.19283	1.61794	0.29064	ND	0.318777	0.567188	1.71234	1.57192	2.05297	0.947417	2.71058	2.83689	0.869745	1.77407	1.91607	1.53116	1.31327	0.866501	1.91764	2.98337	1.20758	1.82644	1.52027	0.988634	0.153503	1.0264	1.10588	0.787781	0.934756	1.67359	1.90316	2.48563	1.27527	0.772854	1.09677	1.50626	1.36327
IL-12-2	0.660195	0.138979	1.27837	0.583883	3.2901	1.57483	1.46295	1.81842	1.07293	1.95233	1.50136	1.58172	1.49885	1.79215	0.499643	ND	0.392307	0.654234	2.12364	1.83146	2.20811	1.03811	2.78131	3.44165	1.5483	1.76104	2.20501	1.76715	1.54159	1.12198	2.06262	3.09042	1.43068	2.07044	1.80869	0.975243	0.181601	0.97262	1.13471	0.895726	1.16747	2.00785	2.02319	2.66414	1.19527	0.769674	1.23317	2.532	1.78954
IL-12-3	0.558562	0.323205	0.886257	ND	1.23619	0.439317	ND	0.448167	0.26768	ND	0.419036	0.729493	0.796461	0.426249	ND	0.48917	ND	0.887113	0.656338	0.748429	0.789973	ND	0.846836	0.0759039	ND	ND	0.801527	0.658862	ND	1.34338	1.00299	0.410249	0.431198	0.683078	0.422504	1.15226	0.639615	1.03792	3.37052	0.342963	0.285364	ND	0.561838	0.871108	0.989004	1.08227	0.467073	0.531448	0.665675
IL-12-3	0.720554	0.350615	0.852401	ND	1.09225	0.79616	ND	0.48732	0.336013	ND	0.536134	0.905912	0.985084	0.429966	ND	0.859287	ND	0.999059	0.826364	0.767689	0.999866	ND	0.889024	0.184556	ND	ND	0.810349	0.551519	ND	1.13265	1.12741	0.51653	0.744274	0.874281	0.605391	1.04608	0.671806	0.99283	3.06463	0.605703	0.40055	ND	0.82967	0.945009	0.972034	1.00028	0.628523	0.498194	0.598562
IL-12-3	0.161479	0.0854051	0.431532	ND	0.555276	0.84695	ND	0.257381	0.377434	ND	0.330315	0.400928	ND	0.243443	ND	0.656776	ND	0.443945	0.281553	0.362572	0.320253	ND	0.283276	0.165782	ND	ND	0.256842	0.234419	ND	0.467745	0.442287	0.250079	0.274532	0.288154	0.220567	1.16111	0.341179	0.781793	1.18292	0.195559	0.18996	ND	0.268562	0.598655	0.965628	0.998644	0.219662	0.64227	0.294399
IL-12-3	ND	0.730218	1.13488	ND	1.44638	0.600726	ND	1.38173	ND	ND	0.965812	1.86293	1.5994	1.37357	ND	1.68603	ND	1.97551	0.888444	1.9578	0.653552	ND	0.680748	1.75832	ND	ND	0.231309	0.642003	ND	0.959801	1.62402	1.46178	0.656574	0.750074	0.95784	0.916119	0.96847	0.975607	5.39181	ND	0.686106	ND	1.20231	1.03192	0.933355	0.904774	1.11602	1.77439	0.866486
IL-12-3-1	0.6731	0.819982	0.408059	2.76663	1.43271	0.450293	0.374725	0.762633	0.423582	0.461847	0.368715	0.607058	0.84908	0.663237	0.243142	0.131465	0.155447	0.943752	1.0087	0.843147	0.490295	1.03067	1.05048	0.474597	0.415944	0.762101	0.606747	0.513911	0.706125	0.520775	0.954512	0.740672	0.740246	0.670753	0.877559	0.907285	1.54252	0.944474	1.51498	0.77476	0.850008	0.814142	0.714277	0.696604	1.06841	0.997982	0.820142	1.29362	1.88676
IL-12-3-1	0.569601	0.762717	0.386243	2.0485	1.24415	0.632123	0.667649	0.798513	0.365374	0.523054	0.445648	0.71722	0.817415	0.768926	0.916666	0.107132	0.154551	0.864171	0.993262	0.828873	0.468997	0.832163	0.881747	0.72747	0.718047	1.00338	0.451621	0.389262	0.616953	0.555657	0.838669	0.784373	0.715563	0.589681	0.80205	0.819773	1.33905	0.840248	1.35015	0.692879	0.722084	1.07668	0.642495	0.58555	0.923986	0.88148	0.79183	1.75549	1.64072
IL-12-3-1	1.1646	0.663754	0.926435	0.462962	1.95704	1.24455	0.826339	1.43604	0.93044	1.16935	2.55402	1.30277	1.04868	1.24171	0.453704	0.135022	0.263018	0.456973	4.07065	2.03565	3.57797	1.75589	4.64661	3.75274	0.948253	5.30104	2.91803	1.27298	1.64892	0.906479	1.24338	4.9821	12.481	3.05655	6.53852	1.01303	0.737286	1.01624	1.14466	1.91459	2.26765	1.604	3.09095	2.78116	1.35613	1.05252	2.53517	3.021	3.7241
IL-12-3-1	1.06531	0.711083	0.905695	0.471764	1.85668	1.36918	0.873106	1.40231	0.971901	1.14077	2.52588	1.38913	1.04298	1.38433	0.547853	0.142717	0.286814	0.410451	4.27147	2.14489	3.21079	1.67436	4.28588	5.78163	1.4918	4.91796	2.73283	0.987357	1.57899	0.865641	1.26633	5.53715	12.6824	3.11246	6.95689	0.957083	0.761912	0.925557	1.13754	1.881	2.4197	1.96909	3.19034	2.84468	1.25533	0.999125	2.59032	4.75724	3.20085
IL-12-4	1.2042	0.557497	0.972463	0.518571	1.10057	0.544071	0.769977	1.29954	0.8436	2.64178	1.61165	0.990889	1.16822	1.18889	0.507471	0.719115	0.713629	0.531404	3.17469	1.80579	1.45508	1.34599	1.47655	0.925044	0.541884	2.21424	1.25978	2.76202	0.858456	0.732643	1.62667	1.72448	4.50191	1.31438	3.2741	ND	0.6774	0.870429	1.21244	0.454798	1.50164	1.07203	0.934723	1.45867	0.703664	1.02775	1.4867	1.44031	2.46511
IL-12-4	0.65784	0.333315	0.0395614	0.197187	0.196314	0.974841	ND	0.262018	1.03608	0.929758	0.929586	1.05056	0.872308	0.287422	0.914291	0.112841	0.239243	0.295902	2.03809	1.68486	1.5808	0.992296	2.43551	2.50317	0.837479	2.69998	2.31354	0.484734	1.05155	0.616188	0.995589	2.26777	16.6994	1.77428	4.70986	1.03466	1.00937	0.866723	0.48571	1.20723	1.75914	1.50374	1.55215	1.04663	1.26614	1.06157	1.42837	1.69622	0.989416
IL-12-4	0.982263	0.476213	0.177382	0.861725	1.02952	1.24454	0.280807	0.38735	1.14973	1.21211	1.03041	1.29001	0.793031	0.378569	0.275966	0.0921013	0.290421	0.350824	1.97681	1.36693	1.38071	1.11079	1.35749	2.42365	0.979549	1.2116	1.25164	0.328347	1.0375	0.762812	0.549557	1.72395	5.90156	1.38133	2.49889	0.997272	0.694689	0.878542	0.931947	2.32734	1.25806	1.35653	1.31731	0.870449	1.14716	0.997914	1.2629	1.77854	1.35829
IL-12-4	0.737034	0.89954	0.0743513	0.213552	0.331932	1.40532	ND	0.40702	0.595403	1.57668	2.41334	1.28039	1.28648	0.490505	0.349854	0.116032	0.233738	0.340084	2.77618	1.73087	1.5243	1.74939	1.63634	8.59828	1.58481	4.56724	2.03882	0.489468	0.928385	0.973269	0.88828	4.92869	17.0275	1.84775	7.45129	0.995981	0.694902	0.81431	0.60665	1.27695	2.4925	1.01961	2.09726	1.27835	1.28948	0.989421	2.63058	4.97557	2.60617
IL-12-4-1	0.634841	0.631691	1.00729	0.577045	1.72125	0.605362	0.754713	1.4053	0.584048	1.44357	1.68432	1.0831	1.03249	1.43147	0.243228	ND	0.179055	0.508127	3.33281	2.17	1.36142	1.3734	1.34724	0.892888	0.621524	1.94364	1.31452	2.68412	1.01124	0.690654	1.58938	1.98161	4.44941	1.22177	2.7062	ND	0.756386	0.874451	1.46976	0.472796	1.48755	1.0109	0.967982	1.51355	0.660635	1.02443	1.58671	2.39103	2.70365
IL-12-4-1	0.753387	0.648516	0.944294	0.468166	0.898268	1.08754	0.476246	0.809333	0.852281	1.71881	0.688878	1.08841	0.839079	0.858285	1.09413	ND	0.205116	0.42053	0.919096	1.85302	0.548266	0.587872	0.802084	0.470459	0.822334	0.499832	0.508083	0.961561	ND	0.708428	0.842474	0.654559	0.580343	0.529366	1.09166	ND	0.406032	0.781904	0.969783	0.317184	0.303754	1.23385	0.390509	0.525037	0.66036	0.902821	0.541221	2.35222	2.43147
IL-12-4-1	1.5912	0.793118	1.59691	0.609322	2.63675	1.56717	1.75603	1.63145	2.00013	1.41004	1.0635	1.97944	1.49103	2.2636	1.02585	ND	0.284717	0.403002	1.84961	3.51534	0.982235	0.668955	1.10069	0.903852	1.37584	0.935544	0.792071	1.38464	1.53223	0.99579	1.10432	1.12724	0.95608	0.921643	1.35378	ND	0.266778	1.06557	1.12425	0.42384	0.374819	2.1227	0.661707	0.981049	ND	0.777501	0.856181	2.01571	1.12405
IL-12-4-1	1.31256	0.587889	1.64565	0.539988	2.17972	2.09973	1.45126	1.61538	1.42605	1.22623	0.981222	1.99661	1.1936	1.6994	1.45214	ND	0.467419	0.356908	1.51374	3.3036	0.594023	0.60802	0.772491	1.11314	1.29672	0.916358	0.659721	1.13561	1.24338	1.19136	0.952799	1.04261	0.651294	0.615456	1.35808	ND	0.244974	0.968831	0.973442	0.30435	0.392079	1.50195	0.538303	0.823405	ND	0.710498	0.788383	1.08212	0.902845
M82	0.867823	0.839977	0.709358	0.36144	0.367644	0.374189	0.334669	0.898874	1.15187	0.869568	0.485383	0.570799	1.1096	0.760648	0.382251	1.40811	0.572174	1.00846	1.01973	0.941561	0.863497	1.63254	1.07443	0.421757	0.762866	1.18072	0.936693	0.956651	0.860061	0.727614	0.91045	0.729833	1.00509	0.798085	0.978147	0.902363	1.43708	0.90431	0.579802	0.858352	1.08527	0.932357	0.958005	1.15433	0.990857	0.987724	0.815647	0.686142	0.577221
M82	0.507847	1.13771	1.08999	2.28598	1.1717	1.1196	0.880749	1.43951	0.67328	1.26363	0.831524	1.14067	1.06423	1.51559	0.724083	1.53197	1.21826	0.9666	1.23637	1.1948	0.624545	1.02075	1.50164	0.594659	0.882074	0.655071	0.693229	0.763741	0.909827	0.926201	1.33904	0.767656	0.983388	0.779958	0.903608	1.2644	1.47764	1.20908	1.48625	1.25633	0.757364	0.952146	0.699492	0.809763	0.867805	1.29733	1.21461	1.24028	1.27967
M82	1.95716	1.60955	1.36435	0.917941	2.15525	1.2422	2.35061	1.20324	1.38615	0.671765	1.93281	1.23372	0.875204	1.29993	0.688973	0.624515	0.670007	1.10922	1.01977	0.752463	1.2785	0.818288	0.304343	1.65085	1.09127	1.73334	1.48786	1.63672	1.3554	1.01831	1.00853	1.65989	1.42175	1.20301	1.61535	0.969218	0.995534	0.968028	1.22216	1.13235	1.67618	1.25599	1.28508	1.44759	1.07863	1.03659	0.728037	1.3314	1.50498
M82	0.667171	0.412763	0.836299	0.434634	0.305409	1.26401	0.433971	0.458381	0.788694	1.19503	0.750284	1.05481	0.950968	0.423834	2.20469	0.435405	1.53956	0.915724	0.724138	1.11117	1.23345	0.52842	1.11959	1.33273	1.26379	0.430878	0.882217	0.642885	0.874713	1.32787	0.741981	0.842623	0.589774	1.21894	0.502896	0.864015	0.0897414	0.918583	0.71179	0.752973	0.481193	0.859504	1.05742	0.588322	1.0627	0.678354	1.24171	0.742174	0.638128
M82	0.989894	1.07104	0.899586	0.379551	0.620679	0.458818	0.695201	1.10509	1.4851	0.978698	0.802683	0.539022	1.06164	0.826848	0.714614	1.28925	0.888717	1.25939	1.20434	1.13448	1.0192	1.5139	0.837304	0.613519	0.668074	0.924199	0.98207	1.06178	1.01521	0.817277	1.11143	0.947616	1.34131	0.941901	1.15609	0.856228	1.53728	0.923257	0.729868	1.07809	1.31573	0.81301	1.24179	1.36403	1.00796	1.0974	1.07542	0.670996	0.692487
M82	1.60497	1.48724	1.39795	2.64352	2.29448	0.937329	1.75784	1.55057	0.685752	1.7352	1.04557	1.27373	1.25915	1.31874	ND	1.15587	1.25606	1.09973	1.57018	1.25267	1.17236	1.44531	1.37928	0.497748	0.934724	0.683156	1.13002	0.977762	1.17947	0.982043	1.6839	0.914649	1.29374	1.15005	0.980735	1.14377	1.62526	1.15685	1.64487	1.63634	0.962348	1.22141	1.00006	1.04125	ND	1.33348	1.41792	1.43337	1.63214
M82	0.673545	1.04573	1.06966	0.645872	0.797937	1.2388	1.04284	0.984581	1.23691	0.858286	1.43479	1.082	0.888381	0.854407	ND	0.554872	0.852069	0.88313	0.788053	1.12359	1.02267	0.831604	1.28165	1.87724	0.778993	1.39265	1.18527	1.35976	1.13252	0.988598	0.70972	1.49702	0.945115	1.04722	1.54714	ND	0.778167	0.900144	1.1708	0.775	1.36817	0.971979	1.03478	1.18034	0.904631	1.06059	0.557454	1.15216	1.19751
M82	0.731593	0.395995	0.632805	0.331052	0.2869	1.36505	0.504118	0.359756	0.592231	0.427815	0.716955	1.10525	0.790822	ND	1.28539	ND	1.00315	0.757756	0.437427	0.489257	0.785779	0.209192	0.501775	1.01149	1.61821	ND	0.702638	0.600701	0.672806	1.21208	0.49495	0.64072	0.419836	0.860826	0.31604	ND	0.0592887	1.01975	0.454464	0.510575	0.35375	0.993597	0.72337	0.414386	1.08741	0.508533	0.949203	0.743475	0.477861
M82	0.838603	0.522707	0.869531	ND	0.6924	0.371675	ND	0.4808	0.35447	ND	0.438928	0.510652	0.256071	0.490799	ND	0.71445	ND	0.649665	0.807516	0.523118	0.959077	ND	0.925963	0.434672	ND	ND	1.18195	ND	ND	1.25981	0.746458	0.670106	1.04949	0.846079	0.760903	1.06906	0.884703	0.98091	0.303321	0.589637	0.777279	ND	0.889498	0.839933	1.01864	1.07731	0.745298	0.558831	0.534544
M82	1.44382	1.16433	0.865782	ND	0.847255	0.752637	ND	1.17133	2.62259	ND	1.32758	0.622451	1.08497	1.10025	ND	1.65062	ND	1.40233	1.01157	1.14165	0.910332	ND	0.987668	0.66424	ND	ND	1.00108	0.884001	ND	0.926318	1.08096	0.993025	1.03467	1.02138	1.06298	0.94076	1.08928	1.03828	1.08532	1.03936	1.19198	ND	1.13679	1.04587	0.984811	0.947824	1.11264	1.21682	1.36445
M82	0.67472	1.15576	1.11237	ND	1.32506	0.706512	ND	1.25002	0.523468	ND	1.20053	1.48551	1.41914	1.25485	ND	0.832903	ND	1.14363	1.13569	1.23459	0.981795	ND	0.924688	1.50961	ND	ND	0.731012	0.867136	ND	0.781672	1.16156	1.16951	0.962306	0.976068	0.984639	0.947316	1.05417	0.985521	1.42798	1.32891	1.086	ND	0.980283	1.04822	0.961872	0.927927	1.07769	1.22566	1.29225
M82	1.04285	1.1572	1.15232	ND	1.13528	2.16918	ND	1.09785	0.499472	ND	1.03296	1.38139	1.23982	1.1541	ND	0.802024	ND	0.804373	1.04523	1.10064	1.1488	ND	1.16168	1.39148	ND	ND	1.08596	1.24886	ND	1.0322	1.01101	1.16736	0.953532	1.15647	1.19148	1.04286	0.971851	0.995287	1.18338	1.0421	0.944747	ND	0.993426	1.06598	1.03468	1.04694	1.06437	0.998694	0.808762
M82	0.670353	0.491882	1.36293	0.485553	1.40828	0.403543	1.10349	1.04283	1.05424	1.24106	0.218017	0.288176	ND	1.1648	0.374978	0.911544	1.27776	0.63637	0.860569	1.0658	1.08746	1.21466	0.701668	0.150145	0.377103	0.436383	1.06806	1.89417	ND	0.642126	1.19177	0.712829	0.460329	1.04463	0.385143	0.939443	0.608423	1.02074	0.943078	0.742902	0.708805	0.918992	0.959206	1.29041	1.04002	0.871297	1.19545	0.399801	0.458703
M82	2.05576	2.48563	1.36686	3.2984	1.87965	0.749482	1.8294	2.04906	0.810002	0.701315	1.22903	0.984731	0.768913	1.84754	0.46381	1.6694	0.480922	0.615279	1.69533	1.28374	1.35864	0.638227	2.10176	0.218381	0.340194	1.63629	1.21097	1.10477	ND	0.490622	1.15803	0.938976	1.74475	1.23217	1.46135	ND	2.16425	0.762795	1.45618	1.66196	0.752488	0.834007	1.01197	1.34472	0.709499	0.938425	1.26548	1.72183	2.38899
M82	1.10244	0.663744	0.424954	0.093307	0.303834	1.00857	0.427476	0.368043	0.945853	0.63513	1.01641	1.20693	1.12699	0.45497	0.661411	0.727043	1.0839	1.32265	0.63152	1.0539	0.673411	0.84939	0.67311	1.28331	1.24874	0.961075	0.768898	0.597179	ND	1.28006	0.886223	0.988041	0.55989	0.789517	0.765073	0.763964	0.465779	0.88598	0.729376	0.789419	1.30671	1.06038	0.987618	0.711238	0.872127	0.857781	0.671748	0.583749	0.546131
M82	0.171446	0.358746	0.845258	0.122739	0.408233	1.8384	0.639631	0.540067	1.18991	1.4225	1.53655	1.52016	1.1041	0.532687	2.4998	0.692014	1.15742	1.4257	0.812584	0.596565	0.880496	1.29772	0.523458	2.34816	2.03396	0.966256	0.952074	0.40388	ND	1.58719	0.763974	1.36016	1.23503	0.933683	1.38843	1.29659	0.761544	1.33049	0.871362	0.805719	1.232	1.18662	1.04121	0.653629	1.37835	1.3325	0.86733	1.29462	0.60618
M82	1.43333	0.926409	0.777322	0.338838	0.533181	0.574444	0.762329	0.983738	1.22821	ND	0.611518	0.698149	ND	0.915353	0.253064	1.23871	0.527028	1.03097	0.980866	0.931357	0.896528	1.15016	0.669637	0.473616	0.975943	1.19106	0.785406	0.86802	0.878174	1.02656	0.888883	0.707256	1.157	0.883033	0.887388	0.903864	1.29496	0.910125	0.598115	0.790556	0.80974	0.910697	0.952919	1.05886	0.972566	0.981844	0.88315	0.592036	0.503772
M82	0.995505	1.27263	1.29071	2.17149	1.82286	1.18287	1.33509	1.3044	0.780843	ND	0.86492	1.14325	ND	1.09326	0.410128	1.42997	1.25724	0.917938	1.39732	0.965865	0.905382	0.873318	1.21337	0.448667	1.32965	0.370765	1.09684	0.771669	1.18633	1.44716	1.34893	0.699585	1.16601	0.945784	0.798204	1.34085	1.4774	1.28756	1.49052	1.45373	0.678987	1.23852	0.815661	0.964965	ND	1.32601	1.18682	1.06318	1.10881
M82	0.842017	1.30344	1.0959	1.00268	1.20953	1.23673	1.47482	1.22842	1.45968	ND	1.80424	1.16934	ND	1.57916	0.434682	0.995563	0.732518	1.18459	1.02094	1.26755	1.16652	1.46783	1.5283	2.04122	0.995354	1.85769	1.31356	1.59681	1.2946	1.00606	1.06334	1.85766	1.10978	1.0973	1.88462	0.935991	1.06945	0.947507	1.23913	1.02048	1.83918	1.06685	1.2678	1.32422	1.03414	1.03622	0.721002	1.6518	1.79888
M82	0.729147	0.497526	0.836069	0.486992	0.434426	1.00595	0.427765	0.483439	0.531263	ND	0.719322	0.98926	ND	0.412226	2.90213	0.335756	1.48321	0.866508	0.600874	0.835226	1.03157	0.5087	0.588686	1.0365	0.699053	0.580484	0.804197	0.763501	0.6409	0.520229	0.698844	0.735499	0.567209	1.07388	0.429793	0.819298	0.158198	0.854807	0.672229	0.735231	0.67209	0.783934	0.96362	0.651953	0.993293	0.65592	1.20903	0.692985	0.588544
M82	0.66677	0.577939	0.425953	0.25838	0.37603	0.329308	ND	0.402375	0.702399	0.563233	0.336816	0.378361	ND	0.429967	0.252227	0.867761	ND	0.612795	0.70628	0.44645	0.563335	ND	0.414375	0.224349	0.604071	ND	0.577145	0.287023	0.582884	0.468233	0.597981	0.318749	0.744402	0.536168	0.431144	0.983583	1.21389	0.980036	0.35451	0.644238	0.360352	0.608179	0.580564	0.629999	0.712367	0.984827	0.563436	0.307236	0.239769
M82	0.698881	1.26237	1.12756	1.48577	1.42788	0.954831	ND	1.42952	1.54786	1.03797	1.37501	1.05677	ND	1.52105	0.257877	1.22496	ND	1.01986	1.23751	1.32119	1.13585	ND	1.46901	0.931432	0.739714	1.64549	1.30081	1.69813	1.05891	0.725748	1.24421	1.37212	1.2851	1.16495	1.63863	1.31508	1.31949	1.16976	1.376	1.19216	1.42073	1.80555	1.20046	1.33798	1.18885	1.37865	0.856346	1.39403	1.42944
M82	1.47854	1.55114	1.3275	1.47894	1.50312	1.24884	ND	1.48078	1.33204	1.42554	1.54669	1.29882	ND	1.63961	3.1015	1.28647	ND	1.25203	1.21236	1.31028	1.23998	ND	1.49942	1.64681	0.903465	1.08598	ND	1.37246	1.42666	1.08678	1.26027	1.50971	1.32596	1.1545	1.56276	0.885933	1.25979	0.942895	1.43154	1.2105	1.60196	0.876476	1.18921	1.31099	1.00938	1.02625	0.906085	1.67915	1.67929
M82	1.15581	0.608551	1.11898	0.776911	0.692967	1.46702	ND	0.687326	0.417699	0.973249	0.741478	1.26605	ND	0.409377	0.388393	0.620816	ND	1.11532	0.843848	0.922082	1.06083	ND	0.61719	1.19741	1.75275	0.26853	1.12204	0.642384	0.931547	1.71924	0.89754	0.799416	0.644536	1.14438	0.367464	0.815401	0.20683	0.90731	0.837948	0.953096	0.616958	0.709793	1.02977	0.721031	1.08941	0.610274	1.67413	0.619585	0.651494
[truncated: 25 more columns]
