# Supplementary material for: Identification and characterization of metabolite quantitative trait loci in tomato leaves and comparison with those reported for fruits and seeds
Source: Metabolomics. 2019 Mar 15;15(4):46. doi: 10.1007/s11306-019-1503-8 (PMC6420416; doi:10.1007/s11306-019-1503-8)
Supplement: Supplementary file 6 — List of links for each network. The metabolite relevance networks have been separately inferred for each tissue (leaf, seed and fruit) and between the two seasons. The digits 1 and 2 stand for the first and second experiments, respectively. For fruits, the data from the third trial were also available and the digit 3 refers to the metabolite data obtained from the tissue fruit in the third trial. To infer the networks, we applied pairwise Pearson correlation and coefficients at a significance level of 0.01 (FDR corrected) were selected to appear as a link in the network—Supplementary material 6 (XLSX 529 KB) [file 11306_2019_1503_MOESM6_ESM.xlsx]

## Sheet: cor_range_accross_all_tissues_s
Supplementary Table 2. List of links for each network. The metabolite relevance networks have been separately inferred for each tissue (leaf, seed and fruit) and between the two seasons. The digits 1 and 2 stand for the first and second experiments, respectively. For fruits, the data from the third trial were also available and the digit 3 refers to the metabolite data obtained from the tissue fr…
m1	m2	min_cor	max_cor	diff_cor	sd_cor	number_of_tissues	tissues
Psicose	mannose	-0.138071	-0.137645	0.000426921	0.000301879	2	leaf1_Fruit3 ; leaf2_Fruit3
pyruv	calysteg_a3	0.743517	0.744501	0.000984211	0.000695942	2	leaf1_Fruit3 ; leaf2_Fruit3
fa16_0	xlitol	0.00976113	0.0116727	0.00191162	0.00135172	2	Fruit1_Fruit3 ; Fruit2_Fruit3
adenosine_5m	xlitol	-0.0132014	-0.00964167	0.00355972	0.00205521	3	Fruit3_Fruit3 ; Fruit3_Fruit3 ; Fruit3_seed
suqalene	xlitol	-0.156783	-0.151905	0.00487747	0.00281601	3	leaf2_Fruit3 ; Fruit3_Fruit3 ; Fruit3_Fruit3
guan	Proline, 4-hydroxy	0.380043	0.385447	0.00540375	0.00311986	3	leaf2_leaf2 ; leaf2_leaf2 ; leaf2_Fruit3
guan	guan	0.993932	1	0.0060675	0.00350307	3	leaf2_leaf2 ; leaf2_Fruit3 ; Fruit3_Fruit3
Proline, 4-hydroxy	fa16_0	-0.0291444	-0.0237071	0.00543731	0.00384476	2	leaf2_Fruit1 ; leaf2_Fruit2
suqalene	Lyxose	-0.0812353	-0.0745182	0.00671711	0.00387812	3	leaf2_leaf2 ; leaf2_leaf2 ; leaf2_Fruit3
Mannitol	mannose	0.0207405	0.0303633	0.00962286	0.00495786	3	Fruit1_Fruit3 ; Fruit2_Fruit3 ; Fruit3_seed
Cellobiose	Pyroglutamic acid	0.133637	0.143388	0.00975055	0.00562948	3	leaf2_leaf2 ; leaf2_leaf2 ; leaf2_seed
Caffeic acid, trans	xlitol	-0.0864855	-0.0776051	0.00888045	0.00627943	2	leaf1_Fruit3 ; leaf2_Fruit3
Caffeic acid, cis	Dopamine	-0.0180019	-0.00494353	0.0130584	0.00753925	3	leaf1_leaf2 ; leaf2_leaf2 ; leaf2_leaf2
Proline, 4-hydroxy	salicylate	0.0097627	0.0206129	0.0108502	0.00767224	2	leaf2_Fruit3 ; leaf2_seed
Lactic acid	galactose	0.0850928	0.0960177	0.0109249	0.00772507	2	leaf1_Fruit3 ; leaf2_Fruit3
Lyxose	Arabinose	-0.0842322	-0.0732947	0.0109375	0.00773398	2	leaf2_Fruit1 ; leaf2_Fruit2
Glucose, 2-amino-2-deoxy	Aconitate	0.100799	0.113216	0.0124175	0.00878048	2	leaf2_Fruit1 ; leaf2_Fruit2
Proline, 4-hydroxy	octadecanoate	0.00436573	0.0174633	0.0130975	0.00926135	2	leaf2_Fruit3 ; leaf2_seed
Lactic acid	Dopamine	-0.320167	-0.302907	0.0172602	0.00996517	3	leaf1_leaf2 ; leaf2_leaf2 ; leaf2_leaf2
isocitrate	galactose	0.112597	0.129936	0.0173388	0.0100106	3	leaf2_Fruit3 ; Fruit3_Fruit3 ; Fruit3_Fruit3
Psicose	Gentiobiose	-0.283184	-0.265198	0.0179863	0.0103844	3	leaf1_leaf2 ; leaf2_leaf2 ; leaf2_leaf2
histidine	raffinose	0.0539173	0.0720434	0.0181261	0.0104651	3	Fruit3_Fruit3 ; Fruit3_seed ; Fruit3_Fruit3
fa16_0	histidine	-0.0356876	-0.0207908	0.0148968	0.0105337	2	Fruit1_Fruit3 ; Fruit2_Fruit3
Caffeic acid, trans	phen_amine	0.0254237	0.0408786	0.0154549	0.0109283	2	leaf1_Fruit3 ; leaf2_Fruit3
Aconitate	mannose	0.197851	0.21418	0.0163289	0.0115463	2	Fruit1_Fruit3 ; Fruit2_Fruit3
Cellobiose	Lyxose	0.12776	0.148917	0.0211565	0.0122147	3	leaf2_leaf2 ; leaf2_leaf2 ; leaf2_seed
Lactic acid	mannose	0.0227233	0.0401714	0.0174481	0.0123377	2	leaf1_Fruit3 ; leaf2_Fruit3
isocitrate	xylose	-0.115542	-0.0940936	0.0214484	0.0123832	3	leaf2_Fruit3 ; Fruit3_Fruit3 ; Fruit3_Fruit3
Glucose, 1,6-anhdro, beta	histidine	-0.15782	-0.140076	0.0177437	0.0125467	2	leaf1_Fruit3 ; leaf2_Fruit3
octadecanoate	xlitol	-0.0387475	-0.0162138	0.0225337	0.0130098	3	Fruit3_Fruit3 ; Fruit3_Fruit3 ; Fruit3_seed
pyruv	histidine	0.0514585	0.0817935	0.030335	0.0131477	5	leaf1_Fruit3 ; leaf2_Fruit3 ; Fruit3_Fruit3 ; Fruit3_Fruit3 ; Fruit3_seed
Quinic acid, 3-caffeoyl-cis	salicylate	0.032041	0.0507747	0.0187338	0.0132468	2	leaf2_Fruit3 ; leaf2_seed
Cellobiose	Glucose, 2-amino-2-deoxy	0.144847	0.169523	0.0246767	0.0142471	3	leaf2_leaf2 ; leaf2_leaf2 ; leaf2_seed
Aconitate	xlitol	-0.0303329	-0.00961271	0.0207202	0.0146514	2	Fruit1_Fruit3 ; Fruit2_Fruit3
citramalate	phen_amine	-0.113909	-0.0834086	0.0305006	0.0148211	4	Fruit1_Fruit3 ; Fruit2_Fruit3 ; Fruit3_Fruit3 ; Fruit3_Fruit3
suqalene	calysteg_a3	0.0728634	0.0991938	0.0263304	0.0152019	3	leaf2_Fruit3 ; Fruit3_Fruit3 ; Fruit3_Fruit3
glutamine	xylose	-0.123068	-0.0901016	0.032966	0.0152798	4	leaf1_Fruit3 ; leaf2_Fruit3 ; Fruit3_Fruit3 ; Fruit3_Fruit3
Glucose, 1,6-anhdro, beta	Gentiobiose	0.091686	0.120129	0.0284435	0.0164218	3	leaf1_leaf2 ; leaf2_leaf2 ; leaf2_leaf2
Gentiobiose	raffinose	0.0613614	0.0851497	0.0237883	0.0168209	2	leaf2_Fruit3 ; leaf2_seed
citramalate	calysteg_b2	-0.0294052	0.011176	0.0405812	0.0168273	4	Fruit1_Fruit3 ; Fruit2_Fruit3 ; Fruit3_Fruit3 ; Fruit3_Fruit3
Lactic acid	Pyroglutamic acid	0.0322528	0.062543	0.0302903	0.0174881	3	leaf1_leaf2 ; leaf2_leaf2 ; leaf2_leaf2
fa18_2	xlitol	0.0234389	0.0482986	0.0248597	0.0175784	2	Fruit1_Fruit3 ; Fruit2_Fruit3
Ornithine	calysteg_b2	0.210599	0.245802	0.0352032	0.0176084	3	leaf1_Fruit3 ; leaf2_Fruit3 ; Fruit3_seed
Quinic acid, 3-caffeoyl-trans	threonate	-0.0103215	0.0239819	0.0343033	0.0177324	3	leaf2_Fruit1 ; leaf2_Fruit2 ; leaf2_Fruit3
putrescine	Pyroglutamic acid	-0.134494	-0.0791801	0.055314	0.0183789	6	leaf2_leaf2 ; leaf2_leaf2 ; leaf2_Fruit1 ; leaf2_Fruit2 ; leaf2_Fruit3 ; leaf2_seed
Glucose, 1,6-anhdro, beta	Pyroglutamic acid	-0.00614292	0.0257688	0.0319117	0.0184242	3	leaf1_leaf2 ; leaf2_leaf2 ; leaf2_leaf2
Psicose	Serine, O-acetyl-	0.24697	0.279884	0.032914	0.0190029	3	leaf1_leaf2 ; leaf2_leaf2 ; leaf2_leaf2
isocitrate	Gentiobiose	-0.270571	-0.23696	0.0336106	0.0194051	3	leaf2_leaf2 ; leaf2_leaf2 ; leaf2_Fruit3
Glucose, 2-amino-2-deoxy	fa16_0	0.0619857	0.089617	0.0276313	0.0195383	2	leaf2_Fruit1 ; leaf2_Fruit2
fa18_0	xylose	0.101891	0.129767	0.0278761	0.0197114	2	Fruit1_Fruit3 ; Fruit2_Fruit3
Quinic acid, 3-caffeoyl-cis	fa18_0	0.124575	0.153449	0.0288738	0.0204168	2	leaf2_Fruit1 ; leaf2_Fruit2
glutamine	Lyxose	-0.263865	-0.221334	0.0425317	0.0205354	4	leaf1_leaf2 ; leaf2_leaf2 ; leaf2_leaf2 ; leaf2_Fruit3
cysteine	calysteg_b2	0.0948562	0.139048	0.0441921	0.0212897	4	Fruit1_Fruit3 ; Fruit2_Fruit3 ; Fruit3_Fruit3 ; Fruit3_Fruit3
mannose	octadecanoate	0.165589	0.203304	0.0377145	0.0217744	3	Fruit3_Fruit3 ; Fruit3_seed ; Fruit3_Fruit3
Psicose	Proline, 4-hydroxy	0.0916284	0.129774	0.0381458	0.0220235	3	leaf1_leaf2 ; leaf2_leaf2 ; leaf2_leaf2
Inositol-1-phosphate	mannose	-0.0111372	0.0282205	0.0393577	0.022385	3	leaf2_Fruit3 ; Fruit1_Fruit3 ; Fruit2_Fruit3
glutamine	histidine	0.0721928	0.118077	0.0458838	0.0227192	4	leaf1_Fruit3 ; leaf2_Fruit3 ; Fruit3_Fruit3 ; Fruit3_Fruit3
Dopamine	raffinose	-0.188633	-0.155955	0.0326775	0.0231065	2	leaf2_Fruit3 ; leaf2_seed
Glucose, 1,6-anhdro, beta	Serine, O-acetyl-	0.260039	0.30015	0.0401113	0.0231583	3	leaf1_leaf2 ; leaf2_leaf2 ; leaf2_leaf2
Lyxose	octadecanoate	-0.0770517	-0.0439529	0.0330988	0.0234044	2	leaf2_Fruit3 ; leaf2_seed
fa18_2	phen_amine	-0.351828	-0.31862	0.0332082	0.0234817	2	Fruit1_Fruit3 ; Fruit2_Fruit3
isocitrate	fa18_0	-0.17978	-0.127238	0.0525417	0.0236444	4	leaf2_Fruit1 ; leaf2_Fruit2 ; Fruit1_Fruit3 ; Fruit2_Fruit3
aspartate	nico_amid	-0.155137	-0.108694	0.0464427	0.0246239	5	leaf1_Fruit3 ; leaf2_Fruit3 ; Fruit3_Fruit3 ; Fruit3_Fruit3 ; Fruit3_seed
quinate	calysteg_b2	-0.06057	0.000652547	0.0612226	0.0246551	5	leaf2_Fruit3 ; Fruit1_Fruit3 ; Fruit2_Fruit3 ; Fruit3_Fruit3 ; Fruit3_Fruit3
Proline, 4-hydroxy	Mannitol	-0.145251	-0.0949379	0.0503128	0.0251564	3	leaf2_Fruit1 ; leaf2_Fruit2 ; leaf2_seed
Maleate	Quinic acid, 3-caffeoyl-cis	-0.114993	-0.0497086	0.0652842	0.0269397	4	leaf2_leaf2 ; leaf2_leaf2 ; leaf2_Fruit1 ; leaf2_Fruit2
Maleate	xylose	-0.045344	0.00837232	0.0537164	0.027717	3	leaf2_Fruit3 ; Fruit1_Fruit3 ; Fruit2_Fruit3
Dopamine	citramalate	-0.126459	-0.0696685	0.05679	0.0285787	3	leaf2_Fruit1 ; leaf2_Fruit2 ; leaf2_Fruit3
Lyxose	citramalate	0.014632	0.0733822	0.0587501	0.0296903	3	leaf2_Fruit1 ; leaf2_Fruit2 ; leaf2_Fruit3
Caffeic acid, cis	histidine	0.183349	0.226082	0.0427332	0.0302169	2	leaf1_Fruit3 ; leaf2_Fruit3
nicotinate_2	Lyxose	-0.0525299	0.0101141	0.062644	0.0302518	4	leaf2_leaf2 ; leaf2_leaf2 ; leaf2_Fruit3 ; leaf2_seed
galactorinate_l14	Quinic acid, 3-caffeoyl-trans	-0.0256764	0.0452516	0.070928	0.0305258	4	leaf2_leaf2 ; leaf2_leaf2 ; leaf2_Fruit3 ; leaf2_seed
Lyxose	l_ascorbate	0.000157059	0.061323	0.0611659	0.0307735	3	leaf2_Fruit1 ; leaf2_Fruit2 ; leaf2_Fruit3
Caffeic acid, cis	calysteg_b2	0.00156024	0.045588	0.0440278	0.0311324	2	leaf1_Fruit3 ; leaf2_Fruit3
Cellobiose	galactose	0.0439058	0.0882247	0.0443189	0.0313382	2	leaf2_Fruit3 ; Fruit3_seed
Quinic acid, 3-caffeoyl-cis	fa16_0	0.116494	0.160899	0.0444054	0.0313994	2	leaf2_Fruit1 ; leaf2_Fruit2
Lactic acid	Gentiobiose	-0.0982734	-0.0437391	0.0545343	0.0314854	3	leaf1_leaf2 ; leaf2_leaf2 ; leaf2_leaf2
fructose	Quinic acid, 3-caffeoyl-trans	0.159126	0.232859	0.0737324	0.031815	5	leaf1_leaf2 ; leaf2_leaf2 ; leaf2_leaf2 ; leaf2_Fruit3 ; leaf2_seed
Quinic acid, 3-caffeoyl-cis	citramalate	-0.101698	-0.0411089	0.0605891	0.0319254	3	leaf2_Fruit1 ; leaf2_Fruit2 ; leaf2_Fruit3
Quinic acid, 3-caffeoyl-trans	cysteine	-0.119647	-0.056632	0.0630149	0.0330422	3	leaf2_Fruit1 ; leaf2_Fruit2 ; leaf2_Fruit3
Psicose	Glucose, 2-amino-2-deoxy	0.00639337	0.0640027	0.0576093	0.0332608	3	leaf1_leaf2 ; leaf2_leaf2 ; leaf2_leaf2
Lyxose	Sorbitol	-0.16721	-0.108954	0.058256	0.0333675	3	leaf2_Fruit1 ; leaf2_Fruit2 ; leaf2_seed
Dopamine	fa18_2	-0.118602	-0.069956	0.0486462	0.0343981	2	leaf2_Fruit1 ; leaf2_Fruit2
Cellobiose	Quinic acid, 3-caffeoyl-trans	0.187595	0.247617	0.0600228	0.0346542	3	leaf2_leaf2 ; leaf2_leaf2 ; leaf2_seed
dehydroascorbate	Proline, 4-hydroxy	-0.0425934	0.0420333	0.0846267	0.0347641	5	leaf2_leaf2 ; leaf2_leaf2 ; leaf2_Fruit1 ; leaf2_Fruit2 ; leaf2_Fruit3
adenosine_5m	octadecanoate	-0.104556	0.00483903	0.109395	0.0348489	6	Fruit3_Fruit3 ; Fruit3_seed ; seed_seed ; Fruit3_Fruit3 ; Fruit3_seed ; seed_seed
Melezitose	calysteg_b2	0.407055	0.476729	0.0696745	0.0348704	3	Fruit1_Fruit3 ; Fruit2_Fruit3 ; Fruit3_seed
Glycolic acid	galactose	-0.0875272	-0.0184253	0.0691019	0.0349371	3	leaf1_Fruit3 ; leaf2_Fruit3 ; Fruit3_seed
suqalene	Quinic acid, 3-caffeoyl-cis	-0.268663	-0.206297	0.0623659	0.036007	3	leaf2_leaf2 ; leaf2_leaf2 ; leaf2_Fruit3
phosphate	xlitol	0.0205471	0.0991708	0.0786237	0.0365252	5	leaf1_Fruit3 ; leaf2_Fruit3 ; Fruit3_Fruit3 ; Fruit3_Fruit3 ; Fruit3_seed
Caffeic acid, cis	Quinic acid, 3-caffeoyl-cis	0.127261	0.19054	0.0632786	0.0365339	3	leaf1_leaf2 ; leaf2_leaf2 ; leaf2_leaf2
Caffeic acid, trans	Quinic acid, 3-caffeoyl-cis	0.21415	0.278078	0.0639283	0.036909	3	leaf1_leaf2 ; leaf2_leaf2 ; leaf2_leaf2
fa16_0	phen_amine	-0.295057	-0.241886	0.053171	0.0375976	2	Fruit1_Fruit3 ; Fruit2_Fruit3
glycerate_3p	histidine	0.210593	0.292678	0.0820841	0.0376016	4	Fruit1_Fruit3 ; Fruit2_Fruit3 ; Fruit3_Fruit3 ; Fruit3_Fruit3
Mannitol	xlitol	0.0179848	0.0933941	0.0754092	0.0377136	3	Fruit1_Fruit3 ; Fruit2_Fruit3 ; Fruit3_seed
Sorbitol	galactose	-0.229491	-0.153486	0.0760048	0.0380153	3	Fruit1_Fruit3 ; Fruit2_Fruit3 ; Fruit3_seed
maltitol	nico_amid	-0.173806	-0.0965507	0.0772556	0.038094	4	Fruit1_Fruit3 ; Fruit2_Fruit3 ; Fruit3_Fruit3 ; Fruit3_Fruit3
Glucose, 1,6-anhdro, beta	xylose	0.130212	0.184467	0.054255	0.0383641	2	leaf1_Fruit3 ; leaf2_Fruit3
shikimate	xlitol	0.0427083	0.123841	0.0811329	0.0384525	4	Fruit1_Fruit3 ; Fruit2_Fruit3 ; Fruit3_Fruit3 ; Fruit3_Fruit3
a_tocopherol	histidine	0.137294	0.231697	0.0944024	0.038932	4	Fruit1_Fruit3 ; Fruit2_Fruit3 ; Fruit3_Fruit3 ; Fruit3_Fruit3
Quinic acid, 3-caffeoyl-trans	s_me_cysteine	-0.122132	-0.066693	0.0554394	0.0392016	2	leaf2_Fruit1 ; leaf2_Fruit2
Quinic acid, 3-caffeoyl-trans	fa18_0	0.0809479	0.136937	0.0559896	0.0395906	2	leaf2_Fruit1 ; leaf2_Fruit2
Caffeic acid, trans	Glycolic acid	-0.0288827	0.0677399	0.0966225	0.0402404	8	leaf1_leaf1 ; leaf1_leaf2 ; leaf1_seed ; leaf2_leaf2 ; leaf2_seed ; leaf1_leaf1 ; leaf1_leaf2 ; leaf2_leaf2
Lactic acid	Serine, O-acetyl-	0.232626	0.30395	0.0713237	0.0411788	3	leaf1_leaf2 ; leaf2_leaf2 ; leaf2_leaf2
Cellobiose	Dopamine	-0.0619229	0.00942922	0.0713521	0.0411951	3	leaf2_leaf2 ; leaf2_leaf2 ; leaf2_seed
Serine, O-acetyl-	raffinose	0.100595	0.159425	0.0588303	0.0415993	2	leaf2_Fruit3 ; leaf2_seed
glutamine	nico_amid	-0.0900199	0.00941105	0.099431	0.0422663	4	leaf1_Fruit3 ; leaf2_Fruit3 ; Fruit3_Fruit3 ; Fruit3_Fruit3
Lyxose	raffinose	0.283312	0.343427	0.0601153	0.0425079	2	leaf2_Fruit3 ; leaf2_seed
fa16_0	xylose	0.101747	0.1619	0.0601529	0.0425345	2	Fruit1_Fruit3 ; Fruit2_Fruit3
Dopamine	s_me_cysteine	0.0839107	0.145127	0.0612162	0.0432864	2	leaf2_Fruit1 ; leaf2_Fruit2
Glucose, 1,6-anhdro, beta	Glucose, 2-amino-2-deoxy	0.145549	0.220557	0.0750085	0.0433062	3	leaf1_leaf2 ; leaf2_leaf2 ; leaf2_leaf2
maltitol	histidine	-0.02888	0.0621691	0.0910491	0.0434581	4	Fruit1_Fruit3 ; Fruit2_Fruit3 ; Fruit3_Fruit3 ; Fruit3_Fruit3
Proline, 4-hydroxy	maltitol	-0.0660967	0.0137493	0.079846	0.0434762	3	leaf2_Fruit1 ; leaf2_Fruit2 ; leaf2_Fruit3
Gentiobiose	octadecanoate	-0.0931567	-0.0314196	0.0617371	0.0436547	2	leaf2_Fruit3 ; leaf2_seed
Ornithine	Quinic acid, 3-caffeoyl-trans	0.0273659	0.119687	0.092321	0.0441473	4	leaf1_leaf2 ; leaf2_leaf2 ; leaf2_leaf2 ; leaf2_seed
Caffeic acid, trans	Quinic acid, 3-caffeoyl-trans	0.257533	0.334995	0.0774617	0.0447225	3	leaf1_leaf2 ; leaf2_leaf2 ; leaf2_leaf2
suqalene	calysteg_b2	0.18495	0.262659	0.0777091	0.0448654	3	leaf2_Fruit3 ; Fruit3_Fruit3 ; Fruit3_Fruit3
Caffeic acid, trans	Melezitose	0.04913	0.172527	0.123397	0.0451689	6	leaf1_Fruit1 ; leaf1_Fruit2 ; leaf1_seed ; leaf2_Fruit1 ; leaf2_Fruit2 ; leaf2_seed
Maleate	calysteg_b2	-0.131525	-0.0413929	0.0901318	0.0453033	3	leaf2_Fruit3 ; Fruit1_Fruit3 ; Fruit2_Fruit3
fa18_2	calysteg_a3	0.619699	0.684519	0.0648193	0.0458342	2	Fruit1_Fruit3 ; Fruit2_Fruit3
Glucose, 1,6-anhdro, beta	Quinic acid, 3-caffeoyl-cis	0.19725	0.276842	0.079592	0.0459524	3	leaf1_leaf2 ; leaf2_leaf2 ; leaf2_leaf2
Caffeic acid, cis	Lyxose	0.194939	0.27467	0.0797301	0.0460322	3	leaf1_leaf2 ; leaf2_leaf2 ; leaf2_leaf2
Maleate	Aconitate	0.0489731	0.1904	0.141427	0.0461736	8	leaf2_Fruit1 ; leaf2_Fruit2 ; Fruit1_Fruit1 ; Fruit1_Fruit2 ; Fruit2_Fruit2 ; Fruit1_Fruit1 ; Fruit1_Fruit2 ; Fruit2_Fruit2
Lactic acid	histidine	-0.285483	-0.219775	0.0657076	0.0464623	2	leaf1_Fruit3 ; leaf2_Fruit3
Proline, 4-hydroxy	raffinose	0.0217392	0.0874542	0.065715	0.0464676	2	leaf2_Fruit3 ; leaf2_seed
Tyramine	xylose	-0.0113506	0.0750736	0.0864242	0.0467567	3	leaf1_Fruit3 ; leaf2_Fruit3 ; Fruit3_seed
Tyramine	mannose	-0.231416	-0.149479	0.0819367	0.0468282	3	leaf1_Fruit3 ; leaf2_Fruit3 ; Fruit3_seed
alanine	histidine	-0.0050439	0.130362	0.135406	0.0472403	7	leaf1_Fruit3 ; leaf2_Fruit3 ; Fruit1_Fruit3 ; Fruit2_Fruit3 ; Fruit3_Fruit3 ; Fruit3_Fruit3 ; Fruit3_seed
glutamine	Gentiobiose	-0.38541	-0.292989	0.0924209	0.0478224	4	leaf1_leaf2 ; leaf2_leaf2 ; leaf2_leaf2 ; leaf2_Fruit3
Tyramine	Serine, O-acetyl-	-0.168029	-0.0615957	0.106434	0.0479113	4	leaf1_leaf2 ; leaf2_leaf2 ; leaf2_leaf2 ; leaf2_seed
leucine	calysteg_a3	0.272349	0.370599	0.0982493	0.0480628	4	Fruit1_Fruit3 ; Fruit2_Fruit3 ; Fruit3_Fruit3 ; Fruit3_Fruit3
suqalene	histidine	-0.0269239	0.0564052	0.0833291	0.0481101	3	leaf2_Fruit3 ; Fruit3_Fruit3 ; Fruit3_Fruit3
Serine, O-acetyl-	Aconitate	-0.0915803	-0.0229767	0.0686035	0.04851	2	leaf2_Fruit1 ; leaf2_Fruit2
Lyxose	cysteine	-0.188253	-0.100646	0.0876071	0.0486501	3	leaf2_Fruit1 ; leaf2_Fruit2 ; leaf2_Fruit3
Caffeic acid, cis	galactose	0.0285528	0.0974481	0.0688953	0.0487163	2	leaf1_Fruit3 ; leaf2_Fruit3
Lactic acid	leucine	-0.309001	-0.184611	0.124389	0.048915	6	leaf1_Fruit1 ; leaf1_Fruit2 ; leaf1_Fruit3 ; leaf2_Fruit1 ; leaf2_Fruit2 ; leaf2_Fruit3
Glycolic acid	Pyroglutamic acid	-0.0011835	0.102211	0.103395	0.0489769	4	leaf1_leaf2 ; leaf2_leaf2 ; leaf2_leaf2 ; leaf2_seed
Cellobiose	glycerol_1p	-0.181107	-0.0131766	0.16793	0.0490254	9	leaf2_Fruit1 ; leaf2_Fruit2 ; leaf2_Fruit3 ; leaf2_seed ; seed_seed ; Fruit1_seed ; Fruit2_seed ; Fruit3_seed ; seed_seed
suqalene	Proline, 4-hydroxy	0.0765419	0.161774	0.0852322	0.0492088	3	leaf2_leaf2 ; leaf2_leaf2 ; leaf2_Fruit3
saccharate_6	phen_amine	-0.173307	-0.0433546	0.129953	0.0492149	6	leaf1_Fruit3 ; leaf2_Fruit3 ; Fruit1_Fruit3 ; Fruit2_Fruit3 ; Fruit3_Fruit3 ; Fruit3_Fruit3
Tyramine	fa16_0	0.0860857	0.226933	0.140847	0.0493949	6	leaf1_Fruit1 ; leaf1_Fruit2 ; leaf2_Fruit1 ; leaf2_Fruit2 ; Fruit1_seed ; Fruit2_seed
Quinic acid, 3-caffeoyl-cis	s_me_cysteine	-0.0484699	0.0214261	0.069896	0.0494239	2	leaf2_Fruit1 ; leaf2_Fruit2
Caffeic acid, cis	mannose	0.170896	0.241374	0.0704783	0.0498357	2	leaf1_Fruit3 ; leaf2_Fruit3
Psicose	glycerol_1p	-0.200735	-0.0266914	0.174044	0.0500659	8	leaf1_Fruit1 ; leaf1_Fruit2 ; leaf1_Fruit3 ; leaf1_seed ; leaf2_Fruit1 ; leaf2_Fruit2 ; leaf2_Fruit3 ; leaf2_seed
Rhamnose	mannose	-0.115588	0.00577626	0.121364	0.050491	4	leaf1_Fruit3 ; leaf2_Fruit3 ; Fruit1_Fruit3 ; Fruit2_Fruit3
Quinic acid, 3-caffeoyl-cis	a_tocopherol	-0.0427968	0.0569481	0.099745	0.0509626	3	leaf2_Fruit1 ; leaf2_Fruit2 ; leaf2_Fruit3
Proline, 4-hydroxy	leucine	-0.143211	-0.0480851	0.0951255	0.051347	3	leaf2_Fruit1 ; leaf2_Fruit2 ; leaf2_Fruit3
glutarate_2o	mannose	-0.209384	-0.0554481	0.153936	0.0513791	6	leaf1_Fruit3 ; leaf2_Fruit3 ; Fruit1_Fruit3 ; Fruit2_Fruit3 ; Fruit3_Fruit3 ; Fruit3_Fruit3
Psicose	Lyxose	-0.0357315	0.0536627	0.0893942	0.0516117	3	leaf1_leaf2 ; leaf2_leaf2 ; leaf2_leaf2
Serine, O-acetyl-	arginine	-0.257557	-0.145346	0.112211	0.0521884	4	leaf2_Fruit1 ; leaf2_Fruit2 ; leaf2_Fruit3 ; leaf2_seed
pyruv	s_me_cysteine	-0.009502	0.124275	0.133777	0.0541313	8	leaf1_Fruit1 ; leaf1_Fruit2 ; leaf2_Fruit1 ; leaf2_Fruit2 ; Fruit1_Fruit3 ; Fruit1_seed ; Fruit2_Fruit3 ; Fruit2_seed
Glucose, 2-amino-2-deoxy	ribose	0.152079	0.248938	0.0968589	0.0543436	3	leaf2_Fruit1 ; leaf2_Fruit2 ; leaf2_Fruit3
Proline, 4-hydroxy	adenosine_5m	-0.0719952	0.00550287	0.0774981	0.0547994	2	leaf2_Fruit3 ; leaf2_seed
inositol	xlitol	-0.0514096	0.113944	0.165353	0.054805	7	leaf1_Fruit3 ; leaf2_Fruit3 ; Fruit1_Fruit3 ; Fruit2_Fruit3 ; Fruit3_Fruit3 ; Fruit3_Fruit3 ; Fruit3_seed
Lactic acid	Caffeic acid, cis	-0.0747704	0.0652945	0.140065	0.0548674	6	leaf1_leaf1 ; leaf1_leaf2 ; leaf2_leaf2 ; leaf1_leaf1 ; leaf1_leaf2 ; leaf2_leaf2
threonine	xylose	-0.0995164	0.0650125	0.164529	0.0548815	7	leaf1_Fruit3 ; leaf2_Fruit3 ; Fruit1_Fruit3 ; Fruit2_Fruit3 ; Fruit3_Fruit3 ; Fruit3_Fruit3 ; Fruit3_seed
Cellobiose	Aconitate	-0.0770716	0.0299192	0.106991	0.0549333	4	leaf2_Fruit1 ; leaf2_Fruit2 ; Fruit1_seed ; Fruit2_seed
alanine	nico_amid	-0.102097	0.0319529	0.13405	0.0550459	7	leaf1_Fruit3 ; leaf2_Fruit3 ; Fruit1_Fruit3 ; Fruit2_Fruit3 ; Fruit3_Fruit3 ; Fruit3_Fruit3 ; Fruit3_seed
phosphate	nico_amid	-0.178223	-0.0409035	0.137319	0.0555679	5	leaf1_Fruit3 ; leaf2_Fruit3 ; Fruit3_Fruit3 ; Fruit3_Fruit3 ; Fruit3_seed
urea	Lyxose	-0.106423	0.0138534	0.120276	0.0556523	5	leaf1_leaf2 ; leaf2_leaf2 ; leaf2_leaf2 ; leaf2_Fruit3 ; leaf2_seed
Glucose, 2-amino-2-deoxy	Mannitol	0.018467	0.126334	0.107867	0.0556798	3	leaf2_Fruit1 ; leaf2_Fruit2 ; leaf2_seed
leucine	octadecanoate	0.0230899	0.171904	0.148814	0.05583	7	Fruit1_Fruit3 ; Fruit1_seed ; Fruit2_Fruit3 ; Fruit2_seed ; Fruit3_Fruit3 ; Fruit3_seed ; Fruit3_Fruit3
leucine	fa16_0	-0.2336	-0.086441	0.147159	0.0561625	8	Fruit1_Fruit1 ; Fruit1_Fruit2 ; Fruit2_Fruit2 ; Fruit1_Fruit1 ; Fruit1_Fruit2 ; Fruit1_Fruit3 ; Fruit2_Fruit2 ; Fruit2_Fruit3
Cellobiose	Proline, 4-hydroxy	0.200528	0.297971	0.0974433	0.0562589	3	leaf2_leaf2 ; leaf2_leaf2 ; leaf2_seed
cysteine	phen_amine	-0.163539	-0.0345322	0.129006	0.0564305	4	Fruit1_Fruit3 ; Fruit2_Fruit3 ; Fruit3_Fruit3 ; Fruit3_Fruit3
trehalose	Glucose, 2-amino-2-deoxy	-0.0828846	0.072675	0.15556	0.0564811	7	leaf1_leaf2 ; leaf2_leaf2 ; leaf2_leaf2 ; leaf2_Fruit1 ; leaf2_Fruit2 ; leaf2_Fruit3 ; leaf2_seed
raffinose	xlitol	0.0363601	0.134269	0.0979093	0.0565279	3	Fruit3_Fruit3 ; Fruit3_Fruit3 ; Fruit3_seed
butirate	xlitol	-0.0761075	0.0750703	0.151178	0.0565755	7	leaf1_Fruit3 ; leaf2_Fruit3 ; Fruit1_Fruit3 ; Fruit2_Fruit3 ; Fruit3_Fruit3 ; Fruit3_Fruit3 ; Fruit3_seed
isocitrate	calysteg_b2	0.0312389	0.129434	0.0981952	0.056693	3	leaf2_Fruit3 ; Fruit3_Fruit3 ; Fruit3_Fruit3
fa16_0	raffinose	0.0659097	0.200234	0.134324	0.0568005	4	Fruit1_Fruit3 ; Fruit1_seed ; Fruit2_Fruit3 ; Fruit2_seed
Gentiobiose	cysteine	-0.0245566	0.0893796	0.113936	0.0569824	3	leaf2_Fruit1 ; leaf2_Fruit2 ; leaf2_Fruit3
succinate	xlitol	0.0751067	0.230388	0.155282	0.0571618	7	leaf1_Fruit3 ; leaf2_Fruit3 ; Fruit1_Fruit3 ; Fruit2_Fruit3 ; Fruit3_Fruit3 ; Fruit3_Fruit3 ; Fruit3_seed
Serine, O-acetyl-	maltitol	-0.00953674	0.0913419	0.100879	0.0573859	3	leaf2_Fruit1 ; leaf2_Fruit2 ; leaf2_Fruit3
leucine	fa18_0	-0.197213	-0.0235275	0.173686	0.0574878	8	Fruit1_Fruit1 ; Fruit1_Fruit2 ; Fruit2_Fruit2 ; Fruit1_Fruit1 ; Fruit1_Fruit2 ; Fruit1_Fruit3 ; Fruit2_Fruit2 ; Fruit2_Fruit3
fructose	octadecanoate	-0.056943	0.107138	0.164081	0.0576121	10	leaf1_Fruit3 ; leaf1_seed ; leaf2_Fruit3 ; leaf2_seed ; Fruit3_Fruit3 ; Fruit3_seed ; seed_seed ; Fruit3_Fruit3 ; Fruit3_seed ; seed_seed
Lactic acid	salicylate	-0.118884	0.00204403	0.120928	0.0578107	4	leaf1_Fruit3 ; leaf1_seed ; leaf2_Fruit3 ; leaf2_seed
Proline, 4-hydroxy	arginine	-0.132953	0.00288965	0.135842	0.0579383	4	leaf2_Fruit1 ; leaf2_Fruit2 ; leaf2_Fruit3 ; leaf2_seed
alanine	Lyxose	-0.201398	-0.0370584	0.164339	0.0583846	7	leaf1_leaf2 ; leaf2_leaf2 ; leaf2_leaf2 ; leaf2_Fruit1 ; leaf2_Fruit2 ; leaf2_Fruit3 ; leaf2_seed
Caffeic acid, trans	calysteg_b2	-0.0844977	-0.000908816	0.0835889	0.0591063	2	leaf1_Fruit3 ; leaf2_Fruit3
Glucose, 2-amino-2-deoxy	octadecanoate	-0.0486534	0.0350752	0.0837285	0.059205	2	leaf2_Fruit3 ; leaf2_seed
glycerol_1p	Arabinose	0.052066	0.257191	0.205125	0.0592589	10	Fruit1_Fruit1 ; Fruit1_Fruit2 ; Fruit2_Fruit2 ; Fruit1_Fruit1 ; Fruit1_Fruit2 ; Fruit1_Fruit3 ; Fruit1_seed ; Fruit2_Fruit2 ; Fruit2_Fruit3 ; Fruit2_seed
gluconate	xylose	-0.030491	0.131691	0.162182	0.05952	6	leaf2_Fruit3 ; Fruit1_Fruit3 ; Fruit2_Fruit3 ; Fruit3_Fruit3 ; Fruit3_Fruit3 ; Fruit3_seed
gluconate	calysteg_b2	-0.0675079	0.10722	0.174728	0.0597735	6	leaf2_Fruit3 ; Fruit1_Fruit3 ; Fruit2_Fruit3 ; Fruit3_Fruit3 ; Fruit3_Fruit3 ; Fruit3_seed
glutamate	fa18_2	-0.195757	-0.0150637	0.180693	0.0598822	8	leaf1_Fruit1 ; leaf1_Fruit2 ; leaf2_Fruit1 ; leaf2_Fruit2 ; Fruit1_Fruit3 ; Fruit1_seed ; Fruit2_Fruit3 ; Fruit2_seed
a_tocopherol	galactose	0.244224	0.376706	0.132482	0.0598828	4	Fruit1_Fruit3 ; Fruit2_Fruit3 ; Fruit3_Fruit3 ; Fruit3_Fruit3
uracil	Gentiobiose	-0.173977	-0.0239254	0.150051	0.0601609	6	leaf2_leaf2 ; leaf2_leaf2 ; leaf2_Fruit1 ; leaf2_Fruit2 ; leaf2_Fruit3 ; leaf2_seed
Psicose	galactose	-0.163794	-0.0781857	0.0856083	0.0605342	2	leaf1_Fruit3 ; leaf2_Fruit3
Quinic acid, 3-caffeoyl-cis	threonate	-0.0263014	0.094854	0.121155	0.0606249	3	leaf2_Fruit1 ; leaf2_Fruit2 ; leaf2_Fruit3
Melezitose	xlitol	-0.089836	0.0274149	0.117251	0.0607408	3	Fruit1_Fruit3 ; Fruit2_Fruit3 ; Fruit3_seed
Pyroglutamic acid	arginine	-0.244046	-0.106712	0.137334	0.0614901	4	leaf2_Fruit1 ; leaf2_Fruit2 ; leaf2_Fruit3 ; leaf2_seed
calysteg_a3	octadecanoate	0.630016	0.736968	0.106952	0.061749	3	Fruit3_Fruit3 ; Fruit3_seed ; Fruit3_Fruit3
Psicose	shikimate	0.0394959	0.199628	0.160132	0.0624197	6	leaf1_Fruit1 ; leaf1_Fruit2 ; leaf1_Fruit3 ; leaf2_Fruit1 ; leaf2_Fruit2 ; leaf2_Fruit3
quinate	Serine, O-acetyl-	-0.258156	-0.0914049	0.166751	0.0628454	5	leaf2_leaf2 ; leaf2_leaf2 ; leaf2_Fruit1 ; leaf2_Fruit2 ; leaf2_Fruit3
shikimate	histidine	-0.133475	0.0203892	0.153864	0.0628458	4	Fruit1_Fruit3 ; Fruit2_Fruit3 ; Fruit3_Fruit3 ; Fruit3_Fruit3
gluconate	Dopamine	-0.218634	-0.0831605	0.135473	0.0630249	6	leaf2_leaf2 ; leaf2_leaf2 ; leaf2_Fruit1 ; leaf2_Fruit2 ; leaf2_Fruit3 ; leaf2_seed
Pyroglutamic acid	shikimate	0.0337031	0.150928	0.117225	0.0633832	3	leaf2_Fruit1 ; leaf2_Fruit2 ; leaf2_Fruit3
Proline, 4-hydroxy	s_me_cysteine	-0.0443086	0.0458322	0.0901408	0.0637392	2	leaf2_Fruit1 ; leaf2_Fruit2
Proline, 4-hydroxy	fa18_0	-0.0610362	0.0294107	0.0904469	0.0639556	2	leaf2_Fruit1 ; leaf2_Fruit2
ribose	s_me_cysteine	-0.0909563	0.0877095	0.178666	0.0642247	8	Fruit1_Fruit1 ; Fruit1_Fruit2 ; Fruit2_Fruit2 ; Fruit1_Fruit1 ; Fruit1_Fruit2 ; Fruit1_Fruit3 ; Fruit2_Fruit2 ; Fruit2_Fruit3
Lactic acid	nico_amid	-0.219343	-0.127768	0.0915751	0.0647534	2	leaf1_Fruit3 ; leaf2_Fruit3
Aconitate	adenosine_5m	-0.00733232	0.147949	0.155281	0.0650388	4	Fruit1_Fruit3 ; Fruit1_seed ; Fruit2_Fruit3 ; Fruit2_seed
Quinic acid, 3-caffeoyl-trans	citramalate	-0.046883	0.083259	0.130142	0.0651056	3	leaf2_Fruit1 ; leaf2_Fruit2 ; leaf2_Fruit3
Caffeic acid, cis	Cellobiose	-0.113064	0.0582787	0.171343	0.0652592	5	leaf1_leaf2 ; leaf1_seed ; leaf2_leaf2 ; leaf2_seed ; leaf2_leaf2
s_me_cysteine	calysteg_b2	-0.359562	-0.267149	0.092413	0.0653459	2	Fruit1_Fruit3 ; Fruit2_Fruit3
Cellobiose	ribose	-0.134384	0.0270383	0.161422	0.0660073	6	leaf2_Fruit1 ; leaf2_Fruit2 ; leaf2_Fruit3 ; Fruit1_seed ; Fruit2_seed ; Fruit3_seed
a_tocopherol	calysteg_a3	0.704319	0.841035	0.136716	0.0662977	4	Fruit1_Fruit3 ; Fruit2_Fruit3 ; Fruit3_Fruit3 ; Fruit3_Fruit3
a_tocopherol	s_me_cysteine	-0.254325	-0.061639	0.192686	0.0663199	8	Fruit1_Fruit1 ; Fruit1_Fruit2 ; Fruit2_Fruit2 ; Fruit1_Fruit1 ; Fruit1_Fruit2 ; Fruit1_Fruit3 ; Fruit2_Fruit2 ; Fruit2_Fruit3
Gentiobiose	maltitol	-0.140041	-0.0101527	0.129888	0.0663519	3	leaf2_Fruit1 ; leaf2_Fruit2 ; leaf2_Fruit3
fructose	Pyroglutamic acid	-0.047551	0.0971854	0.144736	0.0665384	5	leaf1_leaf2 ; leaf2_leaf2 ; leaf2_leaf2 ; leaf2_Fruit3 ; leaf2_seed
Inositol-1-phosphate	Proline, 4-hydroxy	-0.110264	0.030403	0.140667	0.0665503	4	leaf2_leaf2 ; leaf2_leaf2 ; leaf2_Fruit1 ; leaf2_Fruit2
Glycolic acid	xlitol	0.089305	0.219277	0.129972	0.0665966	3	leaf1_Fruit3 ; leaf2_Fruit3 ; Fruit3_seed
saccharate_6	Pyroglutamic acid	-0.197318	-0.0186669	0.178651	0.0666647	6	leaf1_leaf2 ; leaf2_leaf2 ; leaf2_leaf2 ; leaf2_Fruit1 ; leaf2_Fruit2 ; leaf2_Fruit3
valine	Lyxose	-0.273288	-0.0692977	0.203991	0.0668152	7	leaf1_leaf2 ; leaf2_leaf2 ; leaf2_leaf2 ; leaf2_Fruit1 ; leaf2_Fruit2 ; leaf2_Fruit3 ; leaf2_seed
asparagine	Lyxose	-0.159708	0.0352254	0.194933	0.0672118	7	leaf1_leaf2 ; leaf2_leaf2 ; leaf2_leaf2 ; leaf2_Fruit1 ; leaf2_Fruit2 ; leaf2_Fruit3 ; leaf2_seed
glutarate_2o	Pyroglutamic acid	-0.1812	-0.00942914	0.171771	0.0673171	6	leaf1_leaf2 ; leaf2_leaf2 ; leaf2_leaf2 ; leaf2_Fruit1 ; leaf2_Fruit2 ; leaf2_Fruit3
glutamine	leucine	-0.0883672	0.137315	0.225682	0.0673233	10	leaf1_Fruit1 ; leaf1_Fruit2 ; leaf1_Fruit3 ; leaf2_Fruit1 ; leaf2_Fruit2 ; leaf2_Fruit3 ; Fruit3_Fruit3 ; Fruit1_Fruit3 ; Fruit2_Fruit3 ; Fruit3_Fruit3
Caffeic acid, cis	shikimate	-0.0248958	0.13873	0.163626	0.0673276	6	leaf1_Fruit1 ; leaf1_Fruit2 ; leaf1_Fruit3 ; leaf2_Fruit1 ; leaf2_Fruit2 ; leaf2_Fruit3
Caffeic acid, trans	galactose	-0.00935422	0.0858719	0.0952262	0.0673351	2	leaf1_Fruit3 ; leaf2_Fruit3
Gentiobiose	Isomaltose	0.0205098	0.145037	0.124527	0.0676305	3	leaf2_Fruit1 ; leaf2_Fruit2 ; leaf2_seed
Lactic acid	s_me_cysteine	-0.199507	-0.0498149	0.149692	0.0681716	4	leaf1_Fruit1 ; leaf1_Fruit2 ; leaf2_Fruit1 ; leaf2_Fruit2
Dopamine	Mannitol	-0.0171248	0.118992	0.136117	0.0681994	3	leaf2_Fruit1 ; leaf2_Fruit2 ; leaf2_seed
homoserine	nico_amid	-0.110851	0.0490677	0.159919	0.0682898	5	leaf2_Fruit3 ; Fruit1_Fruit3 ; Fruit2_Fruit3 ; Fruit3_Fruit3 ; Fruit3_Fruit3
nicotinate_2	Arabinose	-0.173039	0.018799	0.191838	0.0683428	6	leaf2_Fruit1 ; leaf2_Fruit2 ; Fruit1_Fruit3 ; Fruit1_seed ; Fruit2_Fruit3 ; Fruit2_seed
homoserine	shikimate	-0.131875	0.117312	0.249187	0.0684105	15	leaf2_Fruit1 ; leaf2_Fruit2 ; leaf2_Fruit3 ; Fruit1_Fruit1 ; Fruit1_Fruit2 ; Fruit1_Fruit3 ; Fruit2_Fruit2 ; Fruit2_Fruit3 ; Fruit3_Fruit3 ; Fruit1_Fruit1 ; Fruit1_Fruit2 ; Fruit1_Fruit3 ; Fruit2_Fruit2 ; Fruit2_Fruit3 ; Fruit3_Fruit3
fa18_0	xlitol	-0.0441382	0.0527759	0.0969141	0.0685286	2	Fruit1_Fruit3 ; Fruit2_Fruit3
b_alanine	fa18_2	-0.0926903	0.136946	0.229637	0.0685944	14	leaf1_Fruit1 ; leaf1_Fruit2 ; leaf2_Fruit1 ; leaf2_Fruit2 ; Fruit1_Fruit1 ; Fruit1_Fruit2 ; Fruit2_Fruit2 ; Fruit1_Fruit1 ; Fruit1_Fruit2 ; Fruit1_Fruit3 ; Fruit1_seed ; Fruit2_Fruit2 ; Fruit2_Fruit3 ; Fruit2_seed
Glucose, 2-amino-2-deoxy	arginine	-0.191683	-0.034454	0.157229	0.0693298	4	leaf2_Fruit1 ; leaf2_Fruit2 ; leaf2_Fruit3 ; leaf2_seed
glucose	xylose	0.148043	0.314004	0.165961	0.0693599	5	leaf1_Fruit3 ; leaf2_Fruit3 ; Fruit3_Fruit3 ; Fruit3_Fruit3 ; Fruit3_seed
glycerol	Glucose, 2-amino-2-deoxy	-0.0960706	0.0994974	0.195568	0.0694753	7	leaf1_leaf2 ; leaf2_leaf2 ; leaf2_leaf2 ; leaf2_Fruit1 ; leaf2_Fruit2 ; leaf2_Fruit3 ; leaf2_seed
fa16_0	octadecanoate	-0.225735	-0.0611676	0.164568	0.0696743	4	Fruit1_Fruit3 ; Fruit1_seed ; Fruit2_Fruit3 ; Fruit2_seed
Lactic acid	xylose	0.0159448	0.11451	0.0985654	0.0696963	2	leaf1_Fruit3 ; leaf2_Fruit3
Quinic acid, 3-caffeoyl-cis	Melezitose	-0.14113	-0.0047642	0.136366	0.0697087	3	leaf2_Fruit1 ; leaf2_Fruit2 ; leaf2_seed
Psicose	Aconitate	-0.12943	0.0388159	0.168246	0.0698214	4	leaf1_Fruit1 ; leaf1_Fruit2 ; leaf2_Fruit1 ; leaf2_Fruit2
Lyxose	threonate	-0.113349	0.014237	0.127586	0.0698318	3	leaf2_Fruit1 ; leaf2_Fruit2 ; leaf2_Fruit3
glutamate	xylose	-0.137921	0.0250066	0.162928	0.0700738	5	leaf1_Fruit3 ; leaf2_Fruit3 ; Fruit3_Fruit3 ; Fruit3_Fruit3 ; Fruit3_seed
Maleate	Arabinose	-0.121334	0.0349474	0.156281	0.0701201	8	leaf2_Fruit1 ; leaf2_Fruit2 ; Fruit1_Fruit1 ; Fruit1_Fruit2 ; Fruit2_Fruit2 ; Fruit1_Fruit1 ; Fruit1_Fruit2 ; Fruit2_Fruit2
glutamine	adenosine_5m	-0.0785976	0.139918	0.218516	0.0702932	7	leaf1_Fruit3 ; leaf1_seed ; leaf2_Fruit3 ; leaf2_seed ; Fruit3_Fruit3 ; Fruit3_seed ; Fruit3_Fruit3
Lyxose	s_me_cysteine	0.103796	0.203235	0.0994392	0.0703141	2	leaf2_Fruit1 ; leaf2_Fruit2
Arabinose	raffinose	-0.1016	0.0536289	0.155229	0.0705156	4	Fruit1_Fruit3 ; Fruit1_seed ; Fruit2_Fruit3 ; Fruit2_seed
Serine, O-acetyl-	ribose	-0.0233844	0.116001	0.139385	0.0708261	3	leaf2_Fruit1 ; leaf2_Fruit2 ; leaf2_Fruit3
glutamine	glycerol_1p	-0.144506	0.115017	0.259523	0.0710279	13	leaf1_Fruit1 ; leaf1_Fruit2 ; leaf1_Fruit3 ; leaf1_seed ; leaf2_Fruit1 ; leaf2_Fruit2 ; leaf2_Fruit3 ; leaf2_seed ; Fruit3_Fruit3 ; Fruit3_seed ; Fruit1_Fruit3 ; Fruit2_Fruit3 ; Fruit3_Fruit3
isocitrate	fa16_0	-0.277215	-0.132331	0.144884	0.0712834	4	leaf2_Fruit1 ; leaf2_Fruit2 ; Fruit1_Fruit3 ; Fruit2_Fruit3
glutamate	octadecanoate	-0.0976466	0.154694	0.252341	0.0713145	10	leaf1_Fruit3 ; leaf1_seed ; leaf2_Fruit3 ; leaf2_seed ; Fruit3_Fruit3 ; Fruit3_seed ; seed_seed ; Fruit3_Fruit3 ; Fruit3_seed ; seed_seed
fa16_0	Melezitose	-0.0348489	0.14353	0.178379	0.0714232	8	Fruit1_Fruit1 ; Fruit1_Fruit2 ; Fruit1_seed ; Fruit2_Fruit2 ; Fruit2_seed ; Fruit1_Fruit1 ; Fruit1_Fruit2 ; Fruit2_Fruit2
Glucose, 1,6-anhdro, beta	leucine	-0.127695	0.0755485	0.203243	0.0715181	6	leaf1_Fruit1 ; leaf1_Fruit2 ; leaf1_Fruit3 ; leaf2_Fruit1 ; leaf2_Fruit2 ; leaf2_Fruit3
Lactic acid	citramalate	-0.191105	-0.0410007	0.150105	0.0716198	6	leaf1_Fruit1 ; leaf1_Fruit2 ; leaf1_Fruit3 ; leaf2_Fruit1 ; leaf2_Fruit2 ; leaf2_Fruit3
glycerol_1p	nico_amid	-0.151994	0.0440907	0.196085	0.0716535	5	Fruit1_Fruit3 ; Fruit2_Fruit3 ; Fruit3_Fruit3 ; Fruit3_Fruit3 ; Fruit3_seed
Glucose, 1,6-anhdro, beta	Lyxose	0.251941	0.376323	0.124382	0.0718123	3	leaf1_leaf2 ; leaf2_leaf2 ; leaf2_leaf2
uracil	xylose	-0.152136	0.0268805	0.179016	0.0720667	6	leaf2_Fruit3 ; Fruit1_Fruit3 ; Fruit2_Fruit3 ; Fruit3_Fruit3 ; Fruit3_Fruit3 ; Fruit3_seed
Caffeic acid, cis	Melezitose	0.0533016	0.270857	0.217556	0.0721009	6	leaf1_Fruit1 ; leaf1_Fruit2 ; leaf1_seed ; leaf2_Fruit1 ; leaf2_Fruit2 ; leaf2_seed
uracil	Lyxose	-0.172934	0.0521666	0.225101	0.0721724	6	leaf2_leaf2 ; leaf2_leaf2 ; leaf2_Fruit1 ; leaf2_Fruit2 ; leaf2_Fruit3 ; leaf2_seed
nicotinate_2	cysteine	-0.151519	0.0669645	0.218483	0.0722034	10	leaf2_Fruit1 ; leaf2_Fruit2 ; leaf2_Fruit3 ; Fruit3_Fruit3 ; Fruit1_Fruit3 ; Fruit1_seed ; Fruit2_Fruit3 ; Fruit2_seed ; Fruit3_Fruit3 ; Fruit3_seed
serine	Lyxose	-0.255733	-0.059329	0.196404	0.0723319	7	leaf1_leaf2 ; leaf2_leaf2 ; leaf2_leaf2 ; leaf2_Fruit1 ; leaf2_Fruit2 ; leaf2_Fruit3 ; leaf2_seed
Mannitol	phen_amine	-0.182265	-0.0561832	0.126082	0.0724877	3	Fruit1_Fruit3 ; Fruit2_Fruit3 ; Fruit3_seed
suqalene	raffinose	-0.0355619	0.159101	0.194663	0.0725095	5	leaf2_Fruit3 ; leaf2_seed ; Fruit3_Fruit3 ; Fruit3_seed ; Fruit3_Fruit3
homoserine	Lyxose	-0.180627	-0.00384677	0.17678	0.072579	5	leaf2_leaf2 ; leaf2_leaf2 ; leaf2_Fruit1 ; leaf2_Fruit2 ; leaf2_Fruit3
homoserine	octadecanoate	-0.0967747	0.136156	0.232931	0.0727776	9	leaf2_Fruit3 ; leaf2_seed ; Fruit1_Fruit3 ; Fruit1_seed ; Fruit2_Fruit3 ; Fruit2_seed ; Fruit3_Fruit3 ; Fruit3_seed ; Fruit3_Fruit3
dehydroascorbate	Quinic acid, 3-caffeoyl-cis	-0.268637	-0.0811254	0.187512	0.0730121	5	leaf2_leaf2 ; leaf2_leaf2 ; leaf2_Fruit1 ; leaf2_Fruit2 ; leaf2_Fruit3
Serine, O-acetyl-	glycerate_3p	0.103892	0.249902	0.14601	0.0730814	3	leaf2_Fruit1 ; leaf2_Fruit2 ; leaf2_Fruit3
Quinic acid, 3-caffeoyl-cis	cysteine	-0.164744	-0.0374552	0.127289	0.0731064	3	leaf2_Fruit1 ; leaf2_Fruit2 ; leaf2_Fruit3
Lactic acid	octadecanoate	-0.134441	0.0101967	0.144638	0.0734031	4	leaf1_Fruit3 ; leaf1_seed ; leaf2_Fruit3 ; leaf2_seed
Caffeic acid, trans	methionine	-0.000743359	0.240307	0.24105	0.0734543	11	leaf1_leaf2 ; leaf1_Fruit1 ; leaf1_Fruit2 ; leaf1_Fruit3 ; leaf1_seed ; leaf2_leaf2 ; leaf2_Fruit1 ; leaf2_Fruit2 ; leaf2_Fruit3 ; leaf2_seed ; leaf2_leaf2
citramalate	xlitol	0.0947761	0.248872	0.154095	0.0736214	4	Fruit1_Fruit3 ; Fruit2_Fruit3 ; Fruit3_Fruit3 ; Fruit3_Fruit3
Quinic acid, 3-caffeoyl-cis	octadecanoate	-0.10852	-0.0040372	0.104483	0.0738805	2	leaf2_Fruit3 ; leaf2_seed
Glucose, 1,6-anhdro, beta	Cellobiose	-0.0980445	0.0503869	0.148431	0.0740734	5	leaf1_leaf2 ; leaf1_seed ; leaf2_leaf2 ; leaf2_seed ; leaf2_leaf2
pyruv	citramalate	-0.105254	0.0842316	0.189486	0.0742306	13	leaf1_Fruit1 ; leaf1_Fruit2 ; leaf1_Fruit3 ; leaf2_Fruit1 ; leaf2_Fruit2 ; leaf2_Fruit3 ; Fruit3_Fruit3 ; Fruit1_Fruit3 ; Fruit1_seed ; Fruit2_Fruit3 ; Fruit2_seed ; Fruit3_Fruit3 ; Fruit3_seed
Arabinose	fa18_0	-0.0186812	0.183448	0.202129	0.0745072	6	Fruit1_Fruit1 ; Fruit1_Fruit2 ; Fruit2_Fruit2 ; Fruit1_Fruit1 ; Fruit1_Fruit2 ; Fruit2_Fruit2
methionine	Arabinose	-0.155739	0.0739669	0.229706	0.07467	12	leaf2_Fruit1 ; leaf2_Fruit2 ; Fruit1_Fruit1 ; Fruit1_Fruit2 ; Fruit2_Fruit2 ; Fruit1_Fruit1 ; Fruit1_Fruit2 ; Fruit1_Fruit3 ; Fruit1_seed ; Fruit2_Fruit2 ; Fruit2_Fruit3 ; Fruit2_seed
Quinic acid, 3-caffeoyl-trans	Melezitose	-0.150786	-0.00128023	0.149506	0.074778	3	leaf2_Fruit1 ; leaf2_Fruit2 ; leaf2_seed
putrescine	histidine	-0.00704834	0.176284	0.183333	0.0748808	6	leaf2_Fruit3 ; Fruit1_Fruit3 ; Fruit2_Fruit3 ; Fruit3_Fruit3 ; Fruit3_Fruit3 ; Fruit3_seed
lysine	phen_amine	-0.0998763	0.101058	0.200934	0.074883	6	leaf2_Fruit3 ; Fruit1_Fruit3 ; Fruit2_Fruit3 ; Fruit3_Fruit3 ; Fruit3_Fruit3 ; Fruit3_seed
citrate	Quinic acid, 3-caffeoyl-cis	-0.204103	-0.0551334	0.148969	0.0749012	4	leaf2_leaf2 ; leaf2_leaf2 ; leaf2_Fruit3 ; leaf2_seed
Arabinose	fa16_0	0.0858566	0.249159	0.163302	0.074908	6	Fruit1_Fruit1 ; Fruit1_Fruit2 ; Fruit2_Fruit2 ; Fruit1_Fruit1 ; Fruit1_Fruit2 ; Fruit2_Fruit2
Tyramine	fa18_0	0.0366885	0.259892	0.223203	0.0749117	6	leaf1_Fruit1 ; leaf1_Fruit2 ; leaf2_Fruit1 ; leaf2_Fruit2 ; Fruit1_seed ; Fruit2_seed
threonate	phen_amine	-0.17717	-0.0459425	0.131228	0.0754365	4	Fruit1_Fruit3 ; Fruit2_Fruit3 ; Fruit3_Fruit3 ; Fruit3_Fruit3
Dopamine	a_tocopherol	-0.095827	0.0469684	0.142795	0.0754748	3	leaf2_Fruit1 ; leaf2_Fruit2 ; leaf2_Fruit3
quinate	Cellobiose	-0.0157206	0.209993	0.225713	0.0758008	9	leaf2_leaf2 ; leaf2_seed ; Fruit1_seed ; Fruit2_seed ; Fruit3_seed ; leaf2_leaf2 ; leaf2_Fruit1 ; leaf2_Fruit2 ; leaf2_Fruit3
fucose	xlitol	-0.0607196	0.0985981	0.159318	0.0759554	6	leaf1_Fruit3 ; leaf2_Fruit3 ; Fruit1_Fruit3 ; Fruit2_Fruit3 ; Fruit3_Fruit3 ; Fruit3_Fruit3
Caffeic acid, trans	s_me_cysteine	0.0099092	0.184141	0.174232	0.0761677	4	leaf1_Fruit1 ; leaf1_Fruit2 ; leaf2_Fruit1 ; leaf2_Fruit2
fa18_0	octadecanoate	-0.198525	-0.0403216	0.158203	0.0764158	4	Fruit1_Fruit3 ; Fruit1_seed ; Fruit2_Fruit3 ; Fruit2_seed
galacturonate	s_me_cysteine	-0.00686332	0.281384	0.288247	0.0765822	12	leaf2_Fruit1 ; leaf2_Fruit2 ; Fruit1_Fruit1 ; Fruit1_Fruit2 ; Fruit2_Fruit2 ; Fruit1_Fruit1 ; Fruit1_Fruit2 ; Fruit1_Fruit3 ; Fruit1_seed ; Fruit2_Fruit2 ; Fruit2_Fruit3 ; Fruit2_seed
putrescine	fa18_2	-0.284761	-0.0658365	0.218924	0.0767612	12	leaf2_Fruit1 ; leaf2_Fruit2 ; Fruit1_Fruit1 ; Fruit1_Fruit2 ; Fruit2_Fruit2 ; Fruit1_Fruit1 ; Fruit1_Fruit2 ; Fruit1_Fruit3 ; Fruit1_seed ; Fruit2_Fruit2 ; Fruit2_Fruit3 ; Fruit2_seed
proline	Lyxose	-0.23776	-0.0211158	0.216644	0.0767996	7	leaf1_leaf2 ; leaf2_leaf2 ; leaf2_leaf2 ; leaf2_Fruit1 ; leaf2_Fruit2 ; leaf2_Fruit3 ; leaf2_seed
nicotinate_2	Pyroglutamic acid	-0.0861713	0.0758772	0.162049	0.0769248	4	leaf2_leaf2 ; leaf2_leaf2 ; leaf2_Fruit3 ; leaf2_seed
Isomaltose	calysteg_a3	0.496308	0.646935	0.150627	0.0770149	3	Fruit1_Fruit3 ; Fruit2_Fruit3 ; Fruit3_seed
maltose	Gentiobiose	-0.125103	0.0583819	0.183485	0.0770491	7	leaf1_leaf2 ; leaf2_leaf2 ; leaf2_leaf2 ; leaf2_Fruit1 ; leaf2_Fruit2 ; leaf2_Fruit3 ; leaf2_seed
octadecanoate	salicylate	-0.0973299	0.0835116	0.180842	0.0772594	6	Fruit3_Fruit3 ; Fruit3_seed ; seed_seed ; Fruit3_Fruit3 ; Fruit3_seed ; seed_seed
glutarate_2o	nico_amid	-0.0638738	0.15445	0.218324	0.0773084	6	leaf1_Fruit3 ; leaf2_Fruit3 ; Fruit1_Fruit3 ; Fruit2_Fruit3 ; Fruit3_Fruit3 ; Fruit3_Fruit3
Maleate	Lyxose	-0.127738	0.0366381	0.164376	0.0775134	4	leaf2_leaf2 ; leaf2_leaf2 ; leaf2_Fruit1 ; leaf2_Fruit2
pyruv	octadecanoate	-0.121529	0.0755475	0.197077	0.0776864	10	leaf1_Fruit3 ; leaf1_seed ; leaf2_Fruit3 ; leaf2_seed ; Fruit3_Fruit3 ; Fruit3_seed ; seed_seed ; Fruit3_Fruit3 ; Fruit3_seed ; seed_seed
erythritol	Quinic acid, 3-caffeoyl-trans	-0.142539	0.0896484	0.232188	0.0777545	7	leaf1_leaf2 ; leaf2_leaf2 ; leaf2_leaf2 ; leaf2_Fruit1 ; leaf2_Fruit2 ; leaf2_Fruit3 ; leaf2_seed
Tyramine	Dopamine	-0.143548	0.0223407	0.165888	0.0782259	4	leaf1_leaf2 ; leaf2_leaf2 ; leaf2_leaf2 ; leaf2_seed
suqalene	Dopamine	0.143009	0.278847	0.135838	0.0784263	3	leaf2_leaf2 ; leaf2_leaf2 ; leaf2_Fruit3
phen_amine	raffinose	-0.0502895	0.0857565	0.136046	0.0785462	3	Fruit3_Fruit3 ; Fruit3_seed ; Fruit3_Fruit3
Glucose, 1,6-anhdro, beta	Proline, 4-hydroxy	0.257383	0.393656	0.136273	0.0786772	3	leaf1_leaf2 ; leaf2_leaf2 ; leaf2_leaf2
Caffeic acid, cis	Psicose	-0.116565	0.042703	0.159268	0.0787719	6	leaf1_leaf1 ; leaf1_leaf2 ; leaf2_leaf2 ; leaf1_leaf1 ; leaf1_leaf2 ; leaf2_leaf2
glycine	Lyxose	-0.280523	-0.0223793	0.258144	0.0789649	7	leaf1_leaf2 ; leaf2_leaf2 ; leaf2_leaf2 ; leaf2_Fruit1 ; leaf2_Fruit2 ; leaf2_Fruit3 ; leaf2_seed
glutarate_2o	xlitol	0.0479249	0.266745	0.21882	0.0792294	6	leaf1_Fruit3 ; leaf2_Fruit3 ; Fruit1_Fruit3 ; Fruit2_Fruit3 ; Fruit3_Fruit3 ; Fruit3_Fruit3
Mannitol	galactose	0.0141791	0.169568	0.155389	0.0793072	3	Fruit1_Fruit3 ; Fruit2_Fruit3 ; Fruit3_seed
nicotinate_2	citramalate	-0.161563	0.0952253	0.256789	0.0793369	10	leaf2_Fruit1 ; leaf2_Fruit2 ; leaf2_Fruit3 ; Fruit3_Fruit3 ; Fruit1_Fruit3 ; Fruit1_seed ; Fruit2_Fruit3 ; Fruit2_seed ; Fruit3_Fruit3 ; Fruit3_seed
Lactic acid	raffinose	0.0461019	0.214937	0.168835	0.0794352	4	leaf1_Fruit3 ; leaf1_seed ; leaf2_Fruit3 ; leaf2_seed
citrate	Lyxose	-0.148432	0.00265042	0.151082	0.0795388	4	leaf2_leaf2 ; leaf2_leaf2 ; leaf2_Fruit3 ; leaf2_seed
nicotinate_2	Gentiobiose	-0.0990721	0.0701062	0.169178	0.0797724	4	leaf2_leaf2 ; leaf2_leaf2 ; leaf2_Fruit3 ; leaf2_seed
Caffeic acid, cis	xlitol	-0.317423	-0.204395	0.113029	0.0799232	2	leaf1_Fruit3 ; leaf2_Fruit3
Psicose	adenosine_5m	-0.200486	-0.0223588	0.178127	0.079982	4	leaf1_Fruit3 ; leaf1_seed ; leaf2_Fruit3 ; leaf2_seed
Caffeic acid, cis	Quinic acid, 3-caffeoyl-trans	0.0742847	0.213229	0.138944	0.0802196	3	leaf1_leaf2 ; leaf2_leaf2 ; leaf2_leaf2
glycine	shikimate	-0.162997	0.104723	0.267721	0.0809251	21	leaf1_Fruit1 ; leaf1_Fruit2 ; leaf1_Fruit3 ; leaf2_Fruit1 ; leaf2_Fruit2 ; leaf2_Fruit3 ; Fruit1_Fruit1 ; Fruit1_Fruit2 ; Fruit1_Fruit3 ; Fruit2_Fruit2 ; Fruit2_Fruit3 ; Fruit3_Fruit3 ; Fruit1_Fruit1 ; Fruit1_Fruit2 ; Fruit1_Fruit3 ; Fruit1_seed ; Fruit2_Fruit2 ; Fruit2_Fruit3 ; Fruit2_seed ; Fruit3_Fruit3 ; Fruit3_seed
Arabinose	galactose	-0.226951	-0.112263	0.114688	0.0810966	2	Fruit1_Fruit3 ; Fruit2_Fruit3
benzoate	Lyxose	-0.0379792	0.183525	0.221504	0.0812479	7	leaf1_leaf2 ; leaf2_leaf2 ; leaf2_leaf2 ; leaf2_Fruit1 ; leaf2_Fruit2 ; leaf2_Fruit3 ; leaf2_seed
nicotinate_2	l_ascorbate	-0.138312	0.10248	0.240792	0.0814547	10	leaf2_Fruit1 ; leaf2_Fruit2 ; leaf2_Fruit3 ; Fruit3_Fruit3 ; Fruit1_Fruit3 ; Fruit1_seed ; Fruit2_Fruit3 ; Fruit2_seed ; Fruit3_Fruit3 ; Fruit3_seed
tryptophan	Lyxose	-0.0435176	0.203911	0.247429	0.081507	6	leaf2_leaf2 ; leaf2_leaf2 ; leaf2_Fruit1 ; leaf2_Fruit2 ; leaf2_Fruit3 ; leaf2_seed
b_alanine	octadecanoate	-0.157685	0.140336	0.298021	0.0815775	14	leaf1_Fruit3 ; leaf1_seed ; leaf2_Fruit3 ; leaf2_seed ; Fruit1_Fruit3 ; Fruit1_seed ; Fruit2_Fruit3 ; Fruit2_seed ; Fruit3_Fruit3 ; Fruit3_seed ; seed_seed ; Fruit3_Fruit3 ; Fruit3_seed ; seed_seed
nicotinate_2	xlitol	-0.0522989	0.114869	0.167168	0.0816435	4	leaf2_Fruit3 ; Fruit3_Fruit3 ; Fruit3_Fruit3 ; Fruit3_seed
fructose	Glucose, 2-amino-2-deoxy	0.0641656	0.246029	0.181863	0.0816441	5	leaf1_leaf2 ; leaf2_leaf2 ; leaf2_leaf2 ; leaf2_Fruit3 ; leaf2_seed
galactorinate_l14	quinate	-0.0949319	0.230713	0.325645	0.0816496	14	leaf2_leaf2 ; leaf2_Fruit1 ; leaf2_Fruit2 ; leaf2_Fruit3 ; Fruit3_Fruit3 ; leaf2_leaf2 ; leaf2_Fruit3 ; leaf2_seed ; Fruit1_Fruit3 ; Fruit1_seed ; Fruit2_Fruit3 ; Fruit2_seed ; Fruit3_Fruit3 ; Fruit3_seed
Quinic acid, 3-caffeoyl-cis	leucine	-0.245361	-0.0822547	0.163106	0.0816632	3	leaf2_Fruit1 ; leaf2_Fruit2 ; leaf2_Fruit3
ribose	calysteg_a3	-0.431339	-0.315808	0.115531	0.081693	2	Fruit1_Fruit3 ; Fruit2_Fruit3
glycerate_3p	xlitol	-0.0511024	0.0914675	0.14257	0.0817428	4	Fruit1_Fruit3 ; Fruit2_Fruit3 ; Fruit3_Fruit3 ; Fruit3_Fruit3
Psicose	cysteine	-0.256922	-0.0633873	0.193535	0.0817469	6	leaf1_Fruit1 ; leaf1_Fruit2 ; leaf1_Fruit3 ; leaf2_Fruit1 ; leaf2_Fruit2 ; leaf2_Fruit3
Arabinose	xlitol	-0.0107115	0.104996	0.115707	0.0818175	2	Fruit1_Fruit3 ; Fruit2_Fruit3
Caffeic acid, cis	nico_amid	-0.133569	-0.0174568	0.116112	0.0821037	2	leaf1_Fruit3 ; leaf2_Fruit3
Quinic acid, 3-caffeoyl-trans	octadecanoate	-0.103064	0.0131711	0.116235	0.0821907	2	leaf2_Fruit3 ; leaf2_seed
Aconitate	Mannitol	0.129897	0.315244	0.185347	0.0827059	8	Fruit1_Fruit1 ; Fruit1_Fruit2 ; Fruit1_seed ; Fruit2_Fruit2 ; Fruit2_seed ; Fruit1_Fruit1 ; Fruit1_Fruit2 ; Fruit2_Fruit2
Glycolic acid	octadecanoate	-0.0476075	0.208753	0.256361	0.0828061	7	leaf1_Fruit3 ; leaf1_seed ; leaf2_Fruit3 ; leaf2_seed ; seed_seed ; Fruit3_seed ; seed_seed
glucose_6p	Cellobiose	-0.00943229	0.272879	0.282311	0.0828351	11	leaf1_leaf2 ; leaf1_seed ; leaf2_leaf2 ; leaf2_seed ; Fruit1_seed ; Fruit2_seed ; Fruit3_seed ; leaf2_leaf2 ; leaf2_Fruit1 ; leaf2_Fruit2 ; leaf2_Fruit3
Rhamnose	Quinic acid, 3-caffeoyl-cis	-0.12367	0.10506	0.22873	0.0828354	5	leaf1_leaf2 ; leaf2_leaf2 ; leaf2_leaf2 ; leaf2_Fruit1 ; leaf2_Fruit2
Tyramine	Quinic acid, 3-caffeoyl-cis	-0.241368	-0.0580761	0.183292	0.0828376	4	leaf1_leaf2 ; leaf2_leaf2 ; leaf2_leaf2 ; leaf2_seed
suqalene	Quinic acid, 3-caffeoyl-trans	-0.247169	-0.10356	0.143609	0.0829129	3	leaf2_leaf2 ; leaf2_leaf2 ; leaf2_Fruit3
Pyroglutamic acid	leucine	-0.152109	0.0135628	0.165672	0.0830718	3	leaf2_Fruit1 ; leaf2_Fruit2 ; leaf2_Fruit3
threonine	octadecanoate	-0.208061	0.0952376	0.303298	0.0830739	14	leaf1_Fruit3 ; leaf1_seed ; leaf2_Fruit3 ; leaf2_seed ; Fruit1_Fruit3 ; Fruit1_seed ; Fruit2_Fruit3 ; Fruit2_seed ; Fruit3_Fruit3 ; Fruit3_seed ; seed_seed ; Fruit3_Fruit3 ; Fruit3_seed ; seed_seed
Maleate	xlitol	-0.190592	-0.0245902	0.166002	0.0831454	3	leaf2_Fruit3 ; Fruit1_Fruit3 ; Fruit2_Fruit3
quinate	cysteine	-0.106996	0.203241	0.310237	0.0833611	15	leaf2_Fruit1 ; leaf2_Fruit2 ; leaf2_Fruit3 ; Fruit1_Fruit1 ; Fruit1_Fruit2 ; Fruit1_Fruit3 ; Fruit2_Fruit2 ; Fruit2_Fruit3 ; Fruit3_Fruit3 ; Fruit1_Fruit1 ; Fruit1_Fruit2 ; Fruit1_Fruit3 ; Fruit2_Fruit2 ; Fruit2_Fruit3 ; Fruit3_Fruit3
nicotinate_2	Inositol-1-phosphate	-0.1288	0.0795201	0.20832	0.0834036	10	leaf2_leaf2 ; leaf2_Fruit1 ; leaf2_Fruit2 ; leaf2_leaf2 ; leaf2_Fruit3 ; leaf2_seed ; Fruit1_Fruit3 ; Fruit1_seed ; Fruit2_Fruit3 ; Fruit2_seed
Ornithine	Dopamine	-0.0537722	0.0991789	0.152951	0.08366	4	leaf1_leaf2 ; leaf2_leaf2 ; leaf2_leaf2 ; leaf2_seed
threonine	Lyxose	-0.27118	-0.0504453	0.220734	0.0838651	7	leaf1_leaf2 ; leaf2_leaf2 ; leaf2_leaf2 ; leaf2_Fruit1 ; leaf2_Fruit2 ; leaf2_Fruit3 ; leaf2_seed
Glucose, 2-amino-2-deoxy	a_tocopherol	-0.187776	-0.0230655	0.164711	0.0839179	3	leaf2_Fruit1 ; leaf2_Fruit2 ; leaf2_Fruit3
Quinic acid, 3-caffeoyl-trans	Arabinose	-0.155706	-0.0369106	0.118795	0.0840009	2	leaf2_Fruit1 ; leaf2_Fruit2
Maleate	Isomaltose	-0.139695	0.17344	0.313135	0.0842123	11	leaf2_Fruit1 ; leaf2_Fruit2 ; leaf2_seed ; Fruit1_Fruit1 ; Fruit1_Fruit2 ; Fruit1_seed ; Fruit2_Fruit2 ; Fruit2_seed ; Fruit1_Fruit1 ; Fruit1_Fruit2 ; Fruit2_Fruit2
Pyroglutamic acid	Melezitose	-0.0335831	0.122639	0.156222	0.0846127	3	leaf2_Fruit1 ; leaf2_Fruit2 ; leaf2_seed
malate	citramalate	-0.217561	0.0701939	0.287755	0.084627	21	leaf1_Fruit1 ; leaf1_Fruit2 ; leaf1_Fruit3 ; leaf2_Fruit1 ; leaf2_Fruit2 ; leaf2_Fruit3 ; Fruit1_Fruit1 ; Fruit1_Fruit2 ; Fruit1_Fruit3 ; Fruit2_Fruit2 ; Fruit2_Fruit3 ; Fruit3_Fruit3 ; Fruit1_Fruit1 ; Fruit1_Fruit2 ; Fruit1_Fruit3 ; Fruit1_seed ; Fruit2_Fruit2 ; Fruit2_Fruit3 ; Fruit2_seed ; Fruit3_Fruit3 ; Fruit3_seed
Maleate	a_tocopherol	-0.20905	0.120032	0.329082	0.0848912	11	leaf2_Fruit1 ; leaf2_Fruit2 ; leaf2_Fruit3 ; Fruit1_Fruit1 ; Fruit1_Fruit2 ; Fruit1_Fruit3 ; Fruit2_Fruit2 ; Fruit2_Fruit3 ; Fruit1_Fruit1 ; Fruit1_Fruit2 ; Fruit2_Fruit2
urea	citrate	-0.15116	0.15302	0.30418	0.0850409	15	leaf1_leaf2 ; leaf1_Fruit3 ; leaf1_seed ; leaf2_leaf2 ; leaf2_Fruit3 ; leaf2_seed ; Fruit3_Fruit3 ; Fruit3_seed ; seed_seed ; leaf2_leaf2 ; leaf2_Fruit3 ; leaf2_seed ; Fruit3_Fruit3 ; Fruit3_seed ; seed_seed
Maleate	octadecanoate	-0.0886365	0.14675	0.235387	0.0851576	6	leaf2_Fruit3 ; leaf2_seed ; Fruit1_Fruit3 ; Fruit1_seed ; Fruit2_Fruit3 ; Fruit2_seed
Gentiobiose	citramalate	0.112113	0.280669	0.168557	0.0852299	3	leaf2_Fruit1 ; leaf2_Fruit2 ; leaf2_Fruit3
citrate	xylose	-0.119934	0.0606751	0.180609	0.0852877	4	leaf2_Fruit3 ; Fruit3_Fruit3 ; Fruit3_Fruit3 ; Fruit3_seed
valine	octadecanoate	-0.122019	0.118146	0.240165	0.0853432	14	leaf1_Fruit3 ; leaf1_seed ; leaf2_Fruit3 ; leaf2_seed ; Fruit1_Fruit3 ; Fruit1_seed ; Fruit2_Fruit3 ; Fruit2_seed ; Fruit3_Fruit3 ; Fruit3_seed ; seed_seed ; Fruit3_Fruit3 ; Fruit3_seed ; seed_seed
Quinic acid, 3-caffeoyl-cis	maltitol	-0.205079	-0.047626	0.157453	0.0855005	3	leaf2_Fruit1 ; leaf2_Fruit2 ; leaf2_Fruit3
fructose_6p	phen_amine	-0.0677629	0.134578	0.20234	0.0856931	5	leaf2_Fruit3 ; Fruit1_Fruit3 ; Fruit2_Fruit3 ; Fruit3_Fruit3 ; Fruit3_Fruit3
putrescine	xlitol	-0.145153	0.0951648	0.240318	0.0856999	6	leaf2_Fruit3 ; Fruit1_Fruit3 ; Fruit2_Fruit3 ; Fruit3_Fruit3 ; Fruit3_Fruit3 ; Fruit3_seed
methionine	octadecanoate	-0.109327	0.168527	0.277854	0.0857796	12	leaf2_Fruit3 ; leaf2_seed ; Fruit1_Fruit3 ; Fruit1_seed ; Fruit2_Fruit3 ; Fruit2_seed ; Fruit3_Fruit3 ; Fruit3_seed ; seed_seed ; Fruit3_Fruit3 ; Fruit3_seed ; seed_seed
Lactic acid	Ornithine	-0.190073	0.0757928	0.265865	0.0858717	8	leaf1_leaf1 ; leaf1_leaf2 ; leaf1_seed ; leaf2_leaf2 ; leaf2_seed ; leaf1_leaf1 ; leaf1_leaf2 ; leaf2_leaf2
Lyxose	arginine	-0.122789	0.07683	0.199619	0.085975	4	leaf2_Fruit1 ; leaf2_Fruit2 ; leaf2_Fruit3 ; leaf2_seed
Psicose	s_me_cysteine	-0.0291993	0.158367	0.187566	0.0860091	4	leaf1_Fruit1 ; leaf1_Fruit2 ; leaf2_Fruit1 ; leaf2_Fruit2
erythritol	Quinic acid, 3-caffeoyl-cis	-0.190883	0.0809375	0.27182	0.0863199	7	leaf1_leaf2 ; leaf2_leaf2 ; leaf2_leaf2 ; leaf2_Fruit1 ; leaf2_Fruit2 ; leaf2_Fruit3 ; leaf2_seed
Lyxose	fa18_0	0.0700919	0.192382	0.12229	0.0864722	2	leaf2_Fruit1 ; leaf2_Fruit2
glycerate	xlitol	-0.0164896	0.223153	0.239643	0.086698	7	leaf1_Fruit3 ; leaf2_Fruit3 ; Fruit1_Fruit3 ; Fruit2_Fruit3 ; Fruit3_Fruit3 ; Fruit3_Fruit3 ; Fruit3_seed
phen_amine	salicylate	-0.231684	-0.0813893	0.150294	0.0867725	3	Fruit3_Fruit3 ; Fruit3_seed ; Fruit3_Fruit3
Caffeic acid, cis	Arabinose	-0.0427107	0.118635	0.161346	0.0867772	4	leaf1_Fruit1 ; leaf1_Fruit2 ; leaf2_Fruit1 ; leaf2_Fruit2
a_tocopherol	mannose	0.0868794	0.270991	0.184111	0.0868304	4	Fruit1_Fruit3 ; Fruit2_Fruit3 ; Fruit3_Fruit3 ; Fruit3_Fruit3
fucose	nico_amid	-0.192619	0.0641947	0.256814	0.0869585	6	leaf1_Fruit3 ; leaf2_Fruit3 ; Fruit1_Fruit3 ; Fruit2_Fruit3 ; Fruit3_Fruit3 ; Fruit3_Fruit3
Arabinose	s_me_cysteine	-0.0878764	0.125735	0.213611	0.0869882	6	Fruit1_Fruit1 ; Fruit1_Fruit2 ; Fruit2_Fruit2 ; Fruit1_Fruit1 ; Fruit1_Fruit2 ; Fruit2_Fruit2
nicotinate_2	calysteg_b2	-0.116436	0.0678919	0.184328	0.0870562	4	leaf2_Fruit3 ; Fruit3_Fruit3 ; Fruit3_Fruit3 ; Fruit3_seed
glutamate	Lyxose	-0.200296	0.0128778	0.213174	0.0871794	5	leaf1_leaf2 ; leaf2_leaf2 ; leaf2_leaf2 ; leaf2_Fruit3 ; leaf2_seed
homoserine	calysteg_b2	-0.0182645	0.191581	0.209846	0.0871888	5	leaf2_Fruit3 ; Fruit1_Fruit3 ; Fruit2_Fruit3 ; Fruit3_Fruit3 ; Fruit3_Fruit3
Tyramine	Pyroglutamic acid	-0.261872	-0.0772244	0.184647	0.0874025	4	leaf1_leaf2 ; leaf2_leaf2 ; leaf2_leaf2 ; leaf2_seed
Tyramine	Gentiobiose	-0.0055524	0.16019	0.165743	0.087515	4	leaf1_leaf2 ; leaf2_leaf2 ; leaf2_leaf2 ; leaf2_seed
cysteine	Isomaltose	-0.114242	0.161375	0.275616	0.0875283	11	Fruit1_Fruit1 ; Fruit1_Fruit2 ; Fruit1_seed ; Fruit2_Fruit2 ; Fruit2_seed ; Fruit3_seed ; Fruit1_Fruit1 ; Fruit1_Fruit2 ; Fruit1_Fruit3 ; Fruit2_Fruit2 ; Fruit2_Fruit3
Caffeic acid, trans	citrate	-0.107833	0.128396	0.236229	0.0876128	7	leaf1_leaf2 ; leaf1_Fruit3 ; leaf1_seed ; leaf2_leaf2 ; leaf2_Fruit3 ; leaf2_seed ; leaf2_leaf2
b_alanine	xlitol	-0.137857	0.100923	0.23878	0.0878339	7	leaf1_Fruit3 ; leaf2_Fruit3 ; Fruit1_Fruit3 ; Fruit2_Fruit3 ; Fruit3_Fruit3 ; Fruit3_Fruit3 ; Fruit3_seed
threonate	nico_amid	-0.219201	-0.0239	0.195301	0.0878419	4	Fruit1_Fruit3 ; Fruit2_Fruit3 ; Fruit3_Fruit3 ; Fruit3_Fruit3
Glucose, 1,6-anhdro, beta	shikimate	-0.248258	-0.00696186	0.241296	0.088104	6	leaf1_Fruit1 ; leaf1_Fruit2 ; leaf1_Fruit3 ; leaf2_Fruit1 ; leaf2_Fruit2 ; leaf2_Fruit3
Pyroglutamic acid	cysteine	-0.17594	-0.0195112	0.156429	0.0883683	3	leaf2_Fruit1 ; leaf2_Fruit2 ; leaf2_Fruit3
b_alanine	xylose	-0.165983	0.0304261	0.196409	0.0883772	7	leaf1_Fruit3 ; leaf2_Fruit3 ; Fruit1_Fruit3 ; Fruit2_Fruit3 ; Fruit3_Fruit3 ; Fruit3_Fruit3 ; Fruit3_seed
suqalene	s_me_cysteine	-0.0913193	0.0914374	0.182757	0.088434	4	leaf2_Fruit1 ; leaf2_Fruit2 ; Fruit1_Fruit3 ; Fruit2_Fruit3
putrescine	Quinic acid, 3-caffeoyl-trans	0.0369193	0.265141	0.228222	0.0884665	6	leaf2_leaf2 ; leaf2_leaf2 ; leaf2_Fruit1 ; leaf2_Fruit2 ; leaf2_Fruit3 ; leaf2_seed
maltitol	octadecanoate	-0.0611352	0.202568	0.263704	0.0885779	7	Fruit1_Fruit3 ; Fruit1_seed ; Fruit2_Fruit3 ; Fruit2_seed ; Fruit3_Fruit3 ; Fruit3_seed ; Fruit3_Fruit3
uracil	calysteg_b2	0.0123577	0.276755	0.264397	0.0885791	6	leaf2_Fruit3 ; Fruit1_Fruit3 ; Fruit2_Fruit3 ; Fruit3_Fruit3 ; Fruit3_Fruit3 ; Fruit3_seed
Proline, 4-hydroxy	Arabinose	-0.157563	-0.0321985	0.125365	0.0886464	2	leaf2_Fruit1 ; leaf2_Fruit2
galactorinate_l14	octadecanoate	-0.194268	0.0448278	0.239096	0.0886779	8	leaf2_Fruit3 ; leaf2_seed ; Fruit3_Fruit3 ; Fruit3_seed ; seed_seed ; Fruit3_Fruit3 ; Fruit3_seed ; seed_seed
fumarate	Dopamine	-0.130215	0.0947986	0.225013	0.0886802	7	leaf1_leaf2 ; leaf2_leaf2 ; leaf2_leaf2 ; leaf2_Fruit1 ; leaf2_Fruit2 ; leaf2_Fruit3 ; leaf2_seed
Caffeic acid, trans	cysteine	-0.0570635	0.194994	0.252057	0.088735	6	leaf1_Fruit1 ; leaf1_Fruit2 ; leaf1_Fruit3 ; leaf2_Fruit1 ; leaf2_Fruit2 ; leaf2_Fruit3
fructose	Mannitol	-0.157537	0.128309	0.285846	0.0890406	13	leaf1_Fruit1 ; leaf1_Fruit2 ; leaf1_seed ; leaf2_Fruit1 ; leaf2_Fruit2 ; leaf2_seed ; Fruit3_seed ; seed_seed ; Fruit1_Fruit3 ; Fruit1_seed ; Fruit2_Fruit3 ; Fruit2_seed ; seed_seed
Cellobiose	Quinic acid, 3-caffeoyl-cis	-0.015517	0.138793	0.15431	0.0890908	3	leaf2_leaf2 ; leaf2_leaf2 ; leaf2_seed
tyrosine	a_tocopherol	-0.140589	0.223865	0.364453	0.0893264	21	leaf1_Fruit1 ; leaf1_Fruit2 ; leaf1_Fruit3 ; leaf2_Fruit1 ; leaf2_Fruit2 ; leaf2_Fruit3 ; Fruit1_Fruit1 ; Fruit1_Fruit2 ; Fruit1_Fruit3 ; Fruit2_Fruit2 ; Fruit2_Fruit3 ; Fruit3_Fruit3 ; Fruit1_Fruit1 ; Fruit1_Fruit2 ; Fruit1_Fruit3 ; Fruit1_seed ; Fruit2_Fruit2 ; Fruit2_Fruit3 ; Fruit2_seed ; Fruit3_Fruit3 ; Fruit3_seed
cysteine	xlitol	-0.194435	-0.0113145	0.18312	0.089371	4	Fruit1_Fruit3 ; Fruit2_Fruit3 ; Fruit3_Fruit3 ; Fruit3_Fruit3
Dopamine	threonate	-0.188694	-0.0244377	0.164256	0.0894244	3	leaf2_Fruit1 ; leaf2_Fruit2 ; leaf2_Fruit3
Rhamnose	octadecanoate	-0.120008	0.129595	0.249603	0.0894572	8	leaf1_Fruit3 ; leaf1_seed ; leaf2_Fruit3 ; leaf2_seed ; Fruit1_Fruit3 ; Fruit1_seed ; Fruit2_Fruit3 ; Fruit2_seed
Caffeic acid, cis	threonate	-0.0846268	0.179599	0.264225	0.0895796	6	leaf1_Fruit1 ; leaf1_Fruit2 ; leaf1_Fruit3 ; leaf2_Fruit1 ; leaf2_Fruit2 ; leaf2_Fruit3
tyrosine	Glucose, 2-amino-2-deoxy	-0.178899	0.0541212	0.23302	0.0896229	7	leaf1_leaf2 ; leaf2_leaf2 ; leaf2_leaf2 ; leaf2_Fruit1 ; leaf2_Fruit2 ; leaf2_Fruit3 ; leaf2_seed
Isomaltose	adenosine_5m	-0.140999	0.0971079	0.238107	0.0896347	7	Fruit1_Fruit3 ; Fruit1_seed ; Fruit2_Fruit3 ; Fruit2_seed ; seed_seed ; Fruit3_seed ; seed_seed
glycine	octadecanoate	-0.136833	0.175266	0.312099	0.0897675	14	leaf1_Fruit3 ; leaf1_seed ; leaf2_Fruit3 ; leaf2_seed ; Fruit1_Fruit3 ; Fruit1_seed ; Fruit2_Fruit3 ; Fruit2_seed ; Fruit3_Fruit3 ; Fruit3_seed ; seed_seed ; Fruit3_Fruit3 ; Fruit3_seed ; seed_seed
Tyramine	Lyxose	-0.15937	0.00618738	0.165558	0.0898265	4	leaf1_leaf2 ; leaf2_leaf2 ; leaf2_leaf2 ; leaf2_seed
Sorbitol	mannose	-0.247883	-0.0720879	0.175795	0.0898345	3	Fruit1_Fruit3 ; Fruit2_Fruit3 ; Fruit3_seed
fructose	Inositol-1-phosphate	-0.162456	0.11094	0.273395	0.0901107	13	leaf1_leaf2 ; leaf1_Fruit1 ; leaf1_Fruit2 ; leaf2_leaf2 ; leaf2_Fruit1 ; leaf2_Fruit2 ; leaf2_leaf2 ; leaf2_Fruit3 ; leaf2_seed ; Fruit1_Fruit3 ; Fruit1_seed ; Fruit2_Fruit3 ; Fruit2_seed
dehydroascorbate	Quinic acid, 3-caffeoyl-trans	-0.216314	0.0310787	0.247393	0.0901272	5	leaf2_leaf2 ; leaf2_leaf2 ; leaf2_Fruit1 ; leaf2_Fruit2 ; leaf2_Fruit3
Pyroglutamic acid	s_me_cysteine	-0.326361	-0.198797	0.127565	0.090202	2	leaf2_Fruit1 ; leaf2_Fruit2
Arabinose	histidine	-0.0458048	0.0817933	0.127598	0.0902255	2	Fruit1_Fruit3 ; Fruit2_Fruit3
glycerate	Gentiobiose	-0.215073	0.0107336	0.225806	0.0903101	7	leaf1_leaf2 ; leaf2_leaf2 ; leaf2_leaf2 ; leaf2_Fruit1 ; leaf2_Fruit2 ; leaf2_Fruit3 ; leaf2_seed
nico_amid	raffinose	0.0679727	0.224465	0.156492	0.0903508	3	Fruit3_Fruit3 ; Fruit3_seed ; Fruit3_Fruit3
dehydroascorbate	Glucose, 2-amino-2-deoxy	-0.0614201	0.181317	0.242737	0.0903996	5	leaf2_leaf2 ; leaf2_leaf2 ; leaf2_Fruit1 ; leaf2_Fruit2 ; leaf2_Fruit3
Arabinose	xylose	-0.142382	-0.0142701	0.128112	0.0905887	2	Fruit1_Fruit3 ; Fruit2_Fruit3
aspartate	calysteg_b2	0.120605	0.370241	0.249636	0.0906801	5	leaf1_Fruit3 ; leaf2_Fruit3 ; Fruit3_Fruit3 ; Fruit3_Fruit3 ; Fruit3_seed
citramalate	Isomaltose	-0.142282	0.208213	0.350495	0.0907523	11	Fruit1_Fruit1 ; Fruit1_Fruit2 ; Fruit1_seed ; Fruit2_Fruit2 ; Fruit2_seed ; Fruit3_seed ; Fruit1_Fruit1 ; Fruit1_Fruit2 ; Fruit1_Fruit3 ; Fruit2_Fruit2 ; Fruit2_Fruit3
Lyxose	adenosine_5m	-0.0280068	0.100507	0.128514	0.0908734	2	leaf2_Fruit3 ; leaf2_seed
citrate	Sorbitol	-0.0746042	0.222055	0.296659	0.0909703	10	leaf2_Fruit1 ; leaf2_Fruit2 ; leaf2_seed ; Fruit3_seed ; seed_seed ; Fruit1_Fruit3 ; Fruit1_seed ; Fruit2_Fruit3 ; Fruit2_seed ; seed_seed
Lactic acid	adenosine_5m	-0.0307328	0.171034	0.201766	0.0911034	4	leaf1_Fruit3 ; leaf1_seed ; leaf2_Fruit3 ; leaf2_seed
fructose	xlitol	-0.0236899	0.218335	0.242025	0.0911196	5	leaf1_Fruit3 ; leaf2_Fruit3 ; Fruit3_Fruit3 ; Fruit3_Fruit3 ; Fruit3_seed
cysteine	octadecanoate	-0.185208	0.0986191	0.283827	0.0912193	7	Fruit1_Fruit3 ; Fruit1_seed ; Fruit2_Fruit3 ; Fruit2_seed ; Fruit3_Fruit3 ; Fruit3_seed ; Fruit3_Fruit3
phosphate	Serine, O-acetyl-	-0.205552	0.0211704	0.226722	0.091409	5	leaf1_leaf2 ; leaf2_leaf2 ; leaf2_leaf2 ; leaf2_Fruit3 ; leaf2_seed
serine	octadecanoate	-0.167565	0.172244	0.339808	0.0914953	14	leaf1_Fruit3 ; leaf1_seed ; leaf2_Fruit3 ; leaf2_seed ; Fruit1_Fruit3 ; Fruit1_seed ; Fruit2_Fruit3 ; Fruit2_seed ; Fruit3_Fruit3 ; Fruit3_seed ; seed_seed ; Fruit3_Fruit3 ; Fruit3_seed ; seed_seed
aspartate	Lyxose	-0.181279	0.0386938	0.219972	0.0915404	5	leaf1_leaf2 ; leaf2_leaf2 ; leaf2_leaf2 ; leaf2_Fruit3 ; leaf2_seed
isocitrate	Melezitose	-0.0120846	0.235836	0.247921	0.0916447	6	leaf2_Fruit1 ; leaf2_Fruit2 ; leaf2_seed ; Fruit3_seed ; Fruit1_Fruit3 ; Fruit2_Fruit3
nicotinate_2	glycerate_3p	-0.246859	0.0949776	0.341836	0.0917228	10	leaf2_Fruit1 ; leaf2_Fruit2 ; leaf2_Fruit3 ; Fruit3_Fruit3 ; Fruit1_Fruit3 ; Fruit1_seed ; Fruit2_Fruit3 ; Fruit2_seed ; Fruit3_Fruit3 ; Fruit3_seed
calysteg_b2	salicylate	0.140712	0.299624	0.158912	0.0917481	3	Fruit3_Fruit3 ; Fruit3_seed ; Fruit3_Fruit3
aspartate	cysteine	-0.0640004	0.240462	0.304463	0.0918207	13	leaf1_Fruit1 ; leaf1_Fruit2 ; leaf1_Fruit3 ; leaf2_Fruit1 ; leaf2_Fruit2 ; leaf2_Fruit3 ; Fruit3_Fruit3 ; Fruit1_Fruit3 ; Fruit1_seed ; Fruit2_Fruit3 ; Fruit2_seed ; Fruit3_Fruit3 ; Fruit3_seed
phosphate	cysteine	0.0192345	0.358068	0.338833	0.0920793	13	leaf1_Fruit1 ; leaf1_Fruit2 ; leaf1_Fruit3 ; leaf2_Fruit1 ; leaf2_Fruit2 ; leaf2_Fruit3 ; Fruit3_Fruit3 ; Fruit1_Fruit3 ; Fruit1_seed ; Fruit2_Fruit3 ; Fruit2_seed ; Fruit3_Fruit3 ; Fruit3_seed
Caffeic acid, cis	Glycolic acid	-0.158117	0.127163	0.285279	0.0920909	8	leaf1_leaf1 ; leaf1_leaf2 ; leaf1_seed ; leaf2_leaf2 ; leaf2_seed ; leaf1_leaf1 ; leaf1_leaf2 ; leaf2_leaf2
sucrose	Gentiobiose	-0.15721	0.125942	0.283152	0.0921326	7	leaf1_leaf2 ; leaf2_leaf2 ; leaf2_leaf2 ; leaf2_Fruit1 ; leaf2_Fruit2 ; leaf2_Fruit3 ; leaf2_seed
threonate	xlitol	-0.14991	0.0439927	0.193903	0.0921881	4	Fruit1_Fruit3 ; Fruit2_Fruit3 ; Fruit3_Fruit3 ; Fruit3_Fruit3
glycerol_1p	xlitol	-0.053689	0.170395	0.224084	0.0922233	5	Fruit1_Fruit3 ; Fruit2_Fruit3 ; Fruit3_Fruit3 ; Fruit3_Fruit3 ; Fruit3_seed
gluconate	s_me_cysteine	-0.0423983	0.21664	0.259038	0.0922259	12	leaf2_Fruit1 ; leaf2_Fruit2 ; Fruit1_Fruit1 ; Fruit1_Fruit2 ; Fruit2_Fruit2 ; Fruit1_Fruit1 ; Fruit1_Fruit2 ; Fruit1_Fruit3 ; Fruit1_seed ; Fruit2_Fruit2 ; Fruit2_Fruit3 ; Fruit2_seed
phenylalanine	fa18_2	-0.129251	0.189962	0.319213	0.0922884	14	leaf1_Fruit1 ; leaf1_Fruit2 ; leaf2_Fruit1 ; leaf2_Fruit2 ; Fruit1_Fruit1 ; Fruit1_Fruit2 ; Fruit2_Fruit2 ; Fruit1_Fruit1 ; Fruit1_Fruit2 ; Fruit1_Fruit3 ; Fruit1_seed ; Fruit2_Fruit2 ; Fruit2_Fruit3 ; Fruit2_seed
putrescine	raffinose	-0.0966405	0.23161	0.32825	0.0923269	12	leaf2_Fruit3 ; leaf2_seed ; Fruit1_Fruit3 ; Fruit1_seed ; Fruit2_Fruit3 ; Fruit2_seed ; Fruit3_Fruit3 ; Fruit3_seed ; seed_seed ; Fruit3_Fruit3 ; Fruit3_seed ; seed_seed
glycine	putrescine	-0.305279	0.132299	0.437578	0.0924116	35	leaf1_leaf2 ; leaf1_Fruit1 ; leaf1_Fruit2 ; leaf1_Fruit3 ; leaf1_seed ; leaf2_leaf2 ; leaf2_Fruit1 ; leaf2_Fruit2 ; leaf2_Fruit3 ; leaf2_seed ; Fruit1_Fruit1 ; Fruit1_Fruit2 ; Fruit1_Fruit3 ; Fruit1_seed ; Fruit2_Fruit2 ; Fruit2_Fruit3 ; Fruit2_seed ; Fruit3_Fruit3 ; Fruit3_seed ; seed_seed ; leaf2_leaf2 ; leaf2_Fruit1 ; leaf2_Fruit2 ; leaf2_Fruit3 ; leaf2_seed ; Fruit1_Fruit1 ; Fruit1_Fruit2 ; F…
arginine	xlitol	-0.0980499	0.119553	0.217603	0.0926402	5	Fruit1_Fruit3 ; Fruit2_Fruit3 ; Fruit3_Fruit3 ; Fruit3_Fruit3 ; Fruit3_seed
Lactic acid	fa16_0	-0.0937894	0.104854	0.198643	0.0926731	4	leaf1_Fruit1 ; leaf1_Fruit2 ; leaf2_Fruit1 ; leaf2_Fruit2
a_tocopherol	arginine	-0.0963569	0.220883	0.31724	0.0928155	15	Fruit1_Fruit1 ; Fruit1_Fruit2 ; Fruit1_Fruit3 ; Fruit1_seed ; Fruit2_Fruit2 ; Fruit2_Fruit3 ; Fruit2_seed ; Fruit3_Fruit3 ; Fruit3_seed ; Fruit1_Fruit1 ; Fruit1_Fruit2 ; Fruit1_Fruit3 ; Fruit2_Fruit2 ; Fruit2_Fruit3 ; Fruit3_Fruit3
Glycolic acid	Aconitate	-0.0579693	0.210555	0.268525	0.0928171	6	leaf1_Fruit1 ; leaf1_Fruit2 ; leaf2_Fruit1 ; leaf2_Fruit2 ; Fruit1_seed ; Fruit2_seed
Caffeic acid, cis	quinate	-0.0369531	0.264807	0.30176	0.0928827	9	leaf1_leaf2 ; leaf1_Fruit1 ; leaf1_Fruit2 ; leaf1_Fruit3 ; leaf2_leaf2 ; leaf2_Fruit1 ; leaf2_Fruit2 ; leaf2_Fruit3 ; leaf2_leaf2
saccharate_6	Proline, 4-hydroxy	-0.302357	-0.0153744	0.286983	0.0931558	6	leaf1_leaf2 ; leaf2_leaf2 ; leaf2_leaf2 ; leaf2_Fruit1 ; leaf2_Fruit2 ; leaf2_Fruit3
Quinic acid, 3-caffeoyl-trans	fa16_0	0.0152068	0.147172	0.131966	0.0933138	2	leaf2_Fruit1 ; leaf2_Fruit2
Tyramine	nico_amid	-0.213575	-0.0303768	0.183199	0.093411	3	leaf1_Fruit3 ; leaf2_Fruit3 ; Fruit3_seed
fa18_0	Melezitose	-0.0990606	0.128712	0.227772	0.0936192	8	Fruit1_Fruit1 ; Fruit1_Fruit2 ; Fruit1_seed ; Fruit2_Fruit2 ; Fruit2_seed ; Fruit1_Fruit1 ; Fruit1_Fruit2 ; Fruit2_Fruit2
Serine, O-acetyl-	leucine	-0.173064	0.00572299	0.178787	0.093738	3	leaf2_Fruit1 ; leaf2_Fruit2 ; leaf2_Fruit3
isoleucine	octadecanoate	-0.185856	0.0851927	0.271048	0.0937809	14	leaf1_Fruit3 ; leaf1_seed ; leaf2_Fruit3 ; leaf2_seed ; Fruit1_Fruit3 ; Fruit1_seed ; Fruit2_Fruit3 ; Fruit2_seed ; Fruit3_Fruit3 ; Fruit3_seed ; seed_seed ; Fruit3_Fruit3 ; Fruit3_seed ; seed_seed
glutamine	fa18_0	-0.263494	-0.0199436	0.24355	0.0937871	6	leaf1_Fruit1 ; leaf1_Fruit2 ; leaf2_Fruit1 ; leaf2_Fruit2 ; Fruit1_Fruit3 ; Fruit2_Fruit3
glutamate	cysteine	-0.142682	0.242193	0.384875	0.093952	13	leaf1_Fruit1 ; leaf1_Fruit2 ; leaf1_Fruit3 ; leaf2_Fruit1 ; leaf2_Fruit2 ; leaf2_Fruit3 ; Fruit3_Fruit3 ; Fruit1_Fruit3 ; Fruit1_seed ; Fruit2_Fruit3 ; Fruit2_seed ; Fruit3_Fruit3 ; Fruit3_seed
urea	Gentiobiose	-0.0911817	0.104427	0.195609	0.0940166	5	leaf1_leaf2 ; leaf2_leaf2 ; leaf2_leaf2 ; leaf2_Fruit3 ; leaf2_seed
isocitrate	mannose	0.170788	0.333663	0.162874	0.0940355	3	leaf2_Fruit3 ; Fruit3_Fruit3 ; Fruit3_Fruit3
Gentiobiose	fa18_0	0.150735	0.283831	0.133096	0.094113	2	leaf2_Fruit1 ; leaf2_Fruit2
Pyroglutamic acid	glycerol_1p	-0.151755	0.0760453	0.2278	0.0942398	4	leaf2_Fruit1 ; leaf2_Fruit2 ; leaf2_Fruit3 ; leaf2_seed
Cellobiose	Mannitol	-0.194057	0.0569749	0.251032	0.0943077	7	leaf2_Fruit1 ; leaf2_Fruit2 ; leaf2_seed ; seed_seed ; Fruit1_seed ; Fruit2_seed ; seed_seed
urea	octadecanoate	-0.20872	0.105359	0.314079	0.094497	10	leaf1_Fruit3 ; leaf1_seed ; leaf2_Fruit3 ; leaf2_seed ; Fruit3_Fruit3 ; Fruit3_seed ; seed_seed ; Fruit3_Fruit3 ; Fruit3_seed ; seed_seed
nicotinate_2	octadecanoate	-0.248031	0.057605	0.305636	0.094524	8	leaf2_Fruit3 ; leaf2_seed ; Fruit3_Fruit3 ; Fruit3_seed ; seed_seed ; Fruit3_Fruit3 ; Fruit3_seed ; seed_seed
homoserine	Cellobiose	-0.149636	0.128884	0.27852	0.0946731	9	leaf2_leaf2 ; leaf2_seed ; Fruit1_seed ; Fruit2_seed ; Fruit3_seed ; leaf2_leaf2 ; leaf2_Fruit1 ; leaf2_Fruit2 ; leaf2_Fruit3
benzoate	calysteg_b2	-0.222262	0.0627133	0.284975	0.0946923	7	leaf1_Fruit3 ; leaf2_Fruit3 ; Fruit1_Fruit3 ; Fruit2_Fruit3 ; Fruit3_Fruit3 ; Fruit3_Fruit3 ; Fruit3_seed
glutamate	l_ascorbate	-0.130213	0.186123	0.316335	0.0947491	13	leaf1_Fruit1 ; leaf1_Fruit2 ; leaf1_Fruit3 ; leaf2_Fruit1 ; leaf2_Fruit2 ; leaf2_Fruit3 ; Fruit3_Fruit3 ; Fruit1_Fruit3 ; Fruit1_seed ; Fruit2_Fruit3 ; Fruit2_seed ; Fruit3_Fruit3 ; Fruit3_seed
Rhamnose	citramalate	-0.26527	0.0580668	0.323337	0.0947597	14	leaf1_Fruit1 ; leaf1_Fruit2 ; leaf1_Fruit3 ; leaf2_Fruit1 ; leaf2_Fruit2 ; leaf2_Fruit3 ; Fruit1_Fruit1 ; Fruit1_Fruit2 ; Fruit1_Fruit3 ; Fruit2_Fruit2 ; Fruit2_Fruit3 ; Fruit1_Fruit1 ; Fruit1_Fruit2 ; Fruit2_Fruit2
Quinic acid, 3-caffeoyl-cis	Arabinose	-0.141424	-0.00735361	0.13407	0.0948019	2	leaf2_Fruit1 ; leaf2_Fruit2
erythritol	Lyxose	-0.191855	0.0466821	0.238537	0.0948681	7	leaf1_leaf2 ; leaf2_leaf2 ; leaf2_leaf2 ; leaf2_Fruit1 ; leaf2_Fruit2 ; leaf2_Fruit3 ; leaf2_seed
Arabinose	mannose	-0.113633	0.0206401	0.134273	0.0949452	2	Fruit1_Fruit3 ; Fruit2_Fruit3
Lyxose	glycerol_1p	-0.138322	0.0785346	0.216857	0.0950246	4	leaf2_Fruit1 ; leaf2_Fruit2 ; leaf2_Fruit3 ; leaf2_seed
Arabinose	salicylate	-0.00257735	0.209406	0.211984	0.0950386	4	Fruit1_Fruit3 ; Fruit1_seed ; Fruit2_Fruit3 ; Fruit2_seed
Rhamnose	quinate	-0.0961792	0.255524	0.351703	0.0950481	19	leaf1_leaf2 ; leaf1_Fruit1 ; leaf1_Fruit2 ; leaf1_Fruit3 ; leaf2_leaf2 ; leaf2_Fruit1 ; leaf2_Fruit2 ; leaf2_Fruit3 ; Fruit1_Fruit1 ; Fruit1_Fruit2 ; Fruit1_Fruit3 ; Fruit2_Fruit2 ; Fruit2_Fruit3 ; leaf2_leaf2 ; leaf2_Fruit1 ; leaf2_Fruit2 ; Fruit1_Fruit1 ; Fruit1_Fruit2 ; Fruit2_Fruit2
Psicose	methionine	-0.242553	0.0850832	0.327636	0.0952265	11	leaf1_leaf2 ; leaf1_Fruit1 ; leaf1_Fruit2 ; leaf1_Fruit3 ; leaf1_seed ; leaf2_leaf2 ; leaf2_Fruit1 ; leaf2_Fruit2 ; leaf2_Fruit3 ; leaf2_seed ; leaf2_leaf2
a_tocopherol	xlitol	0.0146539	0.202652	0.187998	0.0954024	4	Fruit1_Fruit3 ; Fruit2_Fruit3 ; Fruit3_Fruit3 ; Fruit3_Fruit3
maltose	mannose	0.0216273	0.292084	0.270457	0.0954367	7	leaf1_Fruit3 ; leaf2_Fruit3 ; Fruit1_Fruit3 ; Fruit2_Fruit3 ; Fruit3_Fruit3 ; Fruit3_Fruit3 ; Fruit3_seed
citrate	s_me_cysteine	-0.0750598	0.201273	0.276333	0.0954755	6	leaf2_Fruit1 ; leaf2_Fruit2 ; Fruit1_Fruit3 ; Fruit1_seed ; Fruit2_Fruit3 ; Fruit2_seed
galactorinate_l14	s_me_cysteine	-0.0950588	0.151144	0.246202	0.0955891	6	leaf2_Fruit1 ; leaf2_Fruit2 ; Fruit1_Fruit3 ; Fruit1_seed ; Fruit2_Fruit3 ; Fruit2_seed
b_alanine	Psicose	-0.178768	0.108846	0.287614	0.0956868	14	leaf1_leaf1 ; leaf1_leaf2 ; leaf2_leaf2 ; leaf1_leaf1 ; leaf1_leaf2 ; leaf1_Fruit1 ; leaf1_Fruit2 ; leaf1_Fruit3 ; leaf1_seed ; leaf2_leaf2 ; leaf2_Fruit1 ; leaf2_Fruit2 ; leaf2_Fruit3 ; leaf2_seed
butirate	l_ascorbate	-0.150404	0.22229	0.372694	0.095752	21	leaf1_Fruit1 ; leaf1_Fruit2 ; leaf1_Fruit3 ; leaf2_Fruit1 ; leaf2_Fruit2 ; leaf2_Fruit3 ; Fruit1_Fruit1 ; Fruit1_Fruit2 ; Fruit1_Fruit3 ; Fruit2_Fruit2 ; Fruit2_Fruit3 ; Fruit3_Fruit3 ; Fruit1_Fruit1 ; Fruit1_Fruit2 ; Fruit1_Fruit3 ; Fruit1_seed ; Fruit2_Fruit2 ; Fruit2_Fruit3 ; Fruit2_seed ; Fruit3_Fruit3 ; Fruit3_seed
lysine	a_tocopherol	-0.123722	0.161249	0.284972	0.095781	18	leaf2_Fruit1 ; leaf2_Fruit2 ; leaf2_Fruit3 ; Fruit1_Fruit1 ; Fruit1_Fruit2 ; Fruit1_Fruit3 ; Fruit2_Fruit2 ; Fruit2_Fruit3 ; Fruit3_Fruit3 ; Fruit1_Fruit1 ; Fruit1_Fruit2 ; Fruit1_Fruit3 ; Fruit1_seed ; Fruit2_Fruit2 ; Fruit2_Fruit3 ; Fruit2_seed ; Fruit3_Fruit3 ; Fruit3_seed
glutamine	Cellobiose	-0.161737	0.119243	0.28098	0.0958346	7	leaf1_leaf2 ; leaf1_seed ; leaf2_leaf2 ; leaf2_seed ; Fruit3_seed ; leaf2_leaf2 ; leaf2_Fruit3
Lactic acid	Maleate	-0.166161	0.0987731	0.264934	0.0958367	7	leaf1_leaf2 ; leaf1_Fruit1 ; leaf1_Fruit2 ; leaf2_leaf2 ; leaf2_Fruit1 ; leaf2_Fruit2 ; leaf2_leaf2
Gentiobiose	l_ascorbate	-0.0641527	0.10773	0.171882	0.0961512	3	leaf2_Fruit1 ; leaf2_Fruit2 ; leaf2_Fruit3
Aconitate	Arabinose	-0.0966893	0.142587	0.239276	0.0964211	6	Fruit1_Fruit1 ; Fruit1_Fruit2 ; Fruit2_Fruit2 ; Fruit1_Fruit1 ; Fruit1_Fruit2 ; Fruit2_Fruit2
Caffeic acid, trans	Lyxose	0.295313	0.462334	0.167022	0.09643	3	leaf1_leaf2 ; leaf2_leaf2 ; leaf2_leaf2
glycine	raffinose	-0.158429	0.138653	0.297081	0.0964814	14	leaf1_Fruit3 ; leaf1_seed ; leaf2_Fruit3 ; leaf2_seed ; Fruit1_Fruit3 ; Fruit1_seed ; Fruit2_Fruit3 ; Fruit2_seed ; Fruit3_Fruit3 ; Fruit3_seed ; seed_seed ; Fruit3_Fruit3 ; Fruit3_seed ; seed_seed
Caffeic acid, trans	Cellobiose	-0.113601	0.116491	0.230093	0.0966473	5	leaf1_leaf2 ; leaf1_seed ; leaf2_leaf2 ; leaf2_seed ; leaf2_leaf2
Pyroglutamic acid	Isomaltose	-0.100505	0.0927612	0.193266	0.0966948	3	leaf2_Fruit1 ; leaf2_Fruit2 ; leaf2_seed
Glucose, 1,6-anhdro, beta	Quinic acid, 3-caffeoyl-trans	0.0447312	0.212218	0.167486	0.0966983	3	leaf1_leaf2 ; leaf2_leaf2 ; leaf2_leaf2
fructose	Gentiobiose	-0.109003	0.096793	0.205796	0.0968351	5	leaf1_leaf2 ; leaf2_leaf2 ; leaf2_leaf2 ; leaf2_Fruit3 ; leaf2_seed
succinate	a_tocopherol	-0.100218	0.261318	0.361537	0.0968656	21	leaf1_Fruit1 ; leaf1_Fruit2 ; leaf1_Fruit3 ; leaf2_Fruit1 ; leaf2_Fruit2 ; leaf2_Fruit3 ; Fruit1_Fruit1 ; Fruit1_Fruit2 ; Fruit1_Fruit3 ; Fruit2_Fruit2 ; Fruit2_Fruit3 ; Fruit3_Fruit3 ; Fruit1_Fruit1 ; Fruit1_Fruit2 ; Fruit1_Fruit3 ; Fruit1_seed ; Fruit2_Fruit2 ; Fruit2_Fruit3 ; Fruit2_seed ; Fruit3_Fruit3 ; Fruit3_seed
uracil	Cellobiose	-0.242608	0.137683	0.380291	0.096906	12	leaf2_leaf2 ; leaf2_seed ; Fruit1_seed ; Fruit2_seed ; Fruit3_seed ; seed_seed ; leaf2_leaf2 ; leaf2_Fruit1 ; leaf2_Fruit2 ; leaf2_Fruit3 ; leaf2_seed ; seed_seed
Lactic acid	Melezitose	-0.212455	0.0787856	0.29124	0.0970426	6	leaf1_Fruit1 ; leaf1_Fruit2 ; leaf1_seed ; leaf2_Fruit1 ; leaf2_Fruit2 ; leaf2_seed
citrate	nico_amid	-0.218041	-0.0122683	0.205773	0.0971031	4	leaf2_Fruit3 ; Fruit3_Fruit3 ; Fruit3_Fruit3 ; Fruit3_seed
serine	xylose	-0.14555	0.0886127	0.234163	0.0971682	7	leaf1_Fruit3 ; leaf2_Fruit3 ; Fruit1_Fruit3 ; Fruit2_Fruit3 ; Fruit3_Fruit3 ; Fruit3_Fruit3 ; Fruit3_seed
maltose	octadecanoate	-0.110508	0.268622	0.37913	0.0972141	14	leaf1_Fruit3 ; leaf1_seed ; leaf2_Fruit3 ; leaf2_seed ; Fruit1_Fruit3 ; Fruit1_seed ; Fruit2_Fruit3 ; Fruit2_seed ; Fruit3_Fruit3 ; Fruit3_seed ; seed_seed ; Fruit3_Fruit3 ; Fruit3_seed ; seed_seed
Cellobiose	fa16_0	-0.197705	0.0349274	0.232632	0.0973225	4	leaf2_Fruit1 ; leaf2_Fruit2 ; Fruit1_seed ; Fruit2_seed
cysteine	histidine	-0.01597	0.175793	0.191763	0.0975434	4	Fruit1_Fruit3 ; Fruit2_Fruit3 ; Fruit3_Fruit3 ; Fruit3_Fruit3
b_alanine	raffinose	-0.16082	0.137064	0.297884	0.0976813	14	leaf1_Fruit3 ; leaf1_seed ; leaf2_Fruit3 ; leaf2_seed ; Fruit1_Fruit3 ; Fruit1_seed ; Fruit2_Fruit3 ; Fruit2_seed ; Fruit3_Fruit3 ; Fruit3_seed ; seed_seed ; Fruit3_Fruit3 ; Fruit3_seed ; seed_seed
fucose	histidine	-0.101059	0.182683	0.283742	0.097748	6	leaf1_Fruit3 ; leaf2_Fruit3 ; Fruit1_Fruit3 ; Fruit2_Fruit3 ; Fruit3_Fruit3 ; Fruit3_Fruit3
Glycolic acid	maltitol	-0.0506248	0.2356	0.286225	0.0977664	9	leaf1_Fruit1 ; leaf1_Fruit2 ; leaf1_Fruit3 ; leaf2_Fruit1 ; leaf2_Fruit2 ; leaf2_Fruit3 ; Fruit1_seed ; Fruit2_seed ; Fruit3_seed
Serine, O-acetyl-	s_me_cysteine	-0.323803	-0.185441	0.138362	0.0978364	2	leaf2_Fruit1 ; leaf2_Fruit2
a_tocopherol	leucine	-0.136515	0.141945	0.27846	0.0978573	12	Fruit1_Fruit1 ; Fruit1_Fruit2 ; Fruit1_Fruit3 ; Fruit2_Fruit2 ; Fruit2_Fruit3 ; Fruit3_Fruit3 ; Fruit1_Fruit1 ; Fruit1_Fruit2 ; Fruit1_Fruit3 ; Fruit2_Fruit2 ; Fruit2_Fruit3 ; Fruit3_Fruit3
sucrose	maltitol	-0.113801	0.268337	0.382137	0.0978602	21	leaf1_Fruit1 ; leaf1_Fruit2 ; leaf1_Fruit3 ; leaf2_Fruit1 ; leaf2_Fruit2 ; leaf2_Fruit3 ; Fruit1_Fruit1 ; Fruit1_Fruit2 ; Fruit1_Fruit3 ; Fruit2_Fruit2 ; Fruit2_Fruit3 ; Fruit3_Fruit3 ; Fruit1_Fruit1 ; Fruit1_Fruit2 ; Fruit1_Fruit3 ; Fruit1_seed ; Fruit2_Fruit2 ; Fruit2_Fruit3 ; Fruit2_seed ; Fruit3_Fruit3 ; Fruit3_seed
Caffeic acid, cis	s_me_cysteine	-0.0674241	0.13889	0.206314	0.097868	4	leaf1_Fruit1 ; leaf1_Fruit2 ; leaf2_Fruit1 ; leaf2_Fruit2
fa18_0	raffinose	0.0426597	0.247271	0.204611	0.0979203	4	Fruit1_Fruit3 ; Fruit1_seed ; Fruit2_Fruit3 ; Fruit2_seed
Caffeic acid, trans	nicotinate_2	-0.140732	0.111308	0.25204	0.0979335	7	leaf1_leaf2 ; leaf1_Fruit3 ; leaf1_seed ; leaf2_leaf2 ; leaf2_Fruit3 ; leaf2_seed ; leaf2_leaf2
citramalate	octadecanoate	-0.220033	0.056462	0.276495	0.098417	7	Fruit1_Fruit3 ; Fruit1_seed ; Fruit2_Fruit3 ; Fruit2_seed ; Fruit3_Fruit3 ; Fruit3_seed ; Fruit3_Fruit3
threonine	nico_amid	-0.19025	0.134814	0.325064	0.0985017	7	leaf1_Fruit3 ; leaf2_Fruit3 ; Fruit1_Fruit3 ; Fruit2_Fruit3 ; Fruit3_Fruit3 ; Fruit3_Fruit3 ; Fruit3_seed
Cellobiose	raffinose	-0.0817701	0.16466	0.246431	0.0986037	5	leaf2_Fruit3 ; leaf2_seed ; seed_seed ; Fruit3_seed ; seed_seed
sucrose	xlitol	-0.0713248	0.196478	0.267803	0.098629	7	leaf1_Fruit3 ; leaf2_Fruit3 ; Fruit1_Fruit3 ; Fruit2_Fruit3 ; Fruit3_Fruit3 ; Fruit3_Fruit3 ; Fruit3_seed
Caffeic acid, trans	shikimate	-0.0656542	0.190425	0.256079	0.0986303	6	leaf1_Fruit1 ; leaf1_Fruit2 ; leaf1_Fruit3 ; leaf2_Fruit1 ; leaf2_Fruit2 ; leaf2_Fruit3
glutarate_2o	citramalate	-0.272864	0.0957054	0.368569	0.0986866	18	leaf1_Fruit1 ; leaf1_Fruit2 ; leaf1_Fruit3 ; leaf2_Fruit1 ; leaf2_Fruit2 ; leaf2_Fruit3 ; Fruit1_Fruit1 ; Fruit1_Fruit2 ; Fruit1_Fruit3 ; Fruit2_Fruit2 ; Fruit2_Fruit3 ; Fruit3_Fruit3 ; Fruit1_Fruit1 ; Fruit1_Fruit2 ; Fruit1_Fruit3 ; Fruit2_Fruit2 ; Fruit2_Fruit3 ; Fruit3_Fruit3
Tyramine	Quinic acid, 3-caffeoyl-trans	-0.273049	-0.0552469	0.217802	0.0987023	4	leaf1_leaf2 ; leaf2_leaf2 ; leaf2_leaf2 ; leaf2_seed
saccharate_6	nico_amid	-0.253352	0.00242586	0.255778	0.0987708	6	leaf1_Fruit3 ; leaf2_Fruit3 ; Fruit1_Fruit3 ; Fruit2_Fruit3 ; Fruit3_Fruit3 ; Fruit3_Fruit3
Cellobiose	adenosine_5m	-0.169866	0.0603438	0.23021	0.0988575	5	leaf2_Fruit3 ; leaf2_seed ; seed_seed ; Fruit3_seed ; seed_seed
Caffeic acid, cis	l_ascorbate	-0.221586	0.0786413	0.300228	0.0990953	6	leaf1_Fruit1 ; leaf1_Fruit2 ; leaf1_Fruit3 ; leaf2_Fruit1 ; leaf2_Fruit2 ; leaf2_Fruit3
dehydroascorbate	Gentiobiose	-0.0224079	0.203395	0.225803	0.0991038	5	leaf2_leaf2 ; leaf2_leaf2 ; leaf2_Fruit1 ; leaf2_Fruit2 ; leaf2_Fruit3
Glycolic acid	mannose	-0.0932553	0.0950003	0.188256	0.0991121	3	leaf1_Fruit3 ; leaf2_Fruit3 ; Fruit3_seed
glutamine	fa16_0	-0.348303	-0.0801088	0.268194	0.0992279	6	leaf1_Fruit1 ; leaf1_Fruit2 ; leaf2_Fruit1 ; leaf2_Fruit2 ; Fruit1_Fruit3 ; Fruit2_Fruit3
putrescine	shikimate	-0.221492	0.128458	0.34995	0.0992612	18	leaf2_Fruit1 ; leaf2_Fruit2 ; leaf2_Fruit3 ; Fruit1_Fruit1 ; Fruit1_Fruit2 ; Fruit1_Fruit3 ; Fruit2_Fruit2 ; Fruit2_Fruit3 ; Fruit3_Fruit3 ; Fruit1_Fruit1 ; Fruit1_Fruit2 ; Fruit1_Fruit3 ; Fruit1_seed ; Fruit2_Fruit2 ; Fruit2_Fruit3 ; Fruit2_seed ; Fruit3_Fruit3 ; Fruit3_seed
Isomaltose	histidine	-0.0986933	0.0819362	0.18063	0.0992671	3	Fruit1_Fruit3 ; Fruit2_Fruit3 ; Fruit3_seed
glucose_6p	Arabinose	-0.170328	0.192878	0.363206	0.0993939	12	leaf1_Fruit1 ; leaf1_Fruit2 ; leaf2_Fruit1 ; leaf2_Fruit2 ; Fruit1_Fruit1 ; Fruit1_Fruit2 ; Fruit2_Fruit2 ; Fruit1_Fruit1 ; Fruit1_Fruit2 ; Fruit1_Fruit3 ; Fruit2_Fruit2 ; Fruit2_Fruit3
urea	phen_amine	-0.0505099	0.186501	0.237011	0.0994296	5	leaf1_Fruit3 ; leaf2_Fruit3 ; Fruit3_Fruit3 ; Fruit3_Fruit3 ; Fruit3_seed
Maleate	raffinose	-0.0450435	0.227991	0.273035	0.0996096	6	leaf2_Fruit3 ; leaf2_seed ; Fruit1_Fruit3 ; Fruit1_seed ; Fruit2_Fruit3 ; Fruit2_seed
isocitrate	cysteine	-0.135302	0.129263	0.264565	0.099714	7	leaf2_Fruit1 ; leaf2_Fruit2 ; leaf2_Fruit3 ; Fruit3_Fruit3 ; Fruit1_Fruit3 ; Fruit2_Fruit3 ; Fruit3_Fruit3
Rhamnose	Glucose, 2-amino-2-deoxy	0.101737	0.359102	0.257365	0.0997326	5	leaf1_leaf2 ; leaf2_leaf2 ; leaf2_leaf2 ; leaf2_Fruit1 ; leaf2_Fruit2
dehydroascorbate	isocitrate	-0.0472404	0.211543	0.258783	0.0997904	10	leaf2_leaf2 ; leaf2_Fruit3 ; Fruit1_Fruit3 ; Fruit2_Fruit3 ; Fruit3_Fruit3 ; leaf2_leaf2 ; leaf2_Fruit1 ; leaf2_Fruit2 ; leaf2_Fruit3 ; Fruit3_Fruit3
Ornithine	ribose	-0.175341	0.117251	0.292592	0.0998195	9	leaf1_Fruit1 ; leaf1_Fruit2 ; leaf1_Fruit3 ; leaf2_Fruit1 ; leaf2_Fruit2 ; leaf2_Fruit3 ; Fruit1_seed ; Fruit2_seed ; Fruit3_seed
Mannitol	histidine	-0.0992104	0.0907737	0.189984	0.0999224	3	Fruit1_Fruit3 ; Fruit2_Fruit3 ; Fruit3_seed
Caffeic acid, cis	methionine	-0.12279	0.250413	0.373203	0.0999243	11	leaf1_leaf2 ; leaf1_Fruit1 ; leaf1_Fruit2 ; leaf1_Fruit3 ; leaf1_seed ; leaf2_leaf2 ; leaf2_Fruit1 ; leaf2_Fruit2 ; leaf2_Fruit3 ; leaf2_seed ; leaf2_leaf2
Serine, O-acetyl-	Melezitose	-0.113651	0.0649119	0.178563	0.0999593	3	leaf2_Fruit1 ; leaf2_Fruit2 ; leaf2_seed
citrate	Proline, 4-hydroxy	-0.206035	0.00591498	0.21195	0.0999787	4	leaf2_leaf2 ; leaf2_leaf2 ; leaf2_Fruit3 ; leaf2_seed
glycerate	a_tocopherol	-0.192191	0.19388	0.386071	0.100165	21	leaf1_Fruit1 ; leaf1_Fruit2 ; leaf1_Fruit3 ; leaf2_Fruit1 ; leaf2_Fruit2 ; leaf2_Fruit3 ; Fruit1_Fruit1 ; Fruit1_Fruit2 ; Fruit1_Fruit3 ; Fruit2_Fruit2 ; Fruit2_Fruit3 ; Fruit3_Fruit3 ; Fruit1_Fruit1 ; Fruit1_Fruit2 ; Fruit1_Fruit3 ; Fruit1_seed ; Fruit2_Fruit2 ; Fruit2_Fruit3 ; Fruit2_seed ; Fruit3_Fruit3 ; Fruit3_seed
Lactic acid	arginine	-0.214798	0.0777314	0.292529	0.10026	8	leaf1_Fruit1 ; leaf1_Fruit2 ; leaf1_Fruit3 ; leaf1_seed ; leaf2_Fruit1 ; leaf2_Fruit2 ; leaf2_Fruit3 ; leaf2_seed
proline	xlitol	-0.122434	0.130814	0.253248	0.100347	7	leaf1_Fruit3 ; leaf2_Fruit3 ; Fruit1_Fruit3 ; Fruit2_Fruit3 ; Fruit3_Fruit3 ; Fruit3_Fruit3 ; Fruit3_seed
a_tocopherol	calysteg_b2	0.00964076	0.244225	0.234584	0.100513	4	Fruit1_Fruit3 ; Fruit2_Fruit3 ; Fruit3_Fruit3 ; Fruit3_Fruit3
shikimate	adenosine_5m	-0.0932874	0.164446	0.257733	0.100552	7	Fruit1_Fruit3 ; Fruit1_seed ; Fruit2_Fruit3 ; Fruit2_seed ; Fruit3_Fruit3 ; Fruit3_seed ; Fruit3_Fruit3
citramalate	histidine	-0.0625799	0.175694	0.238274	0.100611	4	Fruit1_Fruit3 ; Fruit2_Fruit3 ; Fruit3_Fruit3 ; Fruit3_Fruit3
succinate	l_ascorbate	-0.152382	0.169978	0.32236	0.100698	21	leaf1_Fruit1 ; leaf1_Fruit2 ; leaf1_Fruit3 ; leaf2_Fruit1 ; leaf2_Fruit2 ; leaf2_Fruit3 ; Fruit1_Fruit1 ; Fruit1_Fruit2 ; Fruit1_Fruit3 ; Fruit2_Fruit2 ; Fruit2_Fruit3 ; Fruit3_Fruit3 ; Fruit1_Fruit1 ; Fruit1_Fruit2 ; Fruit1_Fruit3 ; Fruit1_seed ; Fruit2_Fruit2 ; Fruit2_Fruit3 ; Fruit2_seed ; Fruit3_Fruit3 ; Fruit3_seed
Serine, O-acetyl-	shikimate	0.0364613	0.228713	0.192251	0.100798	3	leaf2_Fruit1 ; leaf2_Fruit2 ; leaf2_Fruit3
proline	octadecanoate	-0.20343	0.103331	0.306761	0.100898	14	leaf1_Fruit3 ; leaf1_seed ; leaf2_Fruit3 ; leaf2_seed ; Fruit1_Fruit3 ; Fruit1_seed ; Fruit2_Fruit3 ; Fruit2_seed ; Fruit3_Fruit3 ; Fruit3_seed ; seed_seed ; Fruit3_Fruit3 ; Fruit3_seed ; seed_seed
suqalene	Isomaltose	-0.162575	0.129125	0.2917	0.10091	6	leaf2_Fruit1 ; leaf2_Fruit2 ; leaf2_seed ; Fruit3_seed ; Fruit1_Fruit3 ; Fruit2_Fruit3
Psicose	quinate	-0.290802	-0.00832334	0.282478	0.100962	9	leaf1_leaf2 ; leaf1_Fruit1 ; leaf1_Fruit2 ; leaf1_Fruit3 ; leaf2_leaf2 ; leaf2_Fruit1 ; leaf2_Fruit2 ; leaf2_Fruit3 ; leaf2_leaf2
phosphate	Proline, 4-hydroxy	-0.16307	0.114676	0.277746	0.101056	5	leaf1_leaf2 ; leaf2_leaf2 ; leaf2_leaf2 ; leaf2_Fruit3 ; leaf2_seed
Cellobiose	cysteine	-0.110878	0.167817	0.278695	0.101073	6	leaf2_Fruit1 ; leaf2_Fruit2 ; leaf2_Fruit3 ; Fruit1_seed ; Fruit2_seed ; Fruit3_seed
citrate	dehydroascorbate	-0.214157	0.199196	0.413353	0.101272	14	leaf2_leaf2 ; leaf2_Fruit1 ; leaf2_Fruit2 ; leaf2_Fruit3 ; Fruit3_Fruit3 ; leaf2_leaf2 ; leaf2_Fruit3 ; leaf2_seed ; Fruit1_Fruit3 ; Fruit1_seed ; Fruit2_Fruit3 ; Fruit2_seed ; Fruit3_Fruit3 ; Fruit3_seed
Lactic acid	fa18_0	-0.0324077	0.199835	0.232243	0.101385	4	leaf1_Fruit1 ; leaf1_Fruit2 ; leaf2_Fruit1 ; leaf2_Fruit2
suqalene	fa18_0	-0.0792336	0.156916	0.23615	0.101435	4	leaf2_Fruit1 ; leaf2_Fruit2 ; Fruit1_Fruit3 ; Fruit2_Fruit3
glucose_6p	raffinose	-0.126179	0.214354	0.340533	0.101447	11	leaf1_Fruit3 ; leaf1_seed ; leaf2_Fruit3 ; leaf2_seed ; Fruit1_Fruit3 ; Fruit1_seed ; Fruit2_Fruit3 ; Fruit2_seed ; Fruit3_Fruit3 ; Fruit3_seed ; Fruit3_Fruit3
succinate	Gentiobiose	-0.365109	-0.0669032	0.298206	0.101454	7	leaf1_leaf2 ; leaf2_leaf2 ; leaf2_leaf2 ; leaf2_Fruit1 ; leaf2_Fruit2 ; leaf2_Fruit3 ; leaf2_seed
phenylalanine	a_tocopherol	-0.0696735	0.342301	0.411975	0.101457	21	leaf1_Fruit1 ; leaf1_Fruit2 ; leaf1_Fruit3 ; leaf2_Fruit1 ; leaf2_Fruit2 ; leaf2_Fruit3 ; Fruit1_Fruit1 ; Fruit1_Fruit2 ; Fruit1_Fruit3 ; Fruit2_Fruit2 ; Fruit2_Fruit3 ; Fruit3_Fruit3 ; Fruit1_Fruit1 ; Fruit1_Fruit2 ; Fruit1_Fruit3 ; Fruit1_seed ; Fruit2_Fruit2 ; Fruit2_Fruit3 ; Fruit2_seed ; Fruit3_Fruit3 ; Fruit3_seed
Psicose	xlitol	0.0664729	0.210021	0.143548	0.101504	2	leaf1_Fruit3 ; leaf2_Fruit3
Caffeic acid, cis	Isomaltose	-0.0478931	0.214737	0.26263	0.101517	6	leaf1_Fruit1 ; leaf1_Fruit2 ; leaf1_seed ; leaf2_Fruit1 ; leaf2_Fruit2 ; leaf2_seed
Aconitate	octadecanoate	-0.0749881	0.153855	0.228843	0.101524	4	Fruit1_Fruit3 ; Fruit1_seed ; Fruit2_Fruit3 ; Fruit2_seed
citramalate	leucine	-0.217343	0.151781	0.369124	0.101722	12	Fruit1_Fruit1 ; Fruit1_Fruit2 ; Fruit1_Fruit3 ; Fruit2_Fruit2 ; Fruit2_Fruit3 ; Fruit3_Fruit3 ; Fruit1_Fruit1 ; Fruit1_Fruit2 ; Fruit1_Fruit3 ; Fruit2_Fruit2 ; Fruit2_Fruit3 ; Fruit3_Fruit3
putrescine	s_me_cysteine	-0.144838	0.157901	0.302739	0.101823	12	leaf2_Fruit1 ; leaf2_Fruit2 ; Fruit1_Fruit1 ; Fruit1_Fruit2 ; Fruit2_Fruit2 ; Fruit1_Fruit1 ; Fruit1_Fruit2 ; Fruit1_Fruit3 ; Fruit1_seed ; Fruit2_Fruit2 ; Fruit2_Fruit3 ; Fruit2_seed
Psicose	citramalate	-0.142188	0.118644	0.260832	0.101825	6	leaf1_Fruit1 ; leaf1_Fruit2 ; leaf1_Fruit3 ; leaf2_Fruit1 ; leaf2_Fruit2 ; leaf2_Fruit3
putrescine	l_ascorbate	-0.185735	0.151545	0.33728	0.101934	18	leaf2_Fruit1 ; leaf2_Fruit2 ; leaf2_Fruit3 ; Fruit1_Fruit1 ; Fruit1_Fruit2 ; Fruit1_Fruit3 ; Fruit2_Fruit2 ; Fruit2_Fruit3 ; Fruit3_Fruit3 ; Fruit1_Fruit1 ; Fruit1_Fruit2 ; Fruit1_Fruit3 ; Fruit1_seed ; Fruit2_Fruit2 ; Fruit2_Fruit3 ; Fruit2_seed ; Fruit3_Fruit3 ; Fruit3_seed
valine	putrescine	-0.27753	0.22929	0.506819	0.102041	35	leaf1_leaf2 ; leaf1_Fruit1 ; leaf1_Fruit2 ; leaf1_Fruit3 ; leaf1_seed ; leaf2_leaf2 ; leaf2_Fruit1 ; leaf2_Fruit2 ; leaf2_Fruit3 ; leaf2_seed ; Fruit1_Fruit1 ; Fruit1_Fruit2 ; Fruit1_Fruit3 ; Fruit1_seed ; Fruit2_Fruit2 ; Fruit2_Fruit3 ; Fruit2_seed ; Fruit3_Fruit3 ; Fruit3_seed ; seed_seed ; leaf2_leaf2 ; leaf2_Fruit1 ; leaf2_Fruit2 ; leaf2_Fruit3 ; leaf2_seed ; Fruit1_Fruit1 ; Fruit1_Fruit2 ; F…
Glycolic acid	fa16_0	-0.0956056	0.139662	0.235267	0.102061	6	leaf1_Fruit1 ; leaf1_Fruit2 ; leaf2_Fruit1 ; leaf2_Fruit2 ; Fruit1_seed ; Fruit2_seed
urea	citramalate	-0.25623	0.129982	0.386212	0.10207	13	leaf1_Fruit1 ; leaf1_Fruit2 ; leaf1_Fruit3 ; leaf2_Fruit1 ; leaf2_Fruit2 ; leaf2_Fruit3 ; Fruit3_Fruit3 ; Fruit1_Fruit3 ; Fruit1_seed ; Fruit2_Fruit3 ; Fruit2_seed ; Fruit3_Fruit3 ; Fruit3_seed
trehalose	Tyramine	-0.208323	0.217971	0.426294	0.102135	21	leaf1_leaf1 ; leaf1_leaf2 ; leaf1_seed ; leaf2_leaf2 ; leaf2_seed ; Fruit1_seed ; Fruit2_seed ; Fruit3_seed ; seed_seed ; leaf1_leaf1 ; leaf1_leaf2 ; leaf1_Fruit1 ; leaf1_Fruit2 ; leaf1_Fruit3 ; leaf1_seed ; leaf2_leaf2 ; leaf2_Fruit1 ; leaf2_Fruit2 ; leaf2_Fruit3 ; leaf2_seed ; seed_seed
Glycolic acid	threonate	-0.112472	0.217667	0.330138	0.102161	9	leaf1_Fruit1 ; leaf1_Fruit2 ; leaf1_Fruit3 ; leaf2_Fruit1 ; leaf2_Fruit2 ; leaf2_Fruit3 ; Fruit1_seed ; Fruit2_seed ; Fruit3_seed
phenylalanine	citramalate	-0.151448	0.263339	0.414787	0.102175	21	leaf1_Fruit1 ; leaf1_Fruit2 ; leaf1_Fruit3 ; leaf2_Fruit1 ; leaf2_Fruit2 ; leaf2_Fruit3 ; Fruit1_Fruit1 ; Fruit1_Fruit2 ; Fruit1_Fruit3 ; Fruit2_Fruit2 ; Fruit2_Fruit3 ; Fruit3_Fruit3 ; Fruit1_Fruit1 ; Fruit1_Fruit2 ; Fruit1_Fruit3 ; Fruit1_seed ; Fruit2_Fruit2 ; Fruit2_Fruit3 ; Fruit2_seed ; Fruit3_Fruit3 ; Fruit3_seed
fa18_2	s_me_cysteine	-0.0142382	0.226336	0.240574	0.102311	6	Fruit1_Fruit1 ; Fruit1_Fruit2 ; Fruit2_Fruit2 ; Fruit1_Fruit1 ; Fruit1_Fruit2 ; Fruit2_Fruit2
serine	fa18_2	-0.0982666	0.272744	0.371011	0.102352	14	leaf1_Fruit1 ; leaf1_Fruit2 ; leaf2_Fruit1 ; leaf2_Fruit2 ; Fruit1_Fruit1 ; Fruit1_Fruit2 ; Fruit2_Fruit2 ; Fruit1_Fruit1 ; Fruit1_Fruit2 ; Fruit1_Fruit3 ; Fruit1_seed ; Fruit2_Fruit2 ; Fruit2_Fruit3 ; Fruit2_seed
butirate	nico_amid	-0.158889	0.116811	0.2757	0.102369	7	leaf1_Fruit3 ; leaf2_Fruit3 ; Fruit1_Fruit3 ; Fruit2_Fruit3 ; Fruit3_Fruit3 ; Fruit3_Fruit3 ; Fruit3_seed
galactorinate_l14	xylose	0.0117011	0.262376	0.250675	0.102391	4	leaf2_Fruit3 ; Fruit3_Fruit3 ; Fruit3_Fruit3 ; Fruit3_seed
putrescine	fa16_0	-0.157005	0.138101	0.295106	0.102441	12	leaf2_Fruit1 ; leaf2_Fruit2 ; Fruit1_Fruit1 ; Fruit1_Fruit2 ; Fruit2_Fruit2 ; Fruit1_Fruit1 ; Fruit1_Fruit2 ; Fruit1_Fruit3 ; Fruit1_seed ; Fruit2_Fruit2 ; Fruit2_Fruit3 ; Fruit2_seed
fa16_0	adenosine_5m	0.0970245	0.313836	0.216812	0.102464	4	Fruit1_Fruit3 ; Fruit1_seed ; Fruit2_Fruit3 ; Fruit2_seed
inositol	Proline, 4-hydroxy	-0.282411	0.0023632	0.284775	0.102518	7	leaf1_leaf2 ; leaf2_leaf2 ; leaf2_leaf2 ; leaf2_Fruit1 ; leaf2_Fruit2 ; leaf2_Fruit3 ; leaf2_seed
galactorinate_l14	Pyroglutamic acid	-0.216136	0.000562035	0.216698	0.102522	4	leaf2_leaf2 ; leaf2_leaf2 ; leaf2_Fruit3 ; leaf2_seed
Lactic acid	Proline, 4-hydroxy	0.198293	0.376559	0.178266	0.102922	3	leaf1_leaf2 ; leaf2_leaf2 ; leaf2_leaf2
citramalate	Aconitate	-0.146761	0.100831	0.247593	0.103038	8	Fruit1_Fruit1 ; Fruit1_Fruit2 ; Fruit2_Fruit2 ; Fruit1_Fruit1 ; Fruit1_Fruit2 ; Fruit1_Fruit3 ; Fruit2_Fruit2 ; Fruit2_Fruit3
Inositol-1-phosphate	Cellobiose	-0.223135	0.0956741	0.318809	0.103046	7	leaf2_leaf2 ; leaf2_seed ; Fruit1_seed ; Fruit2_seed ; leaf2_leaf2 ; leaf2_Fruit1 ; leaf2_Fruit2
benzoate	Caffeic acid, trans	-0.117386	0.214766	0.332152	0.103065	14	leaf1_leaf1 ; leaf1_leaf2 ; leaf2_leaf2 ; leaf1_leaf1 ; leaf1_leaf2 ; leaf1_Fruit1 ; leaf1_Fruit2 ; leaf1_Fruit3 ; leaf1_seed ; leaf2_leaf2 ; leaf2_Fruit1 ; leaf2_Fruit2 ; leaf2_Fruit3 ; leaf2_seed
glutamine	fa18_2	-0.260922	0.020034	0.280956	0.103117	6	leaf1_Fruit1 ; leaf1_Fruit2 ; leaf2_Fruit1 ; leaf2_Fruit2 ; Fruit1_Fruit3 ; Fruit2_Fruit3
pyruv	Serine, O-acetyl-	-0.203529	0.0530738	0.256603	0.103131	5	leaf1_leaf2 ; leaf2_leaf2 ; leaf2_leaf2 ; leaf2_Fruit3 ; leaf2_seed
fructose	Arabinose	-0.142108	0.188218	0.330326	0.103132	8	leaf1_Fruit1 ; leaf1_Fruit2 ; leaf2_Fruit1 ; leaf2_Fruit2 ; Fruit1_Fruit3 ; Fruit1_seed ; Fruit2_Fruit3 ; Fruit2_seed
Maleate	maltitol	-0.0801583	0.202863	0.283021	0.103207	11	leaf2_Fruit1 ; leaf2_Fruit2 ; leaf2_Fruit3 ; Fruit1_Fruit1 ; Fruit1_Fruit2 ; Fruit1_Fruit3 ; Fruit2_Fruit2 ; Fruit2_Fruit3 ; Fruit1_Fruit1 ; Fruit1_Fruit2 ; Fruit2_Fruit2
pyruv	phen_amine	-0.371707	-0.0848076	0.2869	0.103302	5	leaf1_Fruit3 ; leaf2_Fruit3 ; Fruit3_Fruit3 ; Fruit3_Fruit3 ; Fruit3_seed
benzoate	isocitrate	-0.216863	0.173912	0.390775	0.10345	14	leaf1_leaf2 ; leaf1_Fruit3 ; leaf2_leaf2 ; leaf2_Fruit3 ; Fruit1_Fruit3 ; Fruit2_Fruit3 ; Fruit3_Fruit3 ; leaf2_leaf2 ; leaf2_Fruit1 ; leaf2_Fruit2 ; leaf2_Fruit3 ; leaf2_seed ; Fruit3_Fruit3 ; Fruit3_seed
ribose	fa16_0	-0.014036	0.2446	0.258636	0.103465	8	Fruit1_Fruit1 ; Fruit1_Fruit2 ; Fruit2_Fruit2 ; Fruit1_Fruit1 ; Fruit1_Fruit2 ; Fruit1_Fruit3 ; Fruit2_Fruit2 ; Fruit2_Fruit3
fucose	Quinic acid, 3-caffeoyl-cis	-0.132166	0.162507	0.294673	0.103471	6	leaf1_leaf2 ; leaf2_leaf2 ; leaf2_leaf2 ; leaf2_Fruit1 ; leaf2_Fruit2 ; leaf2_Fruit3
pyruv	ribose	-0.350751	0.0877881	0.438539	0.103497	13	leaf1_Fruit1 ; leaf1_Fruit2 ; leaf1_Fruit3 ; leaf2_Fruit1 ; leaf2_Fruit2 ; leaf2_Fruit3 ; Fruit3_Fruit3 ; Fruit1_Fruit3 ; Fruit1_seed ; Fruit2_Fruit3 ; Fruit2_seed ; Fruit3_Fruit3 ; Fruit3_seed
citramalate	nico_amid	-0.147008	0.0678854	0.214893	0.103505	4	Fruit1_Fruit3 ; Fruit2_Fruit3 ; Fruit3_Fruit3 ; Fruit3_Fruit3
maltose	phosphate	-0.34817	0.129722	0.477892	0.103623	28	leaf1_leaf1 ; leaf1_leaf2 ; leaf1_Fruit3 ; leaf1_seed ; leaf2_leaf2 ; leaf2_Fruit3 ; leaf2_seed ; Fruit1_Fruit3 ; Fruit1_seed ; Fruit2_Fruit3 ; Fruit2_seed ; Fruit3_Fruit3 ; Fruit3_seed ; seed_seed ; leaf1_leaf1 ; leaf1_leaf2 ; leaf1_Fruit1 ; leaf1_Fruit2 ; leaf1_Fruit3 ; leaf1_seed ; leaf2_leaf2 ; leaf2_Fruit1 ; leaf2_Fruit2 ; leaf2_Fruit3 ; leaf2_seed ; Fruit3_Fruit3 ; Fruit3_seed ; seed_seed
aspartate	putrescine	-0.19046	0.282786	0.473246	0.103637	23	leaf1_leaf2 ; leaf1_Fruit1 ; leaf1_Fruit2 ; leaf1_Fruit3 ; leaf1_seed ; leaf2_leaf2 ; leaf2_Fruit1 ; leaf2_Fruit2 ; leaf2_Fruit3 ; leaf2_seed ; Fruit3_Fruit3 ; Fruit3_seed ; seed_seed ; leaf2_leaf2 ; leaf2_Fruit3 ; leaf2_seed ; Fruit1_Fruit3 ; Fruit1_seed ; Fruit2_Fruit3 ; Fruit2_seed ; Fruit3_Fruit3 ; Fruit3_seed ; seed_seed
Tyramine	dehydroascorbate	-0.10549	0.275431	0.380921	0.103659	13	leaf1_leaf2 ; leaf1_Fruit1 ; leaf1_Fruit2 ; leaf1_Fruit3 ; leaf2_leaf2 ; leaf2_Fruit1 ; leaf2_Fruit2 ; leaf2_Fruit3 ; leaf2_leaf2 ; leaf2_seed ; Fruit1_seed ; Fruit2_seed ; Fruit3_seed
galactorinate_l14	Proline, 4-hydroxy	-0.153946	0.0605162	0.214462	0.103726	4	leaf2_leaf2 ; leaf2_leaf2 ; leaf2_Fruit3 ; leaf2_seed
Ornithine	Isomaltose	-0.136535	0.157189	0.293725	0.103791	10	leaf1_Fruit1 ; leaf1_Fruit2 ; leaf1_seed ; leaf2_Fruit1 ; leaf2_Fruit2 ; leaf2_seed ; seed_seed ; Fruit1_seed ; Fruit2_seed ; seed_seed
sucrose	Tyramine	-0.109465	0.229378	0.338843	0.103836	21	leaf1_leaf1 ; leaf1_leaf2 ; leaf1_seed ; leaf2_leaf2 ; leaf2_seed ; Fruit1_seed ; Fruit2_seed ; Fruit3_seed ; seed_seed ; leaf1_leaf1 ; leaf1_leaf2 ; leaf1_Fruit1 ; leaf1_Fruit2 ; leaf1_Fruit3 ; leaf1_seed ; leaf2_leaf2 ; leaf2_Fruit1 ; leaf2_Fruit2 ; leaf2_Fruit3 ; leaf2_seed ; seed_seed
saccharate_6	isocitrate	-0.164793	0.177403	0.342196	0.10389	12	leaf1_leaf2 ; leaf1_Fruit3 ; leaf2_leaf2 ; leaf2_Fruit3 ; Fruit1_Fruit3 ; Fruit2_Fruit3 ; Fruit3_Fruit3 ; leaf2_leaf2 ; leaf2_Fruit1 ; leaf2_Fruit2 ; leaf2_Fruit3 ; Fruit3_Fruit3
glycerol_1p	fa18_2	-0.0716284	0.230135	0.301763	0.104051	10	Fruit1_Fruit1 ; Fruit1_Fruit2 ; Fruit2_Fruit2 ; Fruit1_Fruit1 ; Fruit1_Fruit2 ; Fruit1_Fruit3 ; Fruit1_seed ; Fruit2_Fruit2 ; Fruit2_Fruit3 ; Fruit2_seed
glycine	xlitol	-0.140373	0.149263	0.289635	0.104089	7	leaf1_Fruit3 ; leaf2_Fruit3 ; Fruit1_Fruit3 ; Fruit2_Fruit3 ; Fruit3_Fruit3 ; Fruit3_Fruit3 ; Fruit3_seed
leucine	Mannitol	-0.0198309	0.371676	0.391507	0.104119	11	Fruit1_Fruit1 ; Fruit1_Fruit2 ; Fruit1_seed ; Fruit2_Fruit2 ; Fruit2_seed ; Fruit3_seed ; Fruit1_Fruit1 ; Fruit1_Fruit2 ; Fruit1_Fruit3 ; Fruit2_Fruit2 ; Fruit2_Fruit3
shikimate	raffinose	-0.145613	0.159605	0.305217	0.104346	7	Fruit1_Fruit3 ; Fruit1_seed ; Fruit2_Fruit3 ; Fruit2_seed ; Fruit3_Fruit3 ; Fruit3_seed ; Fruit3_Fruit3
urea	Dopamine	-0.143845	0.057955	0.2018	0.104426	5	leaf1_leaf2 ; leaf2_leaf2 ; leaf2_leaf2 ; leaf2_Fruit3 ; leaf2_seed
glycerate	xylose	-0.194453	0.091063	0.285516	0.104787	7	leaf1_Fruit3 ; leaf2_Fruit3 ; Fruit1_Fruit3 ; Fruit2_Fruit3 ; Fruit3_Fruit3 ; Fruit3_Fruit3 ; Fruit3_seed
threonine	putrescine	-0.230791	0.276635	0.507426	0.10489	35	leaf1_leaf2 ; leaf1_Fruit1 ; leaf1_Fruit2 ; leaf1_Fruit3 ; leaf1_seed ; leaf2_leaf2 ; leaf2_Fruit1 ; leaf2_Fruit2 ; leaf2_Fruit3 ; leaf2_seed ; Fruit1_Fruit1 ; Fruit1_Fruit2 ; Fruit1_Fruit3 ; Fruit1_seed ; Fruit2_Fruit2 ; Fruit2_Fruit3 ; Fruit2_seed ; Fruit3_Fruit3 ; Fruit3_seed ; seed_seed ; leaf2_leaf2 ; leaf2_Fruit1 ; leaf2_Fruit2 ; leaf2_Fruit3 ; leaf2_seed ; Fruit1_Fruit1 ; Fruit1_Fruit2 ; F…
aspartate	fa18_2	-0.197515	0.126512	0.324028	0.104955	8	leaf1_Fruit1 ; leaf1_Fruit2 ; leaf2_Fruit1 ; leaf2_Fruit2 ; Fruit1_Fruit3 ; Fruit1_seed ; Fruit2_Fruit3 ; Fruit2_seed
Glucose, 1,6-anhdro, beta	citramalate	-0.246261	0.0626554	0.308917	0.104978	6	leaf1_Fruit1 ; leaf1_Fruit2 ; leaf1_Fruit3 ; leaf2_Fruit1 ; leaf2_Fruit2 ; leaf2_Fruit3
Lyxose	Melezitose	-0.148181	0.0603876	0.208569	0.104996	3	leaf2_Fruit1 ; leaf2_Fruit2 ; leaf2_seed
dehydroascorbate	glycerate_3p	-0.211742	0.226198	0.43794	0.105016	15	leaf2_Fruit1 ; leaf2_Fruit2 ; leaf2_Fruit3 ; Fruit1_Fruit1 ; Fruit1_Fruit2 ; Fruit1_Fruit3 ; Fruit2_Fruit2 ; Fruit2_Fruit3 ; Fruit3_Fruit3 ; Fruit1_Fruit1 ; Fruit1_Fruit2 ; Fruit1_Fruit3 ; Fruit2_Fruit2 ; Fruit2_Fruit3 ; Fruit3_Fruit3
nicotinate_2	arginine	-0.142642	0.173069	0.315711	0.105169	14	leaf2_Fruit1 ; leaf2_Fruit2 ; leaf2_Fruit3 ; leaf2_seed ; Fruit3_Fruit3 ; Fruit3_seed ; seed_seed ; Fruit1_Fruit3 ; Fruit1_seed ; Fruit2_Fruit3 ; Fruit2_seed ; Fruit3_Fruit3 ; Fruit3_seed ; seed_seed
Proline, 4-hydroxy	a_tocopherol	-0.20049	0.00225122	0.202741	0.105181	3	leaf2_Fruit1 ; leaf2_Fruit2 ; leaf2_Fruit3
Rhamnose	nicotinate_2	-0.207157	0.180374	0.387531	0.105238	13	leaf1_leaf2 ; leaf1_Fruit3 ; leaf1_seed ; leaf2_leaf2 ; leaf2_Fruit3 ; leaf2_seed ; Fruit1_Fruit3 ; Fruit1_seed ; Fruit2_Fruit3 ; Fruit2_seed ; leaf2_leaf2 ; leaf2_Fruit1 ; leaf2_Fruit2
trehalose	Sorbitol	-0.21287	0.18425	0.397119	0.105314	21	leaf1_Fruit1 ; leaf1_Fruit2 ; leaf1_seed ; leaf2_Fruit1 ; leaf2_Fruit2 ; leaf2_seed ; Fruit1_Fruit1 ; Fruit1_Fruit2 ; Fruit1_seed ; Fruit2_Fruit2 ; Fruit2_seed ; Fruit3_seed ; seed_seed ; Fruit1_Fruit1 ; Fruit1_Fruit2 ; Fruit1_Fruit3 ; Fruit1_seed ; Fruit2_Fruit2 ; Fruit2_Fruit3 ; Fruit2_seed ; seed_seed
Cellobiose	fa18_0	-0.202826	0.0265279	0.229354	0.105328	4	leaf2_Fruit1 ; leaf2_Fruit2 ; Fruit1_seed ; Fruit2_seed
Tyramine	quinate	-0.146635	0.158991	0.305626	0.105392	13	leaf1_leaf2 ; leaf1_Fruit1 ; leaf1_Fruit2 ; leaf1_Fruit3 ; leaf2_leaf2 ; leaf2_Fruit1 ; leaf2_Fruit2 ; leaf2_Fruit3 ; leaf2_leaf2 ; leaf2_seed ; Fruit1_seed ; Fruit2_seed ; Fruit3_seed
threonine	shikimate	-0.199436	0.233418	0.432854	0.1054	21	leaf1_Fruit1 ; leaf1_Fruit2 ; leaf1_Fruit3 ; leaf2_Fruit1 ; leaf2_Fruit2 ; leaf2_Fruit3 ; Fruit1_Fruit1 ; Fruit1_Fruit2 ; Fruit1_Fruit3 ; Fruit2_Fruit2 ; Fruit2_Fruit3 ; Fruit3_Fruit3 ; Fruit1_Fruit1 ; Fruit1_Fruit2 ; Fruit1_Fruit3 ; Fruit1_seed ; Fruit2_Fruit2 ; Fruit2_Fruit3 ; Fruit2_seed ; Fruit3_Fruit3 ; Fruit3_seed
Glucose, 2-amino-2-deoxy	fa18_0	0.0445918	0.193718	0.149126	0.105448	2	leaf2_Fruit1 ; leaf2_Fruit2
putrescine	arginine	-0.266328	0.167691	0.434019	0.105633	24	leaf2_Fruit1 ; leaf2_Fruit2 ; leaf2_Fruit3 ; leaf2_seed ; Fruit1_Fruit1 ; Fruit1_Fruit2 ; Fruit1_Fruit3 ; Fruit1_seed ; Fruit2_Fruit2 ; Fruit2_Fruit3 ; Fruit2_seed ; Fruit3_Fruit3 ; Fruit3_seed ; seed_seed ; Fruit1_Fruit1 ; Fruit1_Fruit2 ; Fruit1_Fruit3 ; Fruit1_seed ; Fruit2_Fruit2 ; Fruit2_Fruit3 ; Fruit2_seed ; Fruit3_Fruit3 ; Fruit3_seed ; seed_seed
fructose_6p	xlitol	-0.0144379	0.233805	0.248243	0.105732	5	leaf2_Fruit3 ; Fruit1_Fruit3 ; Fruit2_Fruit3 ; Fruit3_Fruit3 ; Fruit3_Fruit3
Cellobiose	octadecanoate	-0.083524	0.171731	0.255255	0.105799	5	leaf2_Fruit3 ; leaf2_seed ; seed_seed ; Fruit3_seed ; seed_seed
Cellobiose	mannose	0.0928739	0.242526	0.149652	0.10582	2	leaf2_Fruit3 ; Fruit3_seed
putrescine	Proline, 4-hydroxy	-0.106394	0.144456	0.25085	0.105838	6	leaf2_leaf2 ; leaf2_leaf2 ; leaf2_Fruit1 ; leaf2_Fruit2 ; leaf2_Fruit3 ; leaf2_seed
glutamate	Glucose, 1,6-anhdro, beta	-0.124369	0.168248	0.292617	0.10588	10	leaf1_leaf1 ; leaf1_leaf2 ; leaf2_leaf2 ; leaf1_leaf1 ; leaf1_leaf2 ; leaf1_Fruit3 ; leaf1_seed ; leaf2_leaf2 ; leaf2_Fruit3 ; leaf2_seed
fucose	mannose	-0.153101	0.100529	0.25363	0.105884	6	leaf1_Fruit3 ; leaf2_Fruit3 ; Fruit1_Fruit3 ; Fruit2_Fruit3 ; Fruit3_Fruit3 ; Fruit3_Fruit3
glycine	Cellobiose	-0.360782	0.0885581	0.44934	0.105921	14	leaf1_leaf2 ; leaf1_seed ; leaf2_leaf2 ; leaf2_seed ; Fruit1_seed ; Fruit2_seed ; Fruit3_seed ; seed_seed ; leaf2_leaf2 ; leaf2_Fruit1 ; leaf2_Fruit2 ; leaf2_Fruit3 ; leaf2_seed ; seed_seed
Caffeic acid, trans	threonate	-0.168577	0.129413	0.29799	0.105999	6	leaf1_Fruit1 ; leaf1_Fruit2 ; leaf1_Fruit3 ; leaf2_Fruit1 ; leaf2_Fruit2 ; leaf2_Fruit3
fa18_0	adenosine_5m	0.114524	0.360888	0.246364	0.106161	4	Fruit1_Fruit3 ; Fruit1_seed ; Fruit2_Fruit3 ; Fruit2_seed
threonine	a_tocopherol	-0.0988506	0.282686	0.381537	0.106196	21	leaf1_Fruit1 ; leaf1_Fruit2 ; leaf1_Fruit3 ; leaf2_Fruit1 ; leaf2_Fruit2 ; leaf2_Fruit3 ; Fruit1_Fruit1 ; Fruit1_Fruit2 ; Fruit1_Fruit3 ; Fruit2_Fruit2 ; Fruit2_Fruit3 ; Fruit3_Fruit3 ; Fruit1_Fruit1 ; Fruit1_Fruit2 ; Fruit1_Fruit3 ; Fruit1_seed ; Fruit2_Fruit2 ; Fruit2_Fruit3 ; Fruit2_seed ; Fruit3_Fruit3 ; Fruit3_seed
benzoate	citramalate	-0.266933	0.117794	0.384726	0.106243	21	leaf1_Fruit1 ; leaf1_Fruit2 ; leaf1_Fruit3 ; leaf2_Fruit1 ; leaf2_Fruit2 ; leaf2_Fruit3 ; Fruit1_Fruit1 ; Fruit1_Fruit2 ; Fruit1_Fruit3 ; Fruit2_Fruit2 ; Fruit2_Fruit3 ; Fruit3_Fruit3 ; Fruit1_Fruit1 ; Fruit1_Fruit2 ; Fruit1_Fruit3 ; Fruit1_seed ; Fruit2_Fruit2 ; Fruit2_Fruit3 ; Fruit2_seed ; Fruit3_Fruit3 ; Fruit3_seed
Cellobiose	threonate	-0.161247	0.146082	0.307329	0.106259	6	leaf2_Fruit1 ; leaf2_Fruit2 ; leaf2_Fruit3 ; Fruit1_seed ; Fruit2_seed ; Fruit3_seed
galactorinate_l14	raffinose	-0.128816	0.212417	0.341233	0.106453	8	leaf2_Fruit3 ; leaf2_seed ; Fruit3_Fruit3 ; Fruit3_seed ; seed_seed ; Fruit3_Fruit3 ; Fruit3_seed ; seed_seed
inositol	Glucose, 2-amino-2-deoxy	-0.120025	0.12476	0.244784	0.106531	7	leaf1_leaf2 ; leaf2_leaf2 ; leaf2_leaf2 ; leaf2_Fruit1 ; leaf2_Fruit2 ; leaf2_Fruit3 ; leaf2_seed
citramalate	fa18_2	-0.23898	0.0864097	0.325389	0.106535	8	Fruit1_Fruit1 ; Fruit1_Fruit2 ; Fruit2_Fruit2 ; Fruit1_Fruit1 ; Fruit1_Fruit2 ; Fruit1_Fruit3 ; Fruit2_Fruit2 ; Fruit2_Fruit3
Glucose, 1,6-anhdro, beta	quinate	-0.0962336	0.178062	0.274296	0.106554	9	leaf1_leaf2 ; leaf1_Fruit1 ; leaf1_Fruit2 ; leaf1_Fruit3 ; leaf2_leaf2 ; leaf2_Fruit1 ; leaf2_Fruit2 ; leaf2_Fruit3 ; leaf2_leaf2
citrate	Serine, O-acetyl-	-0.32204	-0.0621402	0.2599	0.106794	4	leaf2_leaf2 ; leaf2_leaf2 ; leaf2_Fruit3 ; leaf2_seed
aspartate	fucose	-0.250102	0.150586	0.400688	0.106796	23	leaf1_leaf1 ; leaf1_leaf2 ; leaf1_Fruit1 ; leaf1_Fruit2 ; leaf1_Fruit3 ; leaf2_leaf2 ; leaf2_Fruit1 ; leaf2_Fruit2 ; leaf2_Fruit3 ; Fruit3_Fruit3 ; leaf1_leaf1 ; leaf1_leaf2 ; leaf1_Fruit3 ; leaf1_seed ; leaf2_leaf2 ; leaf2_Fruit3 ; leaf2_seed ; Fruit1_Fruit3 ; Fruit1_seed ; Fruit2_Fruit3 ; Fruit2_seed ; Fruit3_Fruit3 ; Fruit3_seed
phenylalanine	octadecanoate	-0.19017	0.209337	0.399507	0.106855	14	leaf1_Fruit3 ; leaf1_seed ; leaf2_Fruit3 ; leaf2_seed ; Fruit1_Fruit3 ; Fruit1_seed ; Fruit2_Fruit3 ; Fruit2_seed ; Fruit3_Fruit3 ; Fruit3_seed ; seed_seed ; Fruit3_Fruit3 ; Fruit3_seed ; seed_seed
lysine	Quinic acid, 3-caffeoyl-cis	-0.112072	0.145208	0.25728	0.106874	6	leaf2_leaf2 ; leaf2_leaf2 ; leaf2_Fruit1 ; leaf2_Fruit2 ; leaf2_Fruit3 ; leaf2_seed
asparagine	Caffeic acid, trans	-0.121325	0.202817	0.324142	0.106931	14	leaf1_leaf1 ; leaf1_leaf2 ; leaf2_leaf2 ; leaf1_leaf1 ; leaf1_leaf2 ; leaf1_Fruit1 ; leaf1_Fruit2 ; leaf1_Fruit3 ; leaf1_seed ; leaf2_leaf2 ; leaf2_Fruit1 ; leaf2_Fruit2 ; leaf2_Fruit3 ; leaf2_seed
a_tocopherol	adenosine_5m	-0.147739	0.210061	0.3578	0.107023	7	Fruit1_Fruit3 ; Fruit1_seed ; Fruit2_Fruit3 ; Fruit2_seed ; Fruit3_Fruit3 ; Fruit3_seed ; Fruit3_Fruit3
glycerol	xlitol	-0.0407333	0.231962	0.272695	0.10719	7	leaf1_Fruit3 ; leaf2_Fruit3 ; Fruit1_Fruit3 ; Fruit2_Fruit3 ; Fruit3_Fruit3 ; Fruit3_Fruit3 ; Fruit3_seed
Pyroglutamic acid	Arabinose	-0.283151	-0.131559	0.151592	0.107192	2	leaf2_Fruit1 ; leaf2_Fruit2
Inositol-1-phosphate	Serine, O-acetyl-	-0.352879	-0.166993	0.185886	0.107247	4	leaf2_leaf2 ; leaf2_leaf2 ; leaf2_Fruit1 ; leaf2_Fruit2
maltose	xlitol	-0.0365938	0.21523	0.251824	0.107322	7	leaf1_Fruit3 ; leaf2_Fruit3 ; Fruit1_Fruit3 ; Fruit2_Fruit3 ; Fruit3_Fruit3 ; Fruit3_Fruit3 ; Fruit3_seed
quinate	Aconitate	-0.0688977	0.335314	0.404212	0.107361	10	leaf2_Fruit1 ; leaf2_Fruit2 ; Fruit1_Fruit1 ; Fruit1_Fruit2 ; Fruit2_Fruit2 ; Fruit1_Fruit1 ; Fruit1_Fruit2 ; Fruit1_Fruit3 ; Fruit2_Fruit2 ; Fruit2_Fruit3
glutamate	nico_amid	-0.231597	0.00815369	0.23975	0.107372	5	leaf1_Fruit3 ; leaf2_Fruit3 ; Fruit3_Fruit3 ; Fruit3_Fruit3 ; Fruit3_seed
Quinic acid, 3-caffeoyl-cis	l_ascorbate	-0.0841841	0.127631	0.211815	0.107388	3	leaf2_Fruit1 ; leaf2_Fruit2 ; leaf2_Fruit3
trehalose	cysteine	-0.220751	0.146824	0.367575	0.107404	21	leaf1_Fruit1 ; leaf1_Fruit2 ; leaf1_Fruit3 ; leaf2_Fruit1 ; leaf2_Fruit2 ; leaf2_Fruit3 ; Fruit1_Fruit1 ; Fruit1_Fruit2 ; Fruit1_Fruit3 ; Fruit2_Fruit2 ; Fruit2_Fruit3 ; Fruit3_Fruit3 ; Fruit1_Fruit1 ; Fruit1_Fruit2 ; Fruit1_Fruit3 ; Fruit1_seed ; Fruit2_Fruit2 ; Fruit2_Fruit3 ; Fruit2_seed ; Fruit3_Fruit3 ; Fruit3_seed
glycerol	citramalate	-0.217387	0.207708	0.425095	0.107465	21	leaf1_Fruit1 ; leaf1_Fruit2 ; leaf1_Fruit3 ; leaf2_Fruit1 ; leaf2_Fruit2 ; leaf2_Fruit3 ; Fruit1_Fruit1 ; Fruit1_Fruit2 ; Fruit1_Fruit3 ; Fruit2_Fruit2 ; Fruit2_Fruit3 ; Fruit3_Fruit3 ; Fruit1_Fruit1 ; Fruit1_Fruit2 ; Fruit1_Fruit3 ; Fruit1_seed ; Fruit2_Fruit2 ; Fruit2_Fruit3 ; Fruit2_seed ; Fruit3_Fruit3 ; Fruit3_seed
nicotinate_2	Glucose, 2-amino-2-deoxy	-0.123305	0.103497	0.226802	0.10749	4	leaf2_leaf2 ; leaf2_leaf2 ; leaf2_Fruit3 ; leaf2_seed
malate	Glucose, 2-amino-2-deoxy	-0.0805949	0.231942	0.312537	0.1075	7	leaf1_leaf2 ; leaf2_leaf2 ; leaf2_leaf2 ; leaf2_Fruit1 ; leaf2_Fruit2 ; leaf2_Fruit3 ; leaf2_seed
Dopamine	cysteine	0.00579202	0.220277	0.214485	0.107503	3	leaf2_Fruit1 ; leaf2_Fruit2 ; leaf2_Fruit3
cysteine	fa16_0	-0.110204	0.228772	0.338976	0.107536	8	Fruit1_Fruit1 ; Fruit1_Fruit2 ; Fruit2_Fruit2 ; Fruit1_Fruit1 ; Fruit1_Fruit2 ; Fruit1_Fruit3 ; Fruit2_Fruit2 ; Fruit2_Fruit3
dehydroascorbate	maltitol	-0.164432	0.254028	0.418459	0.107557	15	leaf2_Fruit1 ; leaf2_Fruit2 ; leaf2_Fruit3 ; Fruit1_Fruit1 ; Fruit1_Fruit2 ; Fruit1_Fruit3 ; Fruit2_Fruit2 ; Fruit2_Fruit3 ; Fruit3_Fruit3 ; Fruit1_Fruit1 ; Fruit1_Fruit2 ; Fruit1_Fruit3 ; Fruit2_Fruit2 ; Fruit2_Fruit3 ; Fruit3_Fruit3
benzoate	xlitol	-0.135175	0.192493	0.327668	0.107644	7	leaf1_Fruit3 ; leaf2_Fruit3 ; Fruit1_Fruit3 ; Fruit2_Fruit3 ; Fruit3_Fruit3 ; Fruit3_Fruit3 ; Fruit3_seed
ribose	xlitol	0.0684396	0.265845	0.197406	0.108036	4	Fruit1_Fruit3 ; Fruit2_Fruit3 ; Fruit3_Fruit3 ; Fruit3_Fruit3
quinate	a_tocopherol	-0.0496678	0.395557	0.445225	0.108201	15	leaf2_Fruit1 ; leaf2_Fruit2 ; leaf2_Fruit3 ; Fruit1_Fruit1 ; Fruit1_Fruit2 ; Fruit1_Fruit3 ; Fruit2_Fruit2 ; Fruit2_Fruit3 ; Fruit3_Fruit3 ; Fruit1_Fruit1 ; Fruit1_Fruit2 ; Fruit1_Fruit3 ; Fruit2_Fruit2 ; Fruit2_Fruit3 ; Fruit3_Fruit3
malate	Cellobiose	-0.277884	0.150849	0.428733	0.108385	14	leaf1_leaf2 ; leaf1_seed ; leaf2_leaf2 ; leaf2_seed ; Fruit1_seed ; Fruit2_seed ; Fruit3_seed ; seed_seed ; leaf2_leaf2 ; leaf2_Fruit1 ; leaf2_Fruit2 ; leaf2_Fruit3 ; leaf2_seed ; seed_seed
Caffeic acid, trans	mannose	0.0419664	0.195344	0.153377	0.108454	2	leaf1_Fruit3 ; leaf2_Fruit3
Lactic acid	Aconitate	-0.192145	0.0430296	0.235175	0.108685	4	leaf1_Fruit1 ; leaf1_Fruit2 ; leaf2_Fruit1 ; leaf2_Fruit2
glycerate	s_me_cysteine	-0.325287	0.0612736	0.38656	0.108714	14	leaf1_Fruit1 ; leaf1_Fruit2 ; leaf2_Fruit1 ; leaf2_Fruit2 ; Fruit1_Fruit1 ; Fruit1_Fruit2 ; Fruit2_Fruit2 ; Fruit1_Fruit1 ; Fruit1_Fruit2 ; Fruit1_Fruit3 ; Fruit1_seed ; Fruit2_Fruit2 ; Fruit2_Fruit3 ; Fruit2_seed
homoserine	citramalate	-0.176601	0.18057	0.357171	0.108723	15	leaf2_Fruit1 ; leaf2_Fruit2 ; leaf2_Fruit3 ; Fruit1_Fruit1 ; Fruit1_Fruit2 ; Fruit1_Fruit3 ; Fruit2_Fruit2 ; Fruit2_Fruit3 ; Fruit3_Fruit3 ; Fruit1_Fruit1 ; Fruit1_Fruit2 ; Fruit1_Fruit3 ; Fruit2_Fruit2 ; Fruit2_Fruit3 ; Fruit3_Fruit3
glucose_6p	Pyroglutamic acid	-0.0893181	0.147848	0.237166	0.108746	6	leaf1_leaf2 ; leaf2_leaf2 ; leaf2_leaf2 ; leaf2_Fruit1 ; leaf2_Fruit2 ; leaf2_Fruit3
alanine	putrescine	-0.278319	0.175649	0.453967	0.108759	35	leaf1_leaf2 ; leaf1_Fruit1 ; leaf1_Fruit2 ; leaf1_Fruit3 ; leaf1_seed ; leaf2_leaf2 ; leaf2_Fruit1 ; leaf2_Fruit2 ; leaf2_Fruit3 ; leaf2_seed ; Fruit1_Fruit1 ; Fruit1_Fruit2 ; Fruit1_Fruit3 ; Fruit1_seed ; Fruit2_Fruit2 ; Fruit2_Fruit3 ; Fruit2_seed ; Fruit3_Fruit3 ; Fruit3_seed ; seed_seed ; leaf2_leaf2 ; leaf2_Fruit1 ; leaf2_Fruit2 ; leaf2_Fruit3 ; leaf2_seed ; Fruit1_Fruit1 ; Fruit1_Fruit2 ; F…
serine	putrescine	-0.278648	0.31577	0.594418	0.108859	35	leaf1_leaf2 ; leaf1_Fruit1 ; leaf1_Fruit2 ; leaf1_Fruit3 ; leaf1_seed ; leaf2_leaf2 ; leaf2_Fruit1 ; leaf2_Fruit2 ; leaf2_Fruit3 ; leaf2_seed ; Fruit1_Fruit1 ; Fruit1_Fruit2 ; Fruit1_Fruit3 ; Fruit1_seed ; Fruit2_Fruit2 ; Fruit2_Fruit3 ; Fruit2_seed ; Fruit3_Fruit3 ; Fruit3_seed ; seed_seed ; leaf2_leaf2 ; leaf2_Fruit1 ; leaf2_Fruit2 ; leaf2_Fruit3 ; leaf2_seed ; Fruit1_Fruit1 ; Fruit1_Fruit2 ; F…
Glycolic acid	citrate	-0.224897	0.146682	0.371579	0.108966	11	leaf1_leaf2 ; leaf1_Fruit3 ; leaf1_seed ; leaf2_leaf2 ; leaf2_Fruit3 ; leaf2_seed ; seed_seed ; leaf2_leaf2 ; leaf2_seed ; Fruit3_seed ; seed_seed
Lactic acid	Glucose, 2-amino-2-deoxy	-0.158229	0.0305772	0.188806	0.109007	3	leaf1_leaf2 ; leaf2_leaf2 ; leaf2_leaf2
urea	Glucose, 2-amino-2-deoxy	-0.201235	0.0636914	0.264926	0.109076	5	leaf1_leaf2 ; leaf2_leaf2 ; leaf2_leaf2 ; leaf2_Fruit3 ; leaf2_seed
shikimate	Sorbitol	-0.195987	0.138353	0.33434	0.109109	11	Fruit1_Fruit1 ; Fruit1_Fruit2 ; Fruit1_seed ; Fruit2_Fruit2 ; Fruit2_seed ; Fruit3_seed ; Fruit1_Fruit1 ; Fruit1_Fruit2 ; Fruit1_Fruit3 ; Fruit2_Fruit2 ; Fruit2_Fruit3
Tyramine	tryptophan	-0.200991	0.198079	0.39907	0.10915	17	leaf1_leaf2 ; leaf1_Fruit1 ; leaf1_Fruit2 ; leaf1_Fruit3 ; leaf1_seed ; leaf2_leaf2 ; leaf2_Fruit1 ; leaf2_Fruit2 ; leaf2_Fruit3 ; leaf2_seed ; seed_seed ; leaf2_leaf2 ; leaf2_seed ; Fruit1_seed ; Fruit2_seed ; Fruit3_seed ; seed_seed
citrate	xlitol	-0.0834396	0.144383	0.227823	0.109175	4	leaf2_Fruit3 ; Fruit3_Fruit3 ; Fruit3_Fruit3 ; Fruit3_seed
Glycolic acid	calysteg_b2	-0.174648	0.0388592	0.213507	0.109208	3	leaf1_Fruit3 ; leaf2_Fruit3 ; Fruit3_seed
Ornithine	Proline, 4-hydroxy	-0.0447515	0.183989	0.228741	0.109219	4	leaf1_leaf2 ; leaf2_leaf2 ; leaf2_leaf2 ; leaf2_seed
gluconate	Proline, 4-hydroxy	-0.0484181	0.192145	0.240563	0.109256	6	leaf2_leaf2 ; leaf2_leaf2 ; leaf2_Fruit1 ; leaf2_Fruit2 ; leaf2_Fruit3 ; leaf2_seed
maltitol	Aconitate	-0.0305865	0.259512	0.290099	0.109289	8	Fruit1_Fruit1 ; Fruit1_Fruit2 ; Fruit2_Fruit2 ; Fruit1_Fruit1 ; Fruit1_Fruit2 ; Fruit1_Fruit3 ; Fruit2_Fruit2 ; Fruit2_Fruit3
b_alanine	Caffeic acid, cis	-0.246278	0.153688	0.399966	0.109291	14	leaf1_leaf1 ; leaf1_leaf2 ; leaf2_leaf2 ; leaf1_leaf1 ; leaf1_leaf2 ; leaf1_Fruit1 ; leaf1_Fruit2 ; leaf1_Fruit3 ; leaf1_seed ; leaf2_leaf2 ; leaf2_Fruit1 ; leaf2_Fruit2 ; leaf2_Fruit3 ; leaf2_seed
malate	galactose	-0.148466	0.14856	0.297026	0.109294	7	leaf1_Fruit3 ; leaf2_Fruit3 ; Fruit1_Fruit3 ; Fruit2_Fruit3 ; Fruit3_Fruit3 ; Fruit3_Fruit3 ; Fruit3_seed
Tyramine	Cellobiose	-0.206496	0.0857183	0.292214	0.109315	8	leaf1_leaf2 ; leaf1_seed ; leaf2_leaf2 ; leaf2_seed ; seed_seed ; leaf2_leaf2 ; leaf2_seed ; seed_seed
Dopamine	Aconitate	0.0176899	0.172601	0.154911	0.109539	2	leaf2_Fruit1 ; leaf2_Fruit2
l_ascorbate	leucine	-0.138097	0.151119	0.289216	0.109584	12	Fruit1_Fruit1 ; Fruit1_Fruit2 ; Fruit1_Fruit3 ; Fruit2_Fruit2 ; Fruit2_Fruit3 ; Fruit3_Fruit3 ; Fruit1_Fruit1 ; Fruit1_Fruit2 ; Fruit1_Fruit3 ; Fruit2_Fruit2 ; Fruit2_Fruit3 ; Fruit3_Fruit3
Maleate	cysteine	-0.0500484	0.243631	0.293679	0.109611	11	leaf2_Fruit1 ; leaf2_Fruit2 ; leaf2_Fruit3 ; Fruit1_Fruit1 ; Fruit1_Fruit2 ; Fruit1_Fruit3 ; Fruit2_Fruit2 ; Fruit2_Fruit3 ; Fruit1_Fruit1 ; Fruit1_Fruit2 ; Fruit2_Fruit2
Tyramine	a_tocopherol	-0.0973474	0.274707	0.372054	0.10973	9	leaf1_Fruit1 ; leaf1_Fruit2 ; leaf1_Fruit3 ; leaf2_Fruit1 ; leaf2_Fruit2 ; leaf2_Fruit3 ; Fruit1_seed ; Fruit2_seed ; Fruit3_seed
Psicose	octadecanoate	-0.140999	0.111274	0.252273	0.10978	4	leaf1_Fruit3 ; leaf1_seed ; leaf2_Fruit3 ; leaf2_seed
aspartate	Isomaltose	-0.132976	0.318973	0.451949	0.109821	13	leaf1_Fruit1 ; leaf1_Fruit2 ; leaf1_seed ; leaf2_Fruit1 ; leaf2_Fruit2 ; leaf2_seed ; Fruit3_seed ; seed_seed ; Fruit1_Fruit3 ; Fruit1_seed ; Fruit2_Fruit3 ; Fruit2_seed ; seed_seed
glucose	fa18_2	-0.113268	0.24673	0.359998	0.109836	8	leaf1_Fruit1 ; leaf1_Fruit2 ; leaf2_Fruit1 ; leaf2_Fruit2 ; Fruit1_Fruit3 ; Fruit1_seed ; Fruit2_Fruit3 ; Fruit2_seed
pyruv	threonate	-0.180565	0.244765	0.42533	0.109841	13	leaf1_Fruit1 ; leaf1_Fruit2 ; leaf1_Fruit3 ; leaf2_Fruit1 ; leaf2_Fruit2 ; leaf2_Fruit3 ; Fruit3_Fruit3 ; Fruit1_Fruit3 ; Fruit1_seed ; Fruit2_Fruit3 ; Fruit2_seed ; Fruit3_Fruit3 ; Fruit3_seed
dehydroascorbate	phen_amine	-0.0855038	0.186335	0.271839	0.109899	5	leaf2_Fruit3 ; Fruit1_Fruit3 ; Fruit2_Fruit3 ; Fruit3_Fruit3 ; Fruit3_Fruit3
maltose	citramalate	-0.196871	0.18718	0.38405	0.109927	21	leaf1_Fruit1 ; leaf1_Fruit2 ; leaf1_Fruit3 ; leaf2_Fruit1 ; leaf2_Fruit2 ; leaf2_Fruit3 ; Fruit1_Fruit1 ; Fruit1_Fruit2 ; Fruit1_Fruit3 ; Fruit2_Fruit2 ; Fruit2_Fruit3 ; Fruit3_Fruit3 ; Fruit1_Fruit1 ; Fruit1_Fruit2 ; Fruit1_Fruit3 ; Fruit1_seed ; Fruit2_Fruit2 ; Fruit2_Fruit3 ; Fruit2_seed ; Fruit3_Fruit3 ; Fruit3_seed
Arabinose	octadecanoate	-0.159008	0.102832	0.26184	0.109965	4	Fruit1_Fruit3 ; Fruit1_seed ; Fruit2_Fruit3 ; Fruit2_seed
methionine	citramalate	-0.136186	0.218887	0.355073	0.109999	18	leaf2_Fruit1 ; leaf2_Fruit2 ; leaf2_Fruit3 ; Fruit1_Fruit1 ; Fruit1_Fruit2 ; Fruit1_Fruit3 ; Fruit2_Fruit2 ; Fruit2_Fruit3 ; Fruit3_Fruit3 ; Fruit1_Fruit1 ; Fruit1_Fruit2 ; Fruit1_Fruit3 ; Fruit1_seed ; Fruit2_Fruit2 ; Fruit2_Fruit3 ; Fruit2_seed ; Fruit3_Fruit3 ; Fruit3_seed
homoserine	fa18_2	-0.259932	0.0748204	0.334753	0.110028	10	leaf2_Fruit1 ; leaf2_Fruit2 ; Fruit1_Fruit1 ; Fruit1_Fruit2 ; Fruit2_Fruit2 ; Fruit1_Fruit1 ; Fruit1_Fruit2 ; Fruit1_Fruit3 ; Fruit2_Fruit2 ; Fruit2_Fruit3
dehydroascorbate	citramalate	-0.0906393	0.304536	0.395175	0.110032	15	leaf2_Fruit1 ; leaf2_Fruit2 ; leaf2_Fruit3 ; Fruit1_Fruit1 ; Fruit1_Fruit2 ; Fruit1_Fruit3 ; Fruit2_Fruit2 ; Fruit2_Fruit3 ; Fruit3_Fruit3 ; Fruit1_Fruit1 ; Fruit1_Fruit2 ; Fruit1_Fruit3 ; Fruit2_Fruit2 ; Fruit2_Fruit3 ; Fruit3_Fruit3
phosphate	Glycolic acid	-0.127425	0.257486	0.384911	0.110044	15	leaf1_leaf1 ; leaf1_leaf2 ; leaf1_seed ; leaf2_leaf2 ; leaf2_seed ; Fruit3_seed ; seed_seed ; leaf1_leaf1 ; leaf1_leaf2 ; leaf1_Fruit3 ; leaf1_seed ; leaf2_leaf2 ; leaf2_Fruit3 ; leaf2_seed ; seed_seed
Caffeic acid, trans	Proline, 4-hydroxy	0.0850707	0.276178	0.191108	0.110336	3	leaf1_leaf2 ; leaf2_leaf2 ; leaf2_leaf2
asparagine	Quinic acid, 3-caffeoyl-cis	-0.219266	0.149274	0.36854	0.110421	7	leaf1_leaf2 ; leaf2_leaf2 ; leaf2_leaf2 ; leaf2_Fruit1 ; leaf2_Fruit2 ; leaf2_Fruit3 ; leaf2_seed
homoserine	xylose	-0.161949	0.130219	0.292168	0.11049	5	leaf2_Fruit3 ; Fruit1_Fruit3 ; Fruit2_Fruit3 ; Fruit3_Fruit3 ; Fruit3_Fruit3
benzoate	mannose	-0.190002	0.104824	0.294826	0.110495	7	leaf1_Fruit3 ; leaf2_Fruit3 ; Fruit1_Fruit3 ; Fruit2_Fruit3 ; Fruit3_Fruit3 ; Fruit3_Fruit3 ; Fruit3_seed
malate	Quinic acid, 3-caffeoyl-cis	-0.20841	0.0668142	0.275224	0.110721	7	leaf1_leaf2 ; leaf2_leaf2 ; leaf2_leaf2 ; leaf2_Fruit1 ; leaf2_Fruit2 ; leaf2_Fruit3 ; leaf2_seed
phosphate	mannose	-0.28881	0.0236724	0.312482	0.110837	5	leaf1_Fruit3 ; leaf2_Fruit3 ; Fruit3_Fruit3 ; Fruit3_Fruit3 ; Fruit3_seed
glutamine	glycerol	-0.312228	0.175799	0.488027	0.110858	21	leaf1_leaf1 ; leaf1_leaf2 ; leaf1_Fruit1 ; leaf1_Fruit2 ; leaf1_Fruit3 ; leaf1_seed ; leaf2_leaf2 ; leaf2_Fruit1 ; leaf2_Fruit2 ; leaf2_Fruit3 ; leaf2_seed ; Fruit3_Fruit3 ; Fruit3_seed ; leaf1_leaf1 ; leaf1_leaf2 ; leaf1_Fruit3 ; leaf2_leaf2 ; leaf2_Fruit3 ; Fruit1_Fruit3 ; Fruit2_Fruit3 ; Fruit3_Fruit3
tryptophan	octadecanoate	-0.243295	0.116203	0.359498	0.110978	12	leaf2_Fruit3 ; leaf2_seed ; Fruit1_Fruit3 ; Fruit1_seed ; Fruit2_Fruit3 ; Fruit2_seed ; Fruit3_Fruit3 ; Fruit3_seed ; seed_seed ; Fruit3_Fruit3 ; Fruit3_seed ; seed_seed
sucrose	Quinic acid, 3-caffeoyl-trans	-0.175685	0.136279	0.311964	0.111024	7	leaf1_leaf2 ; leaf2_leaf2 ; leaf2_leaf2 ; leaf2_Fruit1 ; leaf2_Fruit2 ; leaf2_Fruit3 ; leaf2_seed
Tyramine	isocitrate	-0.273904	0.0477685	0.321673	0.111037	7	leaf1_leaf2 ; leaf1_Fruit3 ; leaf2_leaf2 ; leaf2_Fruit3 ; leaf2_leaf2 ; leaf2_seed ; Fruit3_seed
Glucose, 2-amino-2-deoxy	Sorbitol	-0.0623716	0.13434	0.196712	0.111072	3	leaf2_Fruit1 ; leaf2_Fruit2 ; leaf2_seed
methionine	calysteg_b2	-0.0639837	0.197011	0.260994	0.111089	6	leaf2_Fruit3 ; Fruit1_Fruit3 ; Fruit2_Fruit3 ; Fruit3_Fruit3 ; Fruit3_Fruit3 ; Fruit3_seed
Glycolic acid	fa18_0	-0.121397	0.142707	0.264104	0.111112	6	leaf1_Fruit1 ; leaf1_Fruit2 ; leaf2_Fruit1 ; leaf2_Fruit2 ; Fruit1_seed ; Fruit2_seed
homoserine	raffinose	-0.150933	0.172573	0.323506	0.111254	9	leaf2_Fruit3 ; leaf2_seed ; Fruit1_Fruit3 ; Fruit1_seed ; Fruit2_Fruit3 ; Fruit2_seed ; Fruit3_Fruit3 ; Fruit3_seed ; Fruit3_Fruit3
Psicose	Tyramine	-0.258512	0.0694606	0.327973	0.11129	8	leaf1_leaf1 ; leaf1_leaf2 ; leaf1_seed ; leaf2_leaf2 ; leaf2_seed ; leaf1_leaf1 ; leaf1_leaf2 ; leaf2_leaf2
Proline, 4-hydroxy	Sorbitol	-0.163017	0.0380766	0.201094	0.111316	3	leaf2_Fruit1 ; leaf2_Fruit2 ; leaf2_seed
methionine	Lyxose	-0.143132	0.136054	0.279187	0.111328	6	leaf2_leaf2 ; leaf2_leaf2 ; leaf2_Fruit1 ; leaf2_Fruit2 ; leaf2_Fruit3 ; leaf2_seed
fructose	Tyramine	-0.232623	0.151375	0.383998	0.111422	15	leaf1_leaf1 ; leaf1_leaf2 ; leaf1_seed ; leaf2_leaf2 ; leaf2_seed ; Fruit3_seed ; seed_seed ; leaf1_leaf1 ; leaf1_leaf2 ; leaf1_Fruit3 ; leaf1_seed ; leaf2_leaf2 ; leaf2_Fruit3 ; leaf2_seed ; seed_seed
Caffeic acid, trans	tryptophan	-0.109732	0.247519	0.357251	0.111531	11	leaf1_leaf2 ; leaf1_Fruit1 ; leaf1_Fruit2 ; leaf1_Fruit3 ; leaf1_seed ; leaf2_leaf2 ; leaf2_Fruit1 ; leaf2_Fruit2 ; leaf2_Fruit3 ; leaf2_seed ; leaf2_leaf2
lysine	Arabinose	-0.205365	0.195241	0.400606	0.111583	12	leaf2_Fruit1 ; leaf2_Fruit2 ; Fruit1_Fruit1 ; Fruit1_Fruit2 ; Fruit2_Fruit2 ; Fruit1_Fruit1 ; Fruit1_Fruit2 ; Fruit1_Fruit3 ; Fruit1_seed ; Fruit2_Fruit2 ; Fruit2_Fruit3 ; Fruit2_seed
lysine	histidine	-0.129667	0.170049	0.299716	0.111586	6	leaf2_Fruit3 ; Fruit1_Fruit3 ; Fruit2_Fruit3 ; Fruit3_Fruit3 ; Fruit3_Fruit3 ; Fruit3_seed
proline	nico_amid	-0.12752	0.199834	0.327353	0.111605	7	leaf1_Fruit3 ; leaf2_Fruit3 ; Fruit1_Fruit3 ; Fruit2_Fruit3 ; Fruit3_Fruit3 ; Fruit3_Fruit3 ; Fruit3_seed
fructose_6p	Glucose, 2-amino-2-deoxy	-0.0160398	0.240155	0.256195	0.111611	5	leaf2_leaf2 ; leaf2_leaf2 ; leaf2_Fruit1 ; leaf2_Fruit2 ; leaf2_Fruit3
erythritol	Dopamine	-0.221684	0.0895393	0.311223	0.111698	7	leaf1_leaf2 ; leaf2_leaf2 ; leaf2_leaf2 ; leaf2_Fruit1 ; leaf2_Fruit2 ; leaf2_Fruit3 ; leaf2_seed
pyruv	a_tocopherol	-0.181179	0.149307	0.330486	0.111728	13	leaf1_Fruit1 ; leaf1_Fruit2 ; leaf1_Fruit3 ; leaf2_Fruit1 ; leaf2_Fruit2 ; leaf2_Fruit3 ; Fruit3_Fruit3 ; Fruit1_Fruit3 ; Fruit1_seed ; Fruit2_Fruit3 ; Fruit2_seed ; Fruit3_Fruit3 ; Fruit3_seed
putrescine	cysteine	-0.17148	0.20363	0.37511	0.111826	18	leaf2_Fruit1 ; leaf2_Fruit2 ; leaf2_Fruit3 ; Fruit1_Fruit1 ; Fruit1_Fruit2 ; Fruit1_Fruit3 ; Fruit2_Fruit2 ; Fruit2_Fruit3 ; Fruit3_Fruit3 ; Fruit1_Fruit1 ; Fruit1_Fruit2 ; Fruit1_Fruit3 ; Fruit1_seed ; Fruit2_Fruit2 ; Fruit2_Fruit3 ; Fruit2_seed ; Fruit3_Fruit3 ; Fruit3_seed
isoleucine	Lyxose	-0.319734	-0.02484	0.294894	0.11185	7	leaf1_leaf2 ; leaf2_leaf2 ; leaf2_leaf2 ; leaf2_Fruit1 ; leaf2_Fruit2 ; leaf2_Fruit3 ; leaf2_seed
methionine	shikimate	-0.187379	0.17618	0.363559	0.111913	18	leaf2_Fruit1 ; leaf2_Fruit2 ; leaf2_Fruit3 ; Fruit1_Fruit1 ; Fruit1_Fruit2 ; Fruit1_Fruit3 ; Fruit2_Fruit2 ; Fruit2_Fruit3 ; Fruit3_Fruit3 ; Fruit1_Fruit1 ; Fruit1_Fruit2 ; Fruit1_Fruit3 ; Fruit1_seed ; Fruit2_Fruit2 ; Fruit2_Fruit3 ; Fruit2_seed ; Fruit3_Fruit3 ; Fruit3_seed
saccharate_6	valine	-0.232188	0.222562	0.45475	0.111941	35	leaf1_leaf1 ; leaf1_leaf2 ; leaf1_Fruit1 ; leaf1_Fruit2 ; leaf1_Fruit3 ; leaf1_seed ; leaf2_leaf2 ; leaf2_Fruit1 ; leaf2_Fruit2 ; leaf2_Fruit3 ; leaf2_seed ; Fruit1_Fruit1 ; Fruit1_Fruit2 ; Fruit1_Fruit3 ; Fruit1_seed ; Fruit2_Fruit2 ; Fruit2_Fruit3 ; Fruit2_seed ; Fruit3_Fruit3 ; Fruit3_seed ; leaf1_leaf1 ; leaf1_leaf2 ; leaf1_Fruit1 ; leaf1_Fruit2 ; leaf1_Fruit3 ; leaf2_leaf2 ; leaf2_Fruit1 ; l…
alanine	galactose	-0.31155	0.0171714	0.328722	0.111946	7	leaf1_Fruit3 ; leaf2_Fruit3 ; Fruit1_Fruit3 ; Fruit2_Fruit3 ; Fruit3_Fruit3 ; Fruit3_Fruit3 ; Fruit3_seed
Glucose, 1,6-anhdro, beta	citrate	-0.214217	0.107186	0.321403	0.11203	7	leaf1_leaf2 ; leaf1_Fruit3 ; leaf1_seed ; leaf2_leaf2 ; leaf2_Fruit3 ; leaf2_seed ; leaf2_leaf2
pyruv	cysteine	-0.0811315	0.237407	0.318539	0.112054	13	leaf1_Fruit1 ; leaf1_Fruit2 ; leaf1_Fruit3 ; leaf2_Fruit1 ; leaf2_Fruit2 ; leaf2_Fruit3 ; Fruit3_Fruit3 ; Fruit1_Fruit3 ; Fruit1_seed ; Fruit2_Fruit3 ; Fruit2_seed ; Fruit3_Fruit3 ; Fruit3_seed
glutamate	a_tocopherol	-0.117049	0.208605	0.325654	0.112122	13	leaf1_Fruit1 ; leaf1_Fruit2 ; leaf1_Fruit3 ; leaf2_Fruit1 ; leaf2_Fruit2 ; leaf2_Fruit3 ; Fruit3_Fruit3 ; Fruit1_Fruit3 ; Fruit1_seed ; Fruit2_Fruit3 ; Fruit2_seed ; Fruit3_Fruit3 ; Fruit3_seed
uracil	threonate	-0.173393	0.240977	0.41437	0.112151	18	leaf2_Fruit1 ; leaf2_Fruit2 ; leaf2_Fruit3 ; Fruit1_Fruit1 ; Fruit1_Fruit2 ; Fruit1_Fruit3 ; Fruit2_Fruit2 ; Fruit2_Fruit3 ; Fruit3_Fruit3 ; Fruit1_Fruit1 ; Fruit1_Fruit2 ; Fruit1_Fruit3 ; Fruit1_seed ; Fruit2_Fruit2 ; Fruit2_Fruit3 ; Fruit2_seed ; Fruit3_Fruit3 ; Fruit3_seed
galacturonate	Gentiobiose	0.0322587	0.320425	0.288166	0.112221	6	leaf2_leaf2 ; leaf2_leaf2 ; leaf2_Fruit1 ; leaf2_Fruit2 ; leaf2_Fruit3 ; leaf2_seed
leucine	Arabinose	-0.133432	0.193173	0.326604	0.11247	8	Fruit1_Fruit1 ; Fruit1_Fruit2 ; Fruit2_Fruit2 ; Fruit1_Fruit1 ; Fruit1_Fruit2 ; Fruit1_Fruit3 ; Fruit2_Fruit2 ; Fruit2_Fruit3
glutamine	Quinic acid, 3-caffeoyl-cis	-0.215342	0.0221993	0.237541	0.112483	4	leaf1_leaf2 ; leaf2_leaf2 ; leaf2_leaf2 ; leaf2_Fruit3
Rhamnose	Quinic acid, 3-caffeoyl-trans	-0.162879	0.108391	0.271271	0.112504	5	leaf1_leaf2 ; leaf2_leaf2 ; leaf2_leaf2 ; leaf2_Fruit1 ; leaf2_Fruit2
Quinic acid, 3-caffeoyl-trans	glycerol_1p	-0.189535	0.0761481	0.265684	0.112508	4	leaf2_Fruit1 ; leaf2_Fruit2 ; leaf2_Fruit3 ; leaf2_seed
succinate	phen_amine	-0.12946	0.18794	0.317399	0.112511	7	leaf1_Fruit3 ; leaf2_Fruit3 ; Fruit1_Fruit3 ; Fruit2_Fruit3 ; Fruit3_Fruit3 ; Fruit3_Fruit3 ; Fruit3_seed
phosphate	shikimate	-0.148898	0.215622	0.364519	0.112522	13	leaf1_Fruit1 ; leaf1_Fruit2 ; leaf1_Fruit3 ; leaf2_Fruit1 ; leaf2_Fruit2 ; leaf2_Fruit3 ; Fruit3_Fruit3 ; Fruit1_Fruit3 ; Fruit1_seed ; Fruit2_Fruit3 ; Fruit2_seed ; Fruit3_Fruit3 ; Fruit3_seed
leucine	mannose	0.105336	0.376758	0.271421	0.112525	4	Fruit1_Fruit3 ; Fruit2_Fruit3 ; Fruit3_Fruit3 ; Fruit3_Fruit3
proline	l_ascorbate	-0.117795	0.335557	0.453351	0.11273	21	leaf1_Fruit1 ; leaf1_Fruit2 ; leaf1_Fruit3 ; leaf2_Fruit1 ; leaf2_Fruit2 ; leaf2_Fruit3 ; Fruit1_Fruit1 ; Fruit1_Fruit2 ; Fruit1_Fruit3 ; Fruit2_Fruit2 ; Fruit2_Fruit3 ; Fruit3_Fruit3 ; Fruit1_Fruit1 ; Fruit1_Fruit2 ; Fruit1_Fruit3 ; Fruit1_seed ; Fruit2_Fruit2 ; Fruit2_Fruit3 ; Fruit2_seed ; Fruit3_Fruit3 ; Fruit3_seed
glycine	ribose	-0.152243	0.281314	0.433557	0.112755	21	leaf1_Fruit1 ; leaf1_Fruit2 ; leaf1_Fruit3 ; leaf2_Fruit1 ; leaf2_Fruit2 ; leaf2_Fruit3 ; Fruit1_Fruit1 ; Fruit1_Fruit2 ; Fruit1_Fruit3 ; Fruit2_Fruit2 ; Fruit2_Fruit3 ; Fruit3_Fruit3 ; Fruit1_Fruit1 ; Fruit1_Fruit2 ; Fruit1_Fruit3 ; Fruit1_seed ; Fruit2_Fruit2 ; Fruit2_Fruit3 ; Fruit2_seed ; Fruit3_Fruit3 ; Fruit3_seed
glutamine	octadecanoate	-0.138664	0.183303	0.321967	0.112799	7	leaf1_Fruit3 ; leaf1_seed ; leaf2_Fruit3 ; leaf2_seed ; Fruit3_Fruit3 ; Fruit3_seed ; Fruit3_Fruit3
Caffeic acid, trans	Isomaltose	-0.14553	0.200394	0.345924	0.112804	6	leaf1_Fruit1 ; leaf1_Fruit2 ; leaf1_seed ; leaf2_Fruit1 ; leaf2_Fruit2 ; leaf2_seed
citramalate	cysteine	-0.11827	0.222676	0.340946	0.113168	12	Fruit1_Fruit1 ; Fruit1_Fruit2 ; Fruit1_Fruit3 ; Fruit2_Fruit2 ; Fruit2_Fruit3 ; Fruit3_Fruit3 ; Fruit1_Fruit1 ; Fruit1_Fruit2 ; Fruit1_Fruit3 ; Fruit2_Fruit2 ; Fruit2_Fruit3 ; Fruit3_Fruit3
galactorinate_l14	Quinic acid, 3-caffeoyl-cis	-0.193029	0.00428416	0.197313	0.113283	4	leaf2_leaf2 ; leaf2_leaf2 ; leaf2_Fruit3 ; leaf2_seed
putrescine	Serine, O-acetyl-	-0.175842	0.0901799	0.266022	0.113408	6	leaf2_leaf2 ; leaf2_leaf2 ; leaf2_Fruit1 ; leaf2_Fruit2 ; leaf2_Fruit3 ; leaf2_seed
serine	Tyramine	-0.164924	0.216475	0.381399	0.113415	21	leaf1_leaf1 ; leaf1_leaf2 ; leaf1_seed ; leaf2_leaf2 ; leaf2_seed ; Fruit1_seed ; Fruit2_seed ; Fruit3_seed ; seed_seed ; leaf1_leaf1 ; leaf1_leaf2 ; leaf1_Fruit1 ; leaf1_Fruit2 ; leaf1_Fruit3 ; leaf1_seed ; leaf2_leaf2 ; leaf2_Fruit1 ; leaf2_Fruit2 ; leaf2_Fruit3 ; leaf2_seed ; seed_seed
suqalene	adenosine_5m	-0.23515	0.0338444	0.268995	0.113531	5	leaf2_Fruit3 ; leaf2_seed ; Fruit3_Fruit3 ; Fruit3_seed ; Fruit3_Fruit3
alanine	adenosine_5m	-0.0935822	0.36714	0.460722	0.11354	14	leaf1_Fruit3 ; leaf1_seed ; leaf2_Fruit3 ; leaf2_seed ; Fruit1_Fruit3 ; Fruit1_seed ; Fruit2_Fruit3 ; Fruit2_seed ; Fruit3_Fruit3 ; Fruit3_seed ; seed_seed ; Fruit3_Fruit3 ; Fruit3_seed ; seed_seed
erythritol	mannose	-0.10234	0.204296	0.306636	0.113606	7	leaf1_Fruit3 ; leaf2_Fruit3 ; Fruit1_Fruit3 ; Fruit2_Fruit3 ; Fruit3_Fruit3 ; Fruit3_Fruit3 ; Fruit3_seed
Gentiobiose	leucine	-0.307035	-0.0798232	0.227211	0.113619	3	leaf2_Fruit1 ; leaf2_Fruit2 ; leaf2_Fruit3
putrescine	Aconitate	-0.170491	0.207938	0.378429	0.113651	12	leaf2_Fruit1 ; leaf2_Fruit2 ; Fruit1_Fruit1 ; Fruit1_Fruit2 ; Fruit2_Fruit2 ; Fruit1_Fruit1 ; Fruit1_Fruit2 ; Fruit1_Fruit3 ; Fruit1_seed ; Fruit2_Fruit2 ; Fruit2_Fruit3 ; Fruit2_seed
trehalose	xylose	-0.109033	0.196131	0.305164	0.113651	7	leaf1_Fruit3 ; leaf2_Fruit3 ; Fruit1_Fruit3 ; Fruit2_Fruit3 ; Fruit3_Fruit3 ; Fruit3_Fruit3 ; Fruit3_seed
Gentiobiose	s_me_cysteine	-0.0774538	0.0833487	0.160802	0.113705	2	leaf2_Fruit1 ; leaf2_Fruit2
Pyroglutamic acid	glycerate_3p	-0.0355325	0.168313	0.203846	0.113759	3	leaf2_Fruit1 ; leaf2_Fruit2 ; leaf2_Fruit3
Rhamnose	s_me_cysteine	-0.131582	0.222661	0.354243	0.113794	10	leaf1_Fruit1 ; leaf1_Fruit2 ; leaf2_Fruit1 ; leaf2_Fruit2 ; Fruit1_Fruit1 ; Fruit1_Fruit2 ; Fruit2_Fruit2 ; Fruit1_Fruit1 ; Fruit1_Fruit2 ; Fruit2_Fruit2
maltose	s_me_cysteine	-0.185386	0.233708	0.419094	0.113912	14	leaf1_Fruit1 ; leaf1_Fruit2 ; leaf2_Fruit1 ; leaf2_Fruit2 ; Fruit1_Fruit1 ; Fruit1_Fruit2 ; Fruit2_Fruit2 ; Fruit1_Fruit1 ; Fruit1_Fruit2 ; Fruit1_Fruit3 ; Fruit1_seed ; Fruit2_Fruit2 ; Fruit2_Fruit3 ; Fruit2_seed
isoleucine	xlitol	-0.227711	0.0669519	0.294663	0.113996	7	leaf1_Fruit3 ; leaf2_Fruit3 ; Fruit1_Fruit3 ; Fruit2_Fruit3 ; Fruit3_Fruit3 ; Fruit3_Fruit3 ; Fruit3_seed
Psicose	phen_amine	0.470297	0.631568	0.161271	0.114036	2	leaf1_Fruit3 ; leaf2_Fruit3
glutamine	phen_amine	-0.148628	0.0717541	0.220382	0.114117	4	leaf1_Fruit3 ; leaf2_Fruit3 ; Fruit3_Fruit3 ; Fruit3_Fruit3
phenylalanine	fa18_0	-0.143767	0.169789	0.313556	0.114153	14	leaf1_Fruit1 ; leaf1_Fruit2 ; leaf2_Fruit1 ; leaf2_Fruit2 ; Fruit1_Fruit1 ; Fruit1_Fruit2 ; Fruit2_Fruit2 ; Fruit1_Fruit1 ; Fruit1_Fruit2 ; Fruit1_Fruit3 ; Fruit1_seed ; Fruit2_Fruit2 ; Fruit2_Fruit3 ; Fruit2_seed
Inositol-1-phosphate	cysteine	-0.122343	0.290774	0.413117	0.114164	11	leaf2_Fruit1 ; leaf2_Fruit2 ; leaf2_Fruit3 ; Fruit1_Fruit1 ; Fruit1_Fruit2 ; Fruit1_Fruit3 ; Fruit2_Fruit2 ; Fruit2_Fruit3 ; Fruit1_Fruit1 ; Fruit1_Fruit2 ; Fruit2_Fruit2
maltitol	salicylate	-0.236076	0.0204749	0.256551	0.114239	7	Fruit1_Fruit3 ; Fruit1_seed ; Fruit2_Fruit3 ; Fruit2_seed ; Fruit3_Fruit3 ; Fruit3_seed ; Fruit3_Fruit3
valine	adenosine_5m	-0.0212249	0.425104	0.446329	0.114248	14	leaf1_Fruit3 ; leaf1_seed ; leaf2_Fruit3 ; leaf2_seed ; Fruit1_Fruit3 ; Fruit1_seed ; Fruit2_Fruit3 ; Fruit2_seed ; Fruit3_Fruit3 ; Fruit3_seed ; seed_seed ; Fruit3_Fruit3 ; Fruit3_seed ; seed_seed
Cellobiose	fa18_2	-0.121819	0.117093	0.238912	0.114251	4	leaf2_Fruit1 ; leaf2_Fruit2 ; Fruit1_seed ; Fruit2_seed
dehydroascorbate	galactorinate_l14	-0.102968	0.257257	0.360226	0.114292	14	leaf2_leaf2 ; leaf2_Fruit3 ; leaf2_seed ; Fruit1_Fruit3 ; Fruit1_seed ; Fruit2_Fruit3 ; Fruit2_seed ; Fruit3_Fruit3 ; Fruit3_seed ; leaf2_leaf2 ; leaf2_Fruit1 ; leaf2_Fruit2 ; leaf2_Fruit3 ; Fruit3_Fruit3
quinate	Isomaltose	-0.133402	0.246242	0.379644	0.114347	14	leaf2_Fruit1 ; leaf2_Fruit2 ; leaf2_seed ; Fruit1_Fruit1 ; Fruit1_Fruit2 ; Fruit1_seed ; Fruit2_Fruit2 ; Fruit2_seed ; Fruit3_seed ; Fruit1_Fruit1 ; Fruit1_Fruit2 ; Fruit1_Fruit3 ; Fruit2_Fruit2 ; Fruit2_Fruit3
Ornithine	cysteine	-0.234296	0.143862	0.378158	0.114348	9	leaf1_Fruit1 ; leaf1_Fruit2 ; leaf1_Fruit3 ; leaf2_Fruit1 ; leaf2_Fruit2 ; leaf2_Fruit3 ; Fruit1_seed ; Fruit2_seed ; Fruit3_seed
dehydroascorbate	cysteine	-0.0732646	0.297348	0.370612	0.11438	15	leaf2_Fruit1 ; leaf2_Fruit2 ; leaf2_Fruit3 ; Fruit1_Fruit1 ; Fruit1_Fruit2 ; Fruit1_Fruit3 ; Fruit2_Fruit2 ; Fruit2_Fruit3 ; Fruit3_Fruit3 ; Fruit1_Fruit1 ; Fruit1_Fruit2 ; Fruit1_Fruit3 ; Fruit2_Fruit2 ; Fruit2_Fruit3 ; Fruit3_Fruit3
Psicose	Quinic acid, 3-caffeoyl-trans	-0.0324652	0.165649	0.198115	0.114382	3	leaf1_leaf2 ; leaf2_leaf2 ; leaf2_leaf2
ribose	fa18_0	-0.0322977	0.290492	0.32279	0.11443	8	Fruit1_Fruit1 ; Fruit1_Fruit2 ; Fruit2_Fruit2 ; Fruit1_Fruit1 ; Fruit1_Fruit2 ; Fruit1_Fruit3 ; Fruit2_Fruit2 ; Fruit2_Fruit3
homoserine	putrescine	-0.268037	0.164101	0.432138	0.114464	24	leaf2_leaf2 ; leaf2_Fruit1 ; leaf2_Fruit2 ; leaf2_Fruit3 ; leaf2_seed ; Fruit1_Fruit1 ; Fruit1_Fruit2 ; Fruit1_Fruit3 ; Fruit1_seed ; Fruit2_Fruit2 ; Fruit2_Fruit3 ; Fruit2_seed ; Fruit3_Fruit3 ; Fruit3_seed ; leaf2_leaf2 ; leaf2_Fruit1 ; leaf2_Fruit2 ; leaf2_Fruit3 ; Fruit1_Fruit1 ; Fruit1_Fruit2 ; Fruit1_Fruit3 ; Fruit2_Fruit2 ; Fruit2_Fruit3 ; Fruit3_Fruit3
urea	tryptophan	-0.100301	0.272535	0.372836	0.114484	23	leaf1_leaf2 ; leaf1_Fruit1 ; leaf1_Fruit2 ; leaf1_Fruit3 ; leaf1_seed ; leaf2_leaf2 ; leaf2_Fruit1 ; leaf2_Fruit2 ; leaf2_Fruit3 ; leaf2_seed ; Fruit3_Fruit3 ; Fruit3_seed ; seed_seed ; leaf2_leaf2 ; leaf2_Fruit3 ; leaf2_seed ; Fruit1_Fruit3 ; Fruit1_seed ; Fruit2_Fruit3 ; Fruit2_seed ; Fruit3_Fruit3 ; Fruit3_seed ; seed_seed
phenylalanine	adenosine_5m	-0.0981137	0.289782	0.387895	0.114526	14	leaf1_Fruit3 ; leaf1_seed ; leaf2_Fruit3 ; leaf2_seed ; Fruit1_Fruit3 ; Fruit1_seed ; Fruit2_Fruit3 ; Fruit2_seed ; Fruit3_Fruit3 ; Fruit3_seed ; seed_seed ; Fruit3_Fruit3 ; Fruit3_seed ; seed_seed
dehydroascorbate	Lyxose	-0.317747	-0.0450026	0.272744	0.114718	5	leaf2_leaf2 ; leaf2_leaf2 ; leaf2_Fruit1 ; leaf2_Fruit2 ; leaf2_Fruit3
valine	Arabinose	-0.226816	0.275845	0.502661	0.114732	14	leaf1_Fruit1 ; leaf1_Fruit2 ; leaf2_Fruit1 ; leaf2_Fruit2 ; Fruit1_Fruit1 ; Fruit1_Fruit2 ; Fruit2_Fruit2 ; Fruit1_Fruit1 ; Fruit1_Fruit2 ; Fruit1_Fruit3 ; Fruit1_seed ; Fruit2_Fruit2 ; Fruit2_Fruit3 ; Fruit2_seed
urea	Caffeic acid, trans	-0.187039	0.109042	0.296081	0.114757	10	leaf1_leaf1 ; leaf1_leaf2 ; leaf2_leaf2 ; leaf1_leaf1 ; leaf1_leaf2 ; leaf1_Fruit3 ; leaf1_seed ; leaf2_leaf2 ; leaf2_Fruit3 ; leaf2_seed
glucose	calysteg_b2	-0.254946	0.0142554	0.269202	0.114769	5	leaf1_Fruit3 ; leaf2_Fruit3 ; Fruit3_Fruit3 ; Fruit3_Fruit3 ; Fruit3_seed
phenylalanine	dehydroascorbate	-0.153744	0.226558	0.380302	0.114804	28	leaf1_leaf2 ; leaf1_Fruit1 ; leaf1_Fruit2 ; leaf1_Fruit3 ; leaf2_leaf2 ; leaf2_Fruit1 ; leaf2_Fruit2 ; leaf2_Fruit3 ; Fruit1_Fruit1 ; Fruit1_Fruit2 ; Fruit1_Fruit3 ; Fruit2_Fruit2 ; Fruit2_Fruit3 ; Fruit3_Fruit3 ; leaf2_leaf2 ; leaf2_Fruit1 ; leaf2_Fruit2 ; leaf2_Fruit3 ; leaf2_seed ; Fruit1_Fruit1 ; Fruit1_Fruit2 ; Fruit1_Fruit3 ; Fruit1_seed ; Fruit2_Fruit2 ; Fruit2_Fruit3 ; Fruit2_seed ; Fruit…
Pyroglutamic acid	octadecanoate	0.0152461	0.177609	0.162363	0.114808	2	leaf2_Fruit3 ; leaf2_seed
putrescine	fa18_0	-0.132302	0.196855	0.329156	0.11485	12	leaf2_Fruit1 ; leaf2_Fruit2 ; Fruit1_Fruit1 ; Fruit1_Fruit2 ; Fruit2_Fruit2 ; Fruit1_Fruit1 ; Fruit1_Fruit2 ; Fruit1_Fruit3 ; Fruit1_seed ; Fruit2_Fruit2 ; Fruit2_Fruit3 ; Fruit2_seed
putrescine	Dopamine	-0.0862287	0.15663	0.242858	0.114889	6	leaf2_leaf2 ; leaf2_leaf2 ; leaf2_Fruit1 ; leaf2_Fruit2 ; leaf2_Fruit3 ; leaf2_seed
fumarate	xlitol	-0.155822	0.134913	0.290736	0.114926	7	leaf1_Fruit3 ; leaf2_Fruit3 ; Fruit1_Fruit3 ; Fruit2_Fruit3 ; Fruit3_Fruit3 ; Fruit3_Fruit3 ; Fruit3_seed
threonate	Aconitate	-0.174145	0.133809	0.307953	0.114998	8	Fruit1_Fruit1 ; Fruit1_Fruit2 ; Fruit2_Fruit2 ; Fruit1_Fruit1 ; Fruit1_Fruit2 ; Fruit1_Fruit3 ; Fruit2_Fruit2 ; Fruit2_Fruit3
malate	Quinic acid, 3-caffeoyl-trans	-0.164096	0.130162	0.294258	0.115074	7	leaf1_leaf2 ; leaf2_leaf2 ; leaf2_leaf2 ; leaf2_Fruit1 ; leaf2_Fruit2 ; leaf2_Fruit3 ; leaf2_seed
aspartate	Psicose	-0.297327	0.0652243	0.362552	0.115112	10	leaf1_leaf1 ; leaf1_leaf2 ; leaf2_leaf2 ; leaf1_leaf1 ; leaf1_leaf2 ; leaf1_Fruit3 ; leaf1_seed ; leaf2_leaf2 ; leaf2_Fruit3 ; leaf2_seed
Lactic acid	threonate	-0.268938	0.0544674	0.323405	0.115121	6	leaf1_Fruit1 ; leaf1_Fruit2 ; leaf1_Fruit3 ; leaf2_Fruit1 ; leaf2_Fruit2 ; leaf2_Fruit3
erythritol	citramalate	-0.20207	0.216558	0.418628	0.115135	21	leaf1_Fruit1 ; leaf1_Fruit2 ; leaf1_Fruit3 ; leaf2_Fruit1 ; leaf2_Fruit2 ; leaf2_Fruit3 ; Fruit1_Fruit1 ; Fruit1_Fruit2 ; Fruit1_Fruit3 ; Fruit2_Fruit2 ; Fruit2_Fruit3 ; Fruit3_Fruit3 ; Fruit1_Fruit1 ; Fruit1_Fruit2 ; Fruit1_Fruit3 ; Fruit1_seed ; Fruit2_Fruit2 ; Fruit2_Fruit3 ; Fruit2_seed ; Fruit3_Fruit3 ; Fruit3_seed
arginine	Isomaltose	-0.199279	0.251342	0.450621	0.115258	15	Fruit1_Fruit1 ; Fruit1_Fruit2 ; Fruit1_seed ; Fruit2_Fruit2 ; Fruit2_seed ; Fruit3_seed ; seed_seed ; Fruit1_Fruit1 ; Fruit1_Fruit2 ; Fruit1_Fruit3 ; Fruit1_seed ; Fruit2_Fruit2 ; Fruit2_Fruit3 ; Fruit2_seed ; seed_seed
Caffeic acid, trans	octadecanoate	-0.167915	0.065046	0.232961	0.115395	4	leaf1_Fruit3 ; leaf1_seed ; leaf2_Fruit3 ; leaf2_seed
arginine	fa16_0	-0.0301922	0.317935	0.348128	0.115399	10	Fruit1_Fruit1 ; Fruit1_Fruit2 ; Fruit2_Fruit2 ; Fruit1_Fruit1 ; Fruit1_Fruit2 ; Fruit1_Fruit3 ; Fruit1_seed ; Fruit2_Fruit2 ; Fruit2_Fruit3 ; Fruit2_seed
Lactic acid	shikimate	-0.0695477	0.24749	0.317037	0.115432	6	leaf1_Fruit1 ; leaf1_Fruit2 ; leaf1_Fruit3 ; leaf2_Fruit1 ; leaf2_Fruit2 ; leaf2_Fruit3
Glycolic acid	cysteine	-0.263488	0.0937406	0.357228	0.115616	9	leaf1_Fruit1 ; leaf1_Fruit2 ; leaf1_Fruit3 ; leaf2_Fruit1 ; leaf2_Fruit2 ; leaf2_Fruit3 ; Fruit1_seed ; Fruit2_seed ; Fruit3_seed
Rhamnose	Lactic acid	-0.148436	0.14899	0.297426	0.115696	10	leaf1_leaf1 ; leaf1_leaf2 ; leaf2_leaf2 ; leaf1_leaf1 ; leaf1_leaf2 ; leaf1_Fruit1 ; leaf1_Fruit2 ; leaf2_leaf2 ; leaf2_Fruit1 ; leaf2_Fruit2
homoserine	a_tocopherol	-0.186012	0.24738	0.433392	0.115716	15	leaf2_Fruit1 ; leaf2_Fruit2 ; leaf2_Fruit3 ; Fruit1_Fruit1 ; Fruit1_Fruit2 ; Fruit1_Fruit3 ; Fruit2_Fruit2 ; Fruit2_Fruit3 ; Fruit3_Fruit3 ; Fruit1_Fruit1 ; Fruit1_Fruit2 ; Fruit1_Fruit3 ; Fruit2_Fruit2 ; Fruit2_Fruit3 ; Fruit3_Fruit3
butirate	Arabinose	-0.0943952	0.34963	0.444025	0.115757	14	leaf1_Fruit1 ; leaf1_Fruit2 ; leaf2_Fruit1 ; leaf2_Fruit2 ; Fruit1_Fruit1 ; Fruit1_Fruit2 ; Fruit2_Fruit2 ; Fruit1_Fruit1 ; Fruit1_Fruit2 ; Fruit1_Fruit3 ; Fruit1_seed ; Fruit2_Fruit2 ; Fruit2_Fruit3 ; Fruit2_seed
citrate	Arabinose	-0.232192	0.0760239	0.308216	0.115779	6	leaf2_Fruit1 ; leaf2_Fruit2 ; Fruit1_Fruit3 ; Fruit1_seed ; Fruit2_Fruit3 ; Fruit2_seed
valine	shikimate	-0.142332	0.268396	0.410727	0.11578	21	leaf1_Fruit1 ; leaf1_Fruit2 ; leaf1_Fruit3 ; leaf2_Fruit1 ; leaf2_Fruit2 ; leaf2_Fruit3 ; Fruit1_Fruit1 ; Fruit1_Fruit2 ; Fruit1_Fruit3 ; Fruit2_Fruit2 ; Fruit2_Fruit3 ; Fruit3_Fruit3 ; Fruit1_Fruit1 ; Fruit1_Fruit2 ; Fruit1_Fruit3 ; Fruit1_seed ; Fruit2_Fruit2 ; Fruit2_Fruit3 ; Fruit2_seed ; Fruit3_Fruit3 ; Fruit3_seed
benzoate	cysteine	-0.165469	0.199233	0.364702	0.1159	21	leaf1_Fruit1 ; leaf1_Fruit2 ; leaf1_Fruit3 ; leaf2_Fruit1 ; leaf2_Fruit2 ; leaf2_Fruit3 ; Fruit1_Fruit1 ; Fruit1_Fruit2 ; Fruit1_Fruit3 ; Fruit2_Fruit2 ; Fruit2_Fruit3 ; Fruit3_Fruit3 ; Fruit1_Fruit1 ; Fruit1_Fruit2 ; Fruit1_Fruit3 ; Fruit1_seed ; Fruit2_Fruit2 ; Fruit2_Fruit3 ; Fruit2_seed ; Fruit3_Fruit3 ; Fruit3_seed
fa16_0	s_me_cysteine	-0.0731702	0.181838	0.255009	0.115968	6	Fruit1_Fruit1 ; Fruit1_Fruit2 ; Fruit2_Fruit2 ; Fruit1_Fruit1 ; Fruit1_Fruit2 ; Fruit2_Fruit2
Caffeic acid, trans	glycerol_1p	-0.046392	0.34102	0.387412	0.116018	8	leaf1_Fruit1 ; leaf1_Fruit2 ; leaf1_Fruit3 ; leaf1_seed ; leaf2_Fruit1 ; leaf2_Fruit2 ; leaf2_Fruit3 ; leaf2_seed
fructose	lysine	-0.272034	0.171451	0.443486	0.116051	23	leaf1_leaf2 ; leaf1_Fruit1 ; leaf1_Fruit2 ; leaf1_Fruit3 ; leaf1_seed ; leaf2_leaf2 ; leaf2_Fruit1 ; leaf2_Fruit2 ; leaf2_Fruit3 ; leaf2_seed ; Fruit3_Fruit3 ; Fruit3_seed ; seed_seed ; leaf2_leaf2 ; leaf2_Fruit3 ; leaf2_seed ; Fruit1_Fruit3 ; Fruit1_seed ; Fruit2_Fruit3 ; Fruit2_seed ; Fruit3_Fruit3 ; Fruit3_seed ; seed_seed
Inositol-1-phosphate	phen_amine	-0.246291	-0.032927	0.213364	0.116063	3	leaf2_Fruit3 ; Fruit1_Fruit3 ; Fruit2_Fruit3
fumarate	phen_amine	-0.221508	0.155587	0.377094	0.116068	7	leaf1_Fruit3 ; leaf2_Fruit3 ; Fruit1_Fruit3 ; Fruit2_Fruit3 ; Fruit3_Fruit3 ; Fruit3_Fruit3 ; Fruit3_seed
Tyramine	salicylate	-0.219308	0.127139	0.346447	0.116177	7	leaf1_Fruit3 ; leaf1_seed ; leaf2_Fruit3 ; leaf2_seed ; seed_seed ; Fruit3_seed ; seed_seed
Glycolic acid	quinate	-0.176088	0.208871	0.384959	0.116189	13	leaf1_leaf2 ; leaf1_Fruit1 ; leaf1_Fruit2 ; leaf1_Fruit3 ; leaf2_leaf2 ; leaf2_Fruit1 ; leaf2_Fruit2 ; leaf2_Fruit3 ; leaf2_leaf2 ; leaf2_seed ; Fruit1_seed ; Fruit2_seed ; Fruit3_seed
benzoate	Ornithine	-0.24816	0.184302	0.432462	0.116248	21	leaf1_leaf1 ; leaf1_leaf2 ; leaf1_seed ; leaf2_leaf2 ; leaf2_seed ; Fruit1_seed ; Fruit2_seed ; Fruit3_seed ; seed_seed ; leaf1_leaf1 ; leaf1_leaf2 ; leaf1_Fruit1 ; leaf1_Fruit2 ; leaf1_Fruit3 ; leaf1_seed ; leaf2_leaf2 ; leaf2_Fruit1 ; leaf2_Fruit2 ; leaf2_Fruit3 ; leaf2_seed ; seed_seed
a_tocopherol	nico_amid	-0.27519	-0.0358216	0.239369	0.116253	4	Fruit1_Fruit3 ; Fruit2_Fruit3 ; Fruit3_Fruit3 ; Fruit3_Fruit3
Proline, 4-hydroxy	Melezitose	-0.182525	0.0410386	0.223563	0.116338	3	leaf2_Fruit1 ; leaf2_Fruit2 ; leaf2_seed
Quinic acid, 3-caffeoyl-cis	glycerol_1p	-0.140536	0.128909	0.269445	0.116403	4	leaf2_Fruit1 ; leaf2_Fruit2 ; leaf2_Fruit3 ; leaf2_seed
urea	Serine, O-acetyl-	-0.171108	0.0948081	0.265916	0.116457	5	leaf1_leaf2 ; leaf2_leaf2 ; leaf2_leaf2 ; leaf2_Fruit3 ; leaf2_seed
aspartate	maltitol	-0.165585	0.246409	0.411994	0.116564	13	leaf1_Fruit1 ; leaf1_Fruit2 ; leaf1_Fruit3 ; leaf2_Fruit1 ; leaf2_Fruit2 ; leaf2_Fruit3 ; Fruit3_Fruit3 ; Fruit1_Fruit3 ; Fruit1_seed ; Fruit2_Fruit3 ; Fruit2_seed ; Fruit3_Fruit3 ; Fruit3_seed
saccharate_6	Dopamine	-0.0792253	0.267753	0.346978	0.116573	6	leaf1_leaf2 ; leaf2_leaf2 ; leaf2_leaf2 ; leaf2_Fruit1 ; leaf2_Fruit2 ; leaf2_Fruit3
Gentiobiose	ribose	-0.0742902	0.143471	0.217761	0.116599	3	leaf2_Fruit1 ; leaf2_Fruit2 ; leaf2_Fruit3
Caffeic acid, cis	dehydroascorbate	-0.113667	0.166486	0.280153	0.116601	9	leaf1_leaf2 ; leaf1_Fruit1 ; leaf1_Fruit2 ; leaf1_Fruit3 ; leaf2_leaf2 ; leaf2_Fruit1 ; leaf2_Fruit2 ; leaf2_Fruit3 ; leaf2_leaf2
Caffeic acid, cis	glycerol_1p	-0.0280374	0.344534	0.372571	0.116623	8	leaf1_Fruit1 ; leaf1_Fruit2 ; leaf1_Fruit3 ; leaf1_seed ; leaf2_Fruit1 ; leaf2_Fruit2 ; leaf2_Fruit3 ; leaf2_seed
Psicose	fa18_2	-0.203016	0.0498964	0.252912	0.116643	4	leaf1_Fruit1 ; leaf1_Fruit2 ; leaf2_Fruit1 ; leaf2_Fruit2
Ornithine	Cellobiose	-0.12593	0.157961	0.28389	0.116646	8	leaf1_leaf2 ; leaf1_seed ; leaf2_leaf2 ; leaf2_seed ; seed_seed ; leaf2_leaf2 ; leaf2_seed ; seed_seed
Tyramine	homoserine	-0.227487	0.164104	0.391591	0.116646	13	leaf1_leaf2 ; leaf1_Fruit1 ; leaf1_Fruit2 ; leaf1_Fruit3 ; leaf2_leaf2 ; leaf2_Fruit1 ; leaf2_Fruit2 ; leaf2_Fruit3 ; leaf2_leaf2 ; leaf2_seed ; Fruit1_seed ; Fruit2_seed ; Fruit3_seed
malate	xylose	-0.256652	0.0955069	0.352159	0.116758	7	leaf1_Fruit3 ; leaf2_Fruit3 ; Fruit1_Fruit3 ; Fruit2_Fruit3 ; Fruit3_Fruit3 ; Fruit3_Fruit3 ; Fruit3_seed
Caffeic acid, trans	Arabinose	-0.116672	0.164209	0.280881	0.116761	4	leaf1_Fruit1 ; leaf1_Fruit2 ; leaf2_Fruit1 ; leaf2_Fruit2
Glycolic acid	Arabinose	0.018151	0.332915	0.314764	0.116772	6	leaf1_Fruit1 ; leaf1_Fruit2 ; leaf2_Fruit1 ; leaf2_Fruit2 ; Fruit1_seed ; Fruit2_seed
fumarate	Quinic acid, 3-caffeoyl-cis	-0.0578249	0.289007	0.346832	0.116863	7	leaf1_leaf2 ; leaf2_leaf2 ; leaf2_leaf2 ; leaf2_Fruit1 ; leaf2_Fruit2 ; leaf2_Fruit3 ; leaf2_seed
trehalose	adenosine_5m	-0.179023	0.250862	0.429885	0.116904	14	leaf1_Fruit3 ; leaf1_seed ; leaf2_Fruit3 ; leaf2_seed ; Fruit1_Fruit3 ; Fruit1_seed ; Fruit2_Fruit3 ; Fruit2_seed ; Fruit3_Fruit3 ; Fruit3_seed ; seed_seed ; Fruit3_Fruit3 ; Fruit3_seed ; seed_seed
pyruv	leucine	-0.0655552	0.292597	0.358153	0.116909	13	leaf1_Fruit1 ; leaf1_Fruit2 ; leaf1_Fruit3 ; leaf2_Fruit1 ; leaf2_Fruit2 ; leaf2_Fruit3 ; Fruit3_Fruit3 ; Fruit1_Fruit3 ; Fruit1_seed ; Fruit2_Fruit3 ; Fruit2_seed ; Fruit3_Fruit3 ; Fruit3_seed
maltose	cysteine	-0.197202	0.179093	0.376295	0.116998	21	leaf1_Fruit1 ; leaf1_Fruit2 ; leaf1_Fruit3 ; leaf2_Fruit1 ; leaf2_Fruit2 ; leaf2_Fruit3 ; Fruit1_Fruit1 ; Fruit1_Fruit2 ; Fruit1_Fruit3 ; Fruit2_Fruit2 ; Fruit2_Fruit3 ; Fruit3_Fruit3 ; Fruit1_Fruit1 ; Fruit1_Fruit2 ; Fruit1_Fruit3 ; Fruit1_seed ; Fruit2_Fruit2 ; Fruit2_Fruit3 ; Fruit2_seed ; Fruit3_Fruit3 ; Fruit3_seed
Rhamnose	histidine	-0.0870064	0.187815	0.274821	0.117042	4	leaf1_Fruit3 ; leaf2_Fruit3 ; Fruit1_Fruit3 ; Fruit2_Fruit3
urea	glycerol_1p	-0.236387	0.248747	0.485135	0.117045	18	leaf1_Fruit1 ; leaf1_Fruit2 ; leaf1_Fruit3 ; leaf1_seed ; leaf2_Fruit1 ; leaf2_Fruit2 ; leaf2_Fruit3 ; leaf2_seed ; Fruit3_Fruit3 ; Fruit3_seed ; seed_seed ; Fruit1_Fruit3 ; Fruit1_seed ; Fruit2_Fruit3 ; Fruit2_seed ; Fruit3_Fruit3 ; Fruit3_seed ; seed_seed
aspartate	raffinose	-0.121548	0.270845	0.392393	0.117065	10	leaf1_Fruit3 ; leaf1_seed ; leaf2_Fruit3 ; leaf2_seed ; Fruit3_Fruit3 ; Fruit3_seed ; seed_seed ; Fruit3_Fruit3 ; Fruit3_seed ; seed_seed
b_alanine	Gentiobiose	-0.22991	0.0745911	0.304501	0.117235	7	leaf1_leaf2 ; leaf2_leaf2 ; leaf2_leaf2 ; leaf2_Fruit1 ; leaf2_Fruit2 ; leaf2_Fruit3 ; leaf2_seed
phosphate	fa18_2	-0.141496	0.204352	0.345848	0.117337	8	leaf1_Fruit1 ; leaf1_Fruit2 ; leaf2_Fruit1 ; leaf2_Fruit2 ; Fruit1_Fruit3 ; Fruit1_seed ; Fruit2_Fruit3 ; Fruit2_seed
glucose	Arabinose	-0.17404	0.161165	0.335204	0.117357	8	leaf1_Fruit1 ; leaf1_Fruit2 ; leaf2_Fruit1 ; leaf2_Fruit2 ; Fruit1_Fruit3 ; Fruit1_seed ; Fruit2_Fruit3 ; Fruit2_seed
Cellobiose	xlitol	0.07667	0.242905	0.166235	0.117546	2	leaf2_Fruit3 ; Fruit3_seed
phosphate	Rhamnose	-0.140272	0.299401	0.439672	0.117572	18	leaf1_leaf1 ; leaf1_leaf2 ; leaf1_Fruit1 ; leaf1_Fruit2 ; leaf2_leaf2 ; leaf2_Fruit1 ; leaf2_Fruit2 ; leaf1_leaf1 ; leaf1_leaf2 ; leaf1_Fruit3 ; leaf1_seed ; leaf2_leaf2 ; leaf2_Fruit3 ; leaf2_seed ; Fruit1_Fruit3 ; Fruit1_seed ; Fruit2_Fruit3 ; Fruit2_seed
glycerate	Caffeic acid, trans	-0.175595	0.30375	0.479345	0.117594	14	leaf1_leaf1 ; leaf1_leaf2 ; leaf2_leaf2 ; leaf1_leaf1 ; leaf1_leaf2 ; leaf1_Fruit1 ; leaf1_Fruit2 ; leaf1_Fruit3 ; leaf1_seed ; leaf2_leaf2 ; leaf2_Fruit1 ; leaf2_Fruit2 ; leaf2_Fruit3 ; leaf2_seed
Quinic acid, 3-caffeoyl-cis	ribose	-0.153769	0.0780746	0.231843	0.117674	3	leaf2_Fruit1 ; leaf2_Fruit2 ; leaf2_Fruit3
Glucose, 2-amino-2-deoxy	shikimate	-0.103318	0.131481	0.234799	0.117699	3	leaf2_Fruit1 ; leaf2_Fruit2 ; leaf2_Fruit3
isoleucine	shikimate	-0.147816	0.321449	0.469265	0.117751	21	leaf1_Fruit1 ; leaf1_Fruit2 ; leaf1_Fruit3 ; leaf2_Fruit1 ; leaf2_Fruit2 ; leaf2_Fruit3 ; Fruit1_Fruit1 ; Fruit1_Fruit2 ; Fruit1_Fruit3 ; Fruit2_Fruit2 ; Fruit2_Fruit3 ; Fruit3_Fruit3 ; Fruit1_Fruit1 ; Fruit1_Fruit2 ; Fruit1_Fruit3 ; Fruit1_seed ; Fruit2_Fruit2 ; Fruit2_Fruit3 ; Fruit2_seed ; Fruit3_Fruit3 ; Fruit3_seed
isoleucine	citramalate	-0.217402	0.192888	0.41029	0.117773	21	leaf1_Fruit1 ; leaf1_Fruit2 ; leaf1_Fruit3 ; leaf2_Fruit1 ; leaf2_Fruit2 ; leaf2_Fruit3 ; Fruit1_Fruit1 ; Fruit1_Fruit2 ; Fruit1_Fruit3 ; Fruit2_Fruit2 ; Fruit2_Fruit3 ; Fruit3_Fruit3 ; Fruit1_Fruit1 ; Fruit1_Fruit2 ; Fruit1_Fruit3 ; Fruit1_seed ; Fruit2_Fruit2 ; Fruit2_Fruit3 ; Fruit2_seed ; Fruit3_Fruit3 ; Fruit3_seed
isocitrate	phen_amine	-0.173874	0.0301436	0.204018	0.11779	3	leaf2_Fruit3 ; Fruit3_Fruit3 ; Fruit3_Fruit3
Inositol-1-phosphate	Quinic acid, 3-caffeoyl-trans	-0.10378	0.121015	0.224794	0.117926	4	leaf2_leaf2 ; leaf2_leaf2 ; leaf2_Fruit1 ; leaf2_Fruit2
nicotinate_2	s_me_cysteine	-0.0900708	0.246179	0.33625	0.117987	6	leaf2_Fruit1 ; leaf2_Fruit2 ; Fruit1_Fruit3 ; Fruit1_seed ; Fruit2_Fruit3 ; Fruit2_seed
benzoate	Quinic acid, 3-caffeoyl-trans	-0.128915	0.206923	0.335838	0.118026	7	leaf1_leaf2 ; leaf2_leaf2 ; leaf2_leaf2 ; leaf2_Fruit1 ; leaf2_Fruit2 ; leaf2_Fruit3 ; leaf2_seed
saccharate_6	threonine	-0.165071	0.253666	0.418737	0.118028	35	leaf1_leaf1 ; leaf1_leaf2 ; leaf1_Fruit1 ; leaf1_Fruit2 ; leaf1_Fruit3 ; leaf1_seed ; leaf2_leaf2 ; leaf2_Fruit1 ; leaf2_Fruit2 ; leaf2_Fruit3 ; leaf2_seed ; Fruit1_Fruit1 ; Fruit1_Fruit2 ; Fruit1_Fruit3 ; Fruit1_seed ; Fruit2_Fruit2 ; Fruit2_Fruit3 ; Fruit2_seed ; Fruit3_Fruit3 ; Fruit3_seed ; leaf1_leaf1 ; leaf1_leaf2 ; leaf1_Fruit1 ; leaf1_Fruit2 ; leaf1_Fruit3 ; leaf2_leaf2 ; leaf2_Fruit1 ; l…
b_alanine	pyruv	-0.123583	0.320931	0.444513	0.118073	28	leaf1_leaf1 ; leaf1_leaf2 ; leaf1_Fruit3 ; leaf1_seed ; leaf2_leaf2 ; leaf2_Fruit3 ; leaf2_seed ; Fruit1_Fruit3 ; Fruit1_seed ; Fruit2_Fruit3 ; Fruit2_seed ; Fruit3_Fruit3 ; Fruit3_seed ; seed_seed ; leaf1_leaf1 ; leaf1_leaf2 ; leaf1_Fruit1 ; leaf1_Fruit2 ; leaf1_Fruit3 ; leaf1_seed ; leaf2_leaf2 ; leaf2_Fruit1 ; leaf2_Fruit2 ; leaf2_Fruit3 ; leaf2_seed ; Fruit3_Fruit3 ; Fruit3_seed ; seed_seed
galactorinate_l14	histidine	0.0125048	0.250742	0.238237	0.118092	4	leaf2_Fruit3 ; Fruit3_Fruit3 ; Fruit3_Fruit3 ; Fruit3_seed
cysteine	fa18_0	-0.0975337	0.238148	0.335682	0.118111	8	Fruit1_Fruit1 ; Fruit1_Fruit2 ; Fruit2_Fruit2 ; Fruit1_Fruit1 ; Fruit1_Fruit2 ; Fruit1_Fruit3 ; Fruit2_Fruit2 ; Fruit2_Fruit3
Inositol-1-phosphate	Quinic acid, 3-caffeoyl-cis	-0.137393	0.113239	0.250632	0.118398	4	leaf2_leaf2 ; leaf2_leaf2 ; leaf2_Fruit1 ; leaf2_Fruit2
Glucose, 1,6-anhdro, beta	octadecanoate	-0.129995	0.099963	0.229958	0.11847	4	leaf1_Fruit3 ; leaf1_seed ; leaf2_Fruit3 ; leaf2_seed
saccharate_6	xylose	-0.127782	0.151514	0.279296	0.118473	6	leaf1_Fruit3 ; leaf2_Fruit3 ; Fruit1_Fruit3 ; Fruit2_Fruit3 ; Fruit3_Fruit3 ; Fruit3_Fruit3
glucose	lysine	-0.270326	0.156378	0.426704	0.11848	23	leaf1_leaf2 ; leaf1_Fruit1 ; leaf1_Fruit2 ; leaf1_Fruit3 ; leaf1_seed ; leaf2_leaf2 ; leaf2_Fruit1 ; leaf2_Fruit2 ; leaf2_Fruit3 ; leaf2_seed ; Fruit3_Fruit3 ; Fruit3_seed ; seed_seed ; leaf2_leaf2 ; leaf2_Fruit3 ; leaf2_seed ; Fruit1_Fruit3 ; Fruit1_seed ; Fruit2_Fruit3 ; Fruit2_seed ; Fruit3_Fruit3 ; Fruit3_seed ; seed_seed
Glucose, 1,6-anhdro, beta	s_me_cysteine	0.0156881	0.272652	0.256964	0.118483	4	leaf1_Fruit1 ; leaf1_Fruit2 ; leaf2_Fruit1 ; leaf2_Fruit2
Gentiobiose	Sorbitol	-0.190458	0.0442656	0.234724	0.118508	3	leaf2_Fruit1 ; leaf2_Fruit2 ; leaf2_seed
fructose	homoserine	-0.255131	0.196927	0.452057	0.118508	18	leaf1_leaf2 ; leaf1_Fruit1 ; leaf1_Fruit2 ; leaf1_Fruit3 ; leaf2_leaf2 ; leaf2_Fruit1 ; leaf2_Fruit2 ; leaf2_Fruit3 ; Fruit3_Fruit3 ; leaf2_leaf2 ; leaf2_Fruit3 ; leaf2_seed ; Fruit1_Fruit3 ; Fruit1_seed ; Fruit2_Fruit3 ; Fruit2_seed ; Fruit3_Fruit3 ; Fruit3_seed
Caffeic acid, trans	ribose	-0.167547	0.117446	0.284992	0.11855	6	leaf1_Fruit1 ; leaf1_Fruit2 ; leaf1_Fruit3 ; leaf2_Fruit1 ; leaf2_Fruit2 ; leaf2_Fruit3
threonine	adenosine_5m	-0.0663155	0.391031	0.457346	0.118568	14	leaf1_Fruit3 ; leaf1_seed ; leaf2_Fruit3 ; leaf2_seed ; Fruit1_Fruit3 ; Fruit1_seed ; Fruit2_Fruit3 ; Fruit2_seed ; Fruit3_Fruit3 ; Fruit3_seed ; seed_seed ; Fruit3_Fruit3 ; Fruit3_seed ; seed_seed
urea	s_me_cysteine	-0.160206	0.245702	0.405908	0.118588	8	leaf1_Fruit1 ; leaf1_Fruit2 ; leaf2_Fruit1 ; leaf2_Fruit2 ; Fruit1_Fruit3 ; Fruit1_seed ; Fruit2_Fruit3 ; Fruit2_seed
b_alanine	citramalate	-0.195137	0.232309	0.427447	0.118651	21	leaf1_Fruit1 ; leaf1_Fruit2 ; leaf1_Fruit3 ; leaf2_Fruit1 ; leaf2_Fruit2 ; leaf2_Fruit3 ; Fruit1_Fruit1 ; Fruit1_Fruit2 ; Fruit1_Fruit3 ; Fruit2_Fruit2 ; Fruit2_Fruit3 ; Fruit3_Fruit3 ; Fruit1_Fruit1 ; Fruit1_Fruit2 ; Fruit1_Fruit3 ; Fruit1_seed ; Fruit2_Fruit2 ; Fruit2_Fruit3 ; Fruit2_seed ; Fruit3_Fruit3 ; Fruit3_seed
fructose_6p	octadecanoate	-0.183375	0.21385	0.397225	0.11868	9	leaf2_Fruit3 ; leaf2_seed ; Fruit1_Fruit3 ; Fruit1_seed ; Fruit2_Fruit3 ; Fruit2_seed ; Fruit3_Fruit3 ; Fruit3_seed ; Fruit3_Fruit3
b_alanine	putrescine	-0.185184	0.277042	0.462227	0.118695	35	leaf1_leaf2 ; leaf1_Fruit1 ; leaf1_Fruit2 ; leaf1_Fruit3 ; leaf1_seed ; leaf2_leaf2 ; leaf2_Fruit1 ; leaf2_Fruit2 ; leaf2_Fruit3 ; leaf2_seed ; Fruit1_Fruit1 ; Fruit1_Fruit2 ; Fruit1_Fruit3 ; Fruit1_seed ; Fruit2_Fruit2 ; Fruit2_Fruit3 ; Fruit2_seed ; Fruit3_Fruit3 ; Fruit3_seed ; seed_seed ; leaf2_leaf2 ; leaf2_Fruit1 ; leaf2_Fruit2 ; leaf2_Fruit3 ; leaf2_seed ; Fruit1_Fruit1 ; Fruit1_Fruit2 ; F…
citramalate	Sorbitol	-0.177094	0.295749	0.472843	0.1187	11	Fruit1_Fruit1 ; Fruit1_Fruit2 ; Fruit1_seed ; Fruit2_Fruit2 ; Fruit2_seed ; Fruit3_seed ; Fruit1_Fruit1 ; Fruit1_Fruit2 ; Fruit1_Fruit3 ; Fruit2_Fruit2 ; Fruit2_Fruit3
b_alanine	Cellobiose	-0.248827	0.180137	0.428964	0.11873	14	leaf1_leaf2 ; leaf1_seed ; leaf2_leaf2 ; leaf2_seed ; Fruit1_seed ; Fruit2_seed ; Fruit3_seed ; seed_seed ; leaf2_leaf2 ; leaf2_Fruit1 ; leaf2_Fruit2 ; leaf2_Fruit3 ; leaf2_seed ; seed_seed
quinate	fa16_0	-0.0816893	0.36595	0.447639	0.118812	10	leaf2_Fruit1 ; leaf2_Fruit2 ; Fruit1_Fruit1 ; Fruit1_Fruit2 ; Fruit2_Fruit2 ; Fruit1_Fruit1 ; Fruit1_Fruit2 ; Fruit1_Fruit3 ; Fruit2_Fruit2 ; Fruit2_Fruit3
citrate	tryptophan	-0.212264	0.22407	0.436334	0.118865	18	leaf2_leaf2 ; leaf2_Fruit1 ; leaf2_Fruit2 ; leaf2_Fruit3 ; leaf2_seed ; Fruit3_Fruit3 ; Fruit3_seed ; seed_seed ; leaf2_leaf2 ; leaf2_Fruit3 ; leaf2_seed ; Fruit1_Fruit3 ; Fruit1_seed ; Fruit2_Fruit3 ; Fruit2_seed ; Fruit3_Fruit3 ; Fruit3_seed ; seed_seed
malate	fa16_0	-0.314489	0.159724	0.474213	0.118954	14	leaf1_Fruit1 ; leaf1_Fruit2 ; leaf2_Fruit1 ; leaf2_Fruit2 ; Fruit1_Fruit1 ; Fruit1_Fruit2 ; Fruit2_Fruit2 ; Fruit1_Fruit1 ; Fruit1_Fruit2 ; Fruit1_Fruit3 ; Fruit1_seed ; Fruit2_Fruit2 ; Fruit2_Fruit3 ; Fruit2_seed
galactorinate_l14	Dopamine	0.041081	0.283734	0.242653	0.118963	4	leaf2_leaf2 ; leaf2_leaf2 ; leaf2_Fruit3 ; leaf2_seed
glutarate_2o	tryptophan	-0.185818	0.212337	0.398154	0.118982	29	leaf1_leaf2 ; leaf1_Fruit1 ; leaf1_Fruit2 ; leaf1_Fruit3 ; leaf1_seed ; leaf2_leaf2 ; leaf2_Fruit1 ; leaf2_Fruit2 ; leaf2_Fruit3 ; leaf2_seed ; Fruit1_Fruit1 ; Fruit1_Fruit2 ; Fruit1_Fruit3 ; Fruit1_seed ; Fruit2_Fruit2 ; Fruit2_Fruit3 ; Fruit2_seed ; Fruit3_Fruit3 ; Fruit3_seed ; leaf2_leaf2 ; leaf2_Fruit1 ; leaf2_Fruit2 ; leaf2_Fruit3 ; Fruit1_Fruit1 ; Fruit1_Fruit2 ; Fruit1_Fruit3 ; Fruit2_Fru…
ribose	fa18_2	-0.222799	0.0932074	0.316006	0.118993	8	Fruit1_Fruit1 ; Fruit1_Fruit2 ; Fruit2_Fruit2 ; Fruit1_Fruit1 ; Fruit1_Fruit2 ; Fruit1_Fruit3 ; Fruit2_Fruit2 ; Fruit2_Fruit3
Tyramine	raffinose	-0.0734149	0.242016	0.315431	0.119097	7	leaf1_Fruit3 ; leaf1_seed ; leaf2_Fruit3 ; leaf2_seed ; seed_seed ; Fruit3_seed ; seed_seed
l_ascorbate	histidine	0.00071989	0.251496	0.250776	0.119136	4	Fruit1_Fruit3 ; Fruit2_Fruit3 ; Fruit3_Fruit3 ; Fruit3_Fruit3
cysteine	raffinose	-0.213922	0.0971804	0.311102	0.119172	7	Fruit1_Fruit3 ; Fruit1_seed ; Fruit2_Fruit3 ; Fruit2_seed ; Fruit3_Fruit3 ; Fruit3_seed ; Fruit3_Fruit3
fucose	putrescine	-0.207993	0.159388	0.367381	0.119225	29	leaf1_leaf2 ; leaf1_Fruit1 ; leaf1_Fruit2 ; leaf1_Fruit3 ; leaf1_seed ; leaf2_leaf2 ; leaf2_Fruit1 ; leaf2_Fruit2 ; leaf2_Fruit3 ; leaf2_seed ; Fruit1_Fruit1 ; Fruit1_Fruit2 ; Fruit1_Fruit3 ; Fruit1_seed ; Fruit2_Fruit2 ; Fruit2_Fruit3 ; Fruit2_seed ; Fruit3_Fruit3 ; Fruit3_seed ; leaf2_leaf2 ; leaf2_Fruit1 ; leaf2_Fruit2 ; leaf2_Fruit3 ; Fruit1_Fruit1 ; Fruit1_Fruit2 ; Fruit1_Fruit3 ; Fruit2_Fru…
leucine	xylose	-0.0104675	0.242094	0.252561	0.119288	4	Fruit1_Fruit3 ; Fruit2_Fruit3 ; Fruit3_Fruit3 ; Fruit3_Fruit3
serine	shikimate	-0.258917	0.206295	0.465212	0.119344	21	leaf1_Fruit1 ; leaf1_Fruit2 ; leaf1_Fruit3 ; leaf2_Fruit1 ; leaf2_Fruit2 ; leaf2_Fruit3 ; Fruit1_Fruit1 ; Fruit1_Fruit2 ; Fruit1_Fruit3 ; Fruit2_Fruit2 ; Fruit2_Fruit3 ; Fruit3_Fruit3 ; Fruit1_Fruit1 ; Fruit1_Fruit2 ; Fruit1_Fruit3 ; Fruit1_seed ; Fruit2_Fruit2 ; Fruit2_Fruit3 ; Fruit2_seed ; Fruit3_Fruit3 ; Fruit3_seed
phenylalanine	Inositol-1-phosphate	-0.114798	0.294918	0.409716	0.119454	21	leaf1_leaf2 ; leaf1_Fruit1 ; leaf1_Fruit2 ; leaf2_leaf2 ; leaf2_Fruit1 ; leaf2_Fruit2 ; Fruit1_Fruit1 ; Fruit1_Fruit2 ; Fruit2_Fruit2 ; leaf2_leaf2 ; leaf2_Fruit1 ; leaf2_Fruit2 ; leaf2_Fruit3 ; leaf2_seed ; Fruit1_Fruit1 ; Fruit1_Fruit2 ; Fruit1_Fruit3 ; Fruit1_seed ; Fruit2_Fruit2 ; Fruit2_Fruit3 ; Fruit2_seed
Dopamine	maltitol	-0.0355766	0.196944	0.23252	0.119493	3	leaf2_Fruit1 ; leaf2_Fruit2 ; leaf2_Fruit3
cysteine	adenosine_5m	0.0215295	0.303578	0.282048	0.119562	7	Fruit1_Fruit3 ; Fruit1_seed ; Fruit2_Fruit3 ; Fruit2_seed ; Fruit3_Fruit3 ; Fruit3_seed ; Fruit3_Fruit3
serine	adenosine_5m	-0.127535	0.340785	0.46832	0.119634	14	leaf1_Fruit3 ; leaf1_seed ; leaf2_Fruit3 ; leaf2_seed ; Fruit1_Fruit3 ; Fruit1_seed ; Fruit2_Fruit3 ; Fruit2_seed ; Fruit3_Fruit3 ; Fruit3_seed ; seed_seed ; Fruit3_Fruit3 ; Fruit3_seed ; seed_seed
dehydroascorbate	fa16_0	-0.200821	0.19111	0.391931	0.119673	10	leaf2_Fruit1 ; leaf2_Fruit2 ; Fruit1_Fruit1 ; Fruit1_Fruit2 ; Fruit2_Fruit2 ; Fruit1_Fruit1 ; Fruit1_Fruit2 ; Fruit1_Fruit3 ; Fruit2_Fruit2 ; Fruit2_Fruit3
citrate	octadecanoate	-0.184251	0.0808582	0.265109	0.119707	8	leaf2_Fruit3 ; leaf2_seed ; Fruit3_Fruit3 ; Fruit3_seed ; seed_seed ; Fruit3_Fruit3 ; Fruit3_seed ; seed_seed
Rhamnose	leucine	-0.242129	0.134358	0.376488	0.119722	14	leaf1_Fruit1 ; leaf1_Fruit2 ; leaf1_Fruit3 ; leaf2_Fruit1 ; leaf2_Fruit2 ; leaf2_Fruit3 ; Fruit1_Fruit1 ; Fruit1_Fruit2 ; Fruit1_Fruit3 ; Fruit2_Fruit2 ; Fruit2_Fruit3 ; Fruit1_Fruit1 ; Fruit1_Fruit2 ; Fruit2_Fruit2
glycerate_3p	s_me_cysteine	-0.301419	0.137734	0.439154	0.119732	8	Fruit1_Fruit1 ; Fruit1_Fruit2 ; Fruit2_Fruit2 ; Fruit1_Fruit1 ; Fruit1_Fruit2 ; Fruit1_Fruit3 ; Fruit2_Fruit2 ; Fruit2_Fruit3
proline	fa18_2	-0.176463	0.311851	0.488313	0.119799	14	leaf1_Fruit1 ; leaf1_Fruit2 ; leaf2_Fruit1 ; leaf2_Fruit2 ; Fruit1_Fruit1 ; Fruit1_Fruit2 ; Fruit2_Fruit2 ; Fruit1_Fruit1 ; Fruit1_Fruit2 ; Fruit1_Fruit3 ; Fruit1_seed ; Fruit2_Fruit2 ; Fruit2_Fruit3 ; Fruit2_seed
malate	leucine	-0.109089	0.327537	0.436626	0.119886	21	leaf1_Fruit1 ; leaf1_Fruit2 ; leaf1_Fruit3 ; leaf2_Fruit1 ; leaf2_Fruit2 ; leaf2_Fruit3 ; Fruit1_Fruit1 ; Fruit1_Fruit2 ; Fruit1_Fruit3 ; Fruit2_Fruit2 ; Fruit2_Fruit3 ; Fruit3_Fruit3 ; Fruit1_Fruit1 ; Fruit1_Fruit2 ; Fruit1_Fruit3 ; Fruit1_seed ; Fruit2_Fruit2 ; Fruit2_Fruit3 ; Fruit2_seed ; Fruit3_Fruit3 ; Fruit3_seed
Lactic acid	Caffeic acid, trans	-0.0375912	0.266783	0.304374	0.119887	6	leaf1_leaf1 ; leaf1_leaf2 ; leaf2_leaf2 ; leaf1_leaf1 ; leaf1_leaf2 ; leaf2_leaf2
glucose	octadecanoate	-0.153941	0.177323	0.331264	0.119919	10	leaf1_Fruit3 ; leaf1_seed ; leaf2_Fruit3 ; leaf2_seed ; Fruit3_Fruit3 ; Fruit3_seed ; seed_seed ; Fruit3_Fruit3 ; Fruit3_seed ; seed_seed
maltose	fa16_0	-0.153479	0.23351	0.386989	0.119932	14	leaf1_Fruit1 ; leaf1_Fruit2 ; leaf2_Fruit1 ; leaf2_Fruit2 ; Fruit1_Fruit1 ; Fruit1_Fruit2 ; Fruit2_Fruit2 ; Fruit1_Fruit1 ; Fruit1_Fruit2 ; Fruit1_Fruit3 ; Fruit1_seed ; Fruit2_Fruit2 ; Fruit2_Fruit3 ; Fruit2_seed
malate	Dopamine	-0.152587	0.165235	0.317821	0.120045	7	leaf1_leaf2 ; leaf2_leaf2 ; leaf2_leaf2 ; leaf2_Fruit1 ; leaf2_Fruit2 ; leaf2_Fruit3 ; leaf2_seed
trehalose	methionine	-0.257687	0.233626	0.491312	0.120064	35	leaf1_leaf2 ; leaf1_Fruit1 ; leaf1_Fruit2 ; leaf1_Fruit3 ; leaf1_seed ; leaf2_leaf2 ; leaf2_Fruit1 ; leaf2_Fruit2 ; leaf2_Fruit3 ; leaf2_seed ; Fruit1_Fruit1 ; Fruit1_Fruit2 ; Fruit1_Fruit3 ; Fruit1_seed ; Fruit2_Fruit2 ; Fruit2_Fruit3 ; Fruit2_seed ; Fruit3_Fruit3 ; Fruit3_seed ; seed_seed ; leaf2_leaf2 ; leaf2_Fruit1 ; leaf2_Fruit2 ; leaf2_Fruit3 ; leaf2_seed ; Fruit1_Fruit1 ; Fruit1_Fruit2 ; F…
leucine	maltitol	-0.110653	0.2337	0.344354	0.120068	12	Fruit1_Fruit1 ; Fruit1_Fruit2 ; Fruit1_Fruit3 ; Fruit2_Fruit2 ; Fruit2_Fruit3 ; Fruit3_Fruit3 ; Fruit1_Fruit1 ; Fruit1_Fruit2 ; Fruit1_Fruit3 ; Fruit2_Fruit2 ; Fruit2_Fruit3 ; Fruit3_Fruit3
maltose	fa18_2	-0.153683	0.218092	0.371775	0.120084	14	leaf1_Fruit1 ; leaf1_Fruit2 ; leaf2_Fruit1 ; leaf2_Fruit2 ; Fruit1_Fruit1 ; Fruit1_Fruit2 ; Fruit2_Fruit2 ; Fruit1_Fruit1 ; Fruit1_Fruit2 ; Fruit1_Fruit3 ; Fruit1_seed ; Fruit2_Fruit2 ; Fruit2_Fruit3 ; Fruit2_seed
Lyxose	maltitol	-0.181947	0.0276334	0.20958	0.120161	3	leaf2_Fruit1 ; leaf2_Fruit2 ; leaf2_Fruit3
glucose_6p	dehydroascorbate	-0.146826	0.232107	0.378933	0.120229	24	leaf1_leaf2 ; leaf1_Fruit1 ; leaf1_Fruit2 ; leaf1_Fruit3 ; leaf2_leaf2 ; leaf2_Fruit1 ; leaf2_Fruit2 ; leaf2_Fruit3 ; Fruit1_Fruit1 ; Fruit1_Fruit2 ; Fruit1_Fruit3 ; Fruit2_Fruit2 ; Fruit2_Fruit3 ; Fruit3_Fruit3 ; leaf2_leaf2 ; leaf2_Fruit1 ; leaf2_Fruit2 ; leaf2_Fruit3 ; Fruit1_Fruit1 ; Fruit1_Fruit2 ; Fruit1_Fruit3 ; Fruit2_Fruit2 ; Fruit2_Fruit3 ; Fruit3_Fruit3
Aconitate	fa18_2	-0.0445029	0.256844	0.301347	0.120264	6	Fruit1_Fruit1 ; Fruit1_Fruit2 ; Fruit2_Fruit2 ; Fruit1_Fruit1 ; Fruit1_Fruit2 ; Fruit2_Fruit2
fucose	Proline, 4-hydroxy	-0.166866	0.156634	0.3235	0.120271	6	leaf1_leaf2 ; leaf2_leaf2 ; leaf2_leaf2 ; leaf2_Fruit1 ; leaf2_Fruit2 ; leaf2_Fruit3
fructose_6p	a_tocopherol	-0.182426	0.253186	0.435612	0.120336	15	leaf2_Fruit1 ; leaf2_Fruit2 ; leaf2_Fruit3 ; Fruit1_Fruit1 ; Fruit1_Fruit2 ; Fruit1_Fruit3 ; Fruit2_Fruit2 ; Fruit2_Fruit3 ; Fruit3_Fruit3 ; Fruit1_Fruit1 ; Fruit1_Fruit2 ; Fruit1_Fruit3 ; Fruit2_Fruit2 ; Fruit2_Fruit3 ; Fruit3_Fruit3
dehydroascorbate	mannose	-0.115129	0.206408	0.321536	0.120385	5	leaf2_Fruit3 ; Fruit1_Fruit3 ; Fruit2_Fruit3 ; Fruit3_Fruit3 ; Fruit3_Fruit3
isoleucine	saccharate_6	-0.19712	0.285901	0.483021	0.120385	35	leaf1_leaf1 ; leaf1_leaf2 ; leaf1_Fruit1 ; leaf1_Fruit2 ; leaf1_Fruit3 ; leaf2_leaf2 ; leaf2_Fruit1 ; leaf2_Fruit2 ; leaf2_Fruit3 ; Fruit1_Fruit1 ; Fruit1_Fruit2 ; Fruit1_Fruit3 ; Fruit2_Fruit2 ; Fruit2_Fruit3 ; Fruit3_Fruit3 ; leaf1_leaf1 ; leaf1_leaf2 ; leaf1_Fruit1 ; leaf1_Fruit2 ; leaf1_Fruit3 ; leaf1_seed ; leaf2_leaf2 ; leaf2_Fruit1 ; leaf2_Fruit2 ; leaf2_Fruit3 ; leaf2_seed ; Fruit1_Fruit1…
b_alanine	maltitol	-0.174706	0.30074	0.475447	0.120396	21	leaf1_Fruit1 ; leaf1_Fruit2 ; leaf1_Fruit3 ; leaf2_Fruit1 ; leaf2_Fruit2 ; leaf2_Fruit3 ; Fruit1_Fruit1 ; Fruit1_Fruit2 ; Fruit1_Fruit3 ; Fruit2_Fruit2 ; Fruit2_Fruit3 ; Fruit3_Fruit3 ; Fruit1_Fruit1 ; Fruit1_Fruit2 ; Fruit1_Fruit3 ; Fruit1_seed ; Fruit2_Fruit2 ; Fruit2_Fruit3 ; Fruit2_seed ; Fruit3_Fruit3 ; Fruit3_seed
asparagine	nicotinate_2	-0.194335	0.193704	0.388039	0.120494	21	leaf1_leaf2 ; leaf1_Fruit3 ; leaf1_seed ; leaf2_leaf2 ; leaf2_Fruit3 ; leaf2_seed ; Fruit1_Fruit3 ; Fruit1_seed ; Fruit2_Fruit3 ; Fruit2_seed ; Fruit3_Fruit3 ; Fruit3_seed ; seed_seed ; leaf2_leaf2 ; leaf2_Fruit1 ; leaf2_Fruit2 ; leaf2_Fruit3 ; leaf2_seed ; Fruit3_Fruit3 ; Fruit3_seed ; seed_seed
valine	citramalate	-0.289592	0.205466	0.495058	0.120527	21	leaf1_Fruit1 ; leaf1_Fruit2 ; leaf1_Fruit3 ; leaf2_Fruit1 ; leaf2_Fruit2 ; leaf2_Fruit3 ; Fruit1_Fruit1 ; Fruit1_Fruit2 ; Fruit1_Fruit3 ; Fruit2_Fruit2 ; Fruit2_Fruit3 ; Fruit3_Fruit3 ; Fruit1_Fruit1 ; Fruit1_Fruit2 ; Fruit1_Fruit3 ; Fruit1_seed ; Fruit2_Fruit2 ; Fruit2_Fruit3 ; Fruit2_seed ; Fruit3_Fruit3 ; Fruit3_seed
glucose	malate	-0.279089	0.163979	0.443068	0.120589	28	leaf1_leaf1 ; leaf1_leaf2 ; leaf1_Fruit1 ; leaf1_Fruit2 ; leaf1_Fruit3 ; leaf1_seed ; leaf2_leaf2 ; leaf2_Fruit1 ; leaf2_Fruit2 ; leaf2_Fruit3 ; leaf2_seed ; Fruit3_Fruit3 ; Fruit3_seed ; seed_seed ; leaf1_leaf1 ; leaf1_leaf2 ; leaf1_Fruit3 ; leaf1_seed ; leaf2_leaf2 ; leaf2_Fruit3 ; leaf2_seed ; Fruit1_Fruit3 ; Fruit1_seed ; Fruit2_Fruit3 ; Fruit2_seed ; Fruit3_Fruit3 ; Fruit3_seed ; seed_seed
fucose	citramalate	-0.207157	0.244287	0.451444	0.120615	18	leaf1_Fruit1 ; leaf1_Fruit2 ; leaf1_Fruit3 ; leaf2_Fruit1 ; leaf2_Fruit2 ; leaf2_Fruit3 ; Fruit1_Fruit1 ; Fruit1_Fruit2 ; Fruit1_Fruit3 ; Fruit2_Fruit2 ; Fruit2_Fruit3 ; Fruit3_Fruit3 ; Fruit1_Fruit1 ; Fruit1_Fruit2 ; Fruit1_Fruit3 ; Fruit2_Fruit2 ; Fruit2_Fruit3 ; Fruit3_Fruit3
glutamine	dehydroascorbate	-0.160207	0.254653	0.41486	0.120653	14	leaf1_leaf2 ; leaf1_Fruit1 ; leaf1_Fruit2 ; leaf1_Fruit3 ; leaf2_leaf2 ; leaf2_Fruit1 ; leaf2_Fruit2 ; leaf2_Fruit3 ; Fruit3_Fruit3 ; leaf2_leaf2 ; leaf2_Fruit3 ; Fruit1_Fruit3 ; Fruit2_Fruit3 ; Fruit3_Fruit3
glutarate_2o	Aconitate	-0.157065	0.208675	0.365739	0.120722	12	leaf1_Fruit1 ; leaf1_Fruit2 ; leaf2_Fruit1 ; leaf2_Fruit2 ; Fruit1_Fruit1 ; Fruit1_Fruit2 ; Fruit2_Fruit2 ; Fruit1_Fruit1 ; Fruit1_Fruit2 ; Fruit1_Fruit3 ; Fruit2_Fruit2 ; Fruit2_Fruit3
phenylalanine	Isomaltose	-0.162559	0.274146	0.436705	0.12082	21	leaf1_Fruit1 ; leaf1_Fruit2 ; leaf1_seed ; leaf2_Fruit1 ; leaf2_Fruit2 ; leaf2_seed ; Fruit1_Fruit1 ; Fruit1_Fruit2 ; Fruit1_seed ; Fruit2_Fruit2 ; Fruit2_seed ; Fruit3_seed ; seed_seed ; Fruit1_Fruit1 ; Fruit1_Fruit2 ; Fruit1_Fruit3 ; Fruit1_seed ; Fruit2_Fruit2 ; Fruit2_Fruit3 ; Fruit2_seed ; seed_seed
trehalose	Isomaltose	-0.0939914	0.331152	0.425143	0.120892	21	leaf1_Fruit1 ; leaf1_Fruit2 ; leaf1_seed ; leaf2_Fruit1 ; leaf2_Fruit2 ; leaf2_seed ; Fruit1_Fruit1 ; Fruit1_Fruit2 ; Fruit1_seed ; Fruit2_Fruit2 ; Fruit2_seed ; Fruit3_seed ; seed_seed ; Fruit1_Fruit1 ; Fruit1_Fruit2 ; Fruit1_Fruit3 ; Fruit1_seed ; Fruit2_Fruit2 ; Fruit2_Fruit3 ; Fruit2_seed ; seed_seed
malate	fa18_0	-0.222451	0.100967	0.323418	0.120897	14	leaf1_Fruit1 ; leaf1_Fruit2 ; leaf2_Fruit1 ; leaf2_Fruit2 ; Fruit1_Fruit1 ; Fruit1_Fruit2 ; Fruit2_Fruit2 ; Fruit1_Fruit1 ; Fruit1_Fruit2 ; Fruit1_Fruit3 ; Fruit1_seed ; Fruit2_Fruit2 ; Fruit2_Fruit3 ; Fruit2_seed
fucose	Caffeic acid, cis	-0.175851	0.275358	0.45121	0.120927	12	leaf1_leaf1 ; leaf1_leaf2 ; leaf2_leaf2 ; leaf1_leaf1 ; leaf1_leaf2 ; leaf1_Fruit1 ; leaf1_Fruit2 ; leaf1_Fruit3 ; leaf2_leaf2 ; leaf2_Fruit1 ; leaf2_Fruit2 ; leaf2_Fruit3
guan	Quinic acid, 3-caffeoyl-trans	0.00516712	0.214811	0.209644	0.121038	3	leaf2_leaf2 ; leaf2_leaf2 ; leaf2_Fruit3
threonine	citramalate	-0.196673	0.263919	0.460592	0.121145	21	leaf1_Fruit1 ; leaf1_Fruit2 ; leaf1_Fruit3 ; leaf2_Fruit1 ; leaf2_Fruit2 ; leaf2_Fruit3 ; Fruit1_Fruit1 ; Fruit1_Fruit2 ; Fruit1_Fruit3 ; Fruit2_Fruit2 ; Fruit2_Fruit3 ; Fruit3_Fruit3 ; Fruit1_Fruit1 ; Fruit1_Fruit2 ; Fruit1_Fruit3 ; Fruit1_seed ; Fruit2_Fruit2 ; Fruit2_Fruit3 ; Fruit2_seed ; Fruit3_Fruit3 ; Fruit3_seed
Tyramine	xlitol	-0.156873	0.0709214	0.227795	0.121145	3	leaf1_Fruit3 ; leaf2_Fruit3 ; Fruit3_seed
phenylalanine	raffinose	-0.100536	0.284939	0.385475	0.121162	14	leaf1_Fruit3 ; leaf1_seed ; leaf2_Fruit3 ; leaf2_seed ; Fruit1_Fruit3 ; Fruit1_seed ; Fruit2_Fruit3 ; Fruit2_seed ; Fruit3_Fruit3 ; Fruit3_seed ; seed_seed ; Fruit3_Fruit3 ; Fruit3_seed ; seed_seed
dehydroascorbate	Cellobiose	-0.113585	0.222183	0.335768	0.121171	9	leaf2_leaf2 ; leaf2_seed ; Fruit1_seed ; Fruit2_seed ; Fruit3_seed ; leaf2_leaf2 ; leaf2_Fruit1 ; leaf2_Fruit2 ; leaf2_Fruit3
isoleucine	putrescine	-0.281152	0.184384	0.465537	0.121182	35	leaf1_leaf2 ; leaf1_Fruit1 ; leaf1_Fruit2 ; leaf1_Fruit3 ; leaf1_seed ; leaf2_leaf2 ; leaf2_Fruit1 ; leaf2_Fruit2 ; leaf2_Fruit3 ; leaf2_seed ; Fruit1_Fruit1 ; Fruit1_Fruit2 ; Fruit1_Fruit3 ; Fruit1_seed ; Fruit2_Fruit2 ; Fruit2_Fruit3 ; Fruit2_seed ; Fruit3_Fruit3 ; Fruit3_seed ; seed_seed ; leaf2_leaf2 ; leaf2_Fruit1 ; leaf2_Fruit2 ; leaf2_Fruit3 ; leaf2_seed ; Fruit1_Fruit1 ; Fruit1_Fruit2 ; F…
fa18_0	histidine	-0.0921627	0.0792179	0.171381	0.121184	2	Fruit1_Fruit3 ; Fruit2_Fruit3
citramalate	fa16_0	-0.125168	0.240574	0.365742	0.121218	8	Fruit1_Fruit1 ; Fruit1_Fruit2 ; Fruit2_Fruit2 ; Fruit1_Fruit1 ; Fruit1_Fruit2 ; Fruit1_Fruit3 ; Fruit2_Fruit2 ; Fruit2_Fruit3
trehalose	Dopamine	-0.187908	0.148587	0.336495	0.121241	7	leaf1_leaf2 ; leaf2_leaf2 ; leaf2_leaf2 ; leaf2_Fruit1 ; leaf2_Fruit2 ; leaf2_Fruit3 ; leaf2_seed
Rhamnose	Melezitose	-0.32323	0.0788148	0.402045	0.121284	14	leaf1_Fruit1 ; leaf1_Fruit2 ; leaf1_seed ; leaf2_Fruit1 ; leaf2_Fruit2 ; leaf2_seed ; Fruit1_Fruit1 ; Fruit1_Fruit2 ; Fruit1_seed ; Fruit2_Fruit2 ; Fruit2_seed ; Fruit1_Fruit1 ; Fruit1_Fruit2 ; Fruit2_Fruit2
fructose	fa18_2	-0.110496	0.245766	0.356262	0.121304	8	leaf1_Fruit1 ; leaf1_Fruit2 ; leaf2_Fruit1 ; leaf2_Fruit2 ; Fruit1_Fruit3 ; Fruit1_seed ; Fruit2_Fruit3 ; Fruit2_seed
Arabinose	Mannitol	0.000178284	0.382337	0.382158	0.121325	8	Fruit1_Fruit1 ; Fruit1_Fruit2 ; Fruit1_seed ; Fruit2_Fruit2 ; Fruit2_seed ; Fruit1_Fruit1 ; Fruit1_Fruit2 ; Fruit2_Fruit2
l_ascorbate	Sorbitol	-0.204656	0.154053	0.358709	0.121462	11	Fruit1_Fruit1 ; Fruit1_Fruit2 ; Fruit1_seed ; Fruit2_Fruit2 ; Fruit2_seed ; Fruit3_seed ; Fruit1_Fruit1 ; Fruit1_Fruit2 ; Fruit1_Fruit3 ; Fruit2_Fruit2 ; Fruit2_Fruit3
glycerol	Caffeic acid, cis	-0.146115	0.227493	0.373608	0.121504	14	leaf1_leaf1 ; leaf1_leaf2 ; leaf2_leaf2 ; leaf1_leaf1 ; leaf1_leaf2 ; leaf1_Fruit1 ; leaf1_Fruit2 ; leaf1_Fruit3 ; leaf1_seed ; leaf2_leaf2 ; leaf2_Fruit1 ; leaf2_Fruit2 ; leaf2_Fruit3 ; leaf2_seed
trehalose	Lactic acid	-0.219606	0.1938	0.413406	0.121582	14	leaf1_leaf1 ; leaf1_leaf2 ; leaf2_leaf2 ; leaf1_leaf1 ; leaf1_leaf2 ; leaf1_Fruit1 ; leaf1_Fruit2 ; leaf1_Fruit3 ; leaf1_seed ; leaf2_leaf2 ; leaf2_Fruit1 ; leaf2_Fruit2 ; leaf2_Fruit3 ; leaf2_seed
tryptophan	Inositol-1-phosphate	-0.128208	0.348937	0.477145	0.121635	18	leaf2_leaf2 ; leaf2_Fruit1 ; leaf2_Fruit2 ; Fruit1_Fruit1 ; Fruit1_Fruit2 ; Fruit2_Fruit2 ; leaf2_leaf2 ; leaf2_Fruit1 ; leaf2_Fruit2 ; leaf2_Fruit3 ; leaf2_seed ; Fruit1_Fruit1 ; Fruit1_Fruit2 ; Fruit1_Fruit3 ; Fruit1_seed ; Fruit2_Fruit2 ; Fruit2_Fruit3 ; Fruit2_seed
urea	threonate	-0.136357	0.289848	0.426206	0.121664	13	leaf1_Fruit1 ; leaf1_Fruit2 ; leaf1_Fruit3 ; leaf2_Fruit1 ; leaf2_Fruit2 ; leaf2_Fruit3 ; Fruit3_Fruit3 ; Fruit1_Fruit3 ; Fruit1_seed ; Fruit2_Fruit3 ; Fruit2_seed ; Fruit3_Fruit3 ; Fruit3_seed
glycerate	leucine	-0.260135	0.320935	0.581069	0.121797	21	leaf1_Fruit1 ; leaf1_Fruit2 ; leaf1_Fruit3 ; leaf2_Fruit1 ; leaf2_Fruit2 ; leaf2_Fruit3 ; Fruit1_Fruit1 ; Fruit1_Fruit2 ; Fruit1_Fruit3 ; Fruit2_Fruit2 ; Fruit2_Fruit3 ; Fruit3_Fruit3 ; Fruit1_Fruit1 ; Fruit1_Fruit2 ; Fruit1_Fruit3 ; Fruit1_seed ; Fruit2_Fruit2 ; Fruit2_Fruit3 ; Fruit2_seed ; Fruit3_Fruit3 ; Fruit3_seed
glutamine	galactorinate_l14	-0.26443	0.124693	0.389123	0.121804	11	leaf1_leaf2 ; leaf1_Fruit3 ; leaf1_seed ; leaf2_leaf2 ; leaf2_Fruit3 ; leaf2_seed ; Fruit3_Fruit3 ; Fruit3_seed ; leaf2_leaf2 ; leaf2_Fruit3 ; Fruit3_Fruit3
Quinic acid, 3-caffeoyl-cis	Mannitol	-0.191079	0.0354778	0.226557	0.121831	3	leaf2_Fruit1 ; leaf2_Fruit2 ; leaf2_seed
Psicose	nicotinate_2	-0.133277	0.259641	0.392919	0.121894	7	leaf1_leaf2 ; leaf1_Fruit3 ; leaf1_seed ; leaf2_leaf2 ; leaf2_Fruit3 ; leaf2_seed ; leaf2_leaf2
tyrosine	Isomaltose	-0.177114	0.356409	0.533522	0.122154	21	leaf1_Fruit1 ; leaf1_Fruit2 ; leaf1_seed ; leaf2_Fruit1 ; leaf2_Fruit2 ; leaf2_seed ; Fruit1_Fruit1 ; Fruit1_Fruit2 ; Fruit1_seed ; Fruit2_Fruit2 ; Fruit2_seed ; Fruit3_seed ; seed_seed ; Fruit1_Fruit1 ; Fruit1_Fruit2 ; Fruit1_Fruit3 ; Fruit1_seed ; Fruit2_Fruit2 ; Fruit2_Fruit3 ; Fruit2_seed ; seed_seed
glucose	homoserine	-0.227892	0.285017	0.512909	0.122232	18	leaf1_leaf2 ; leaf1_Fruit1 ; leaf1_Fruit2 ; leaf1_Fruit3 ; leaf2_leaf2 ; leaf2_Fruit1 ; leaf2_Fruit2 ; leaf2_Fruit3 ; Fruit3_Fruit3 ; leaf2_leaf2 ; leaf2_Fruit3 ; leaf2_seed ; Fruit1_Fruit3 ; Fruit1_seed ; Fruit2_Fruit3 ; Fruit2_seed ; Fruit3_Fruit3 ; Fruit3_seed
glycerol	a_tocopherol	-0.167458	0.17871	0.346169	0.122315	21	leaf1_Fruit1 ; leaf1_Fruit2 ; leaf1_Fruit3 ; leaf2_Fruit1 ; leaf2_Fruit2 ; leaf2_Fruit3 ; Fruit1_Fruit1 ; Fruit1_Fruit2 ; Fruit1_Fruit3 ; Fruit2_Fruit2 ; Fruit2_Fruit3 ; Fruit3_Fruit3 ; Fruit1_Fruit1 ; Fruit1_Fruit2 ; Fruit1_Fruit3 ; Fruit1_seed ; Fruit2_Fruit2 ; Fruit2_Fruit3 ; Fruit2_seed ; Fruit3_Fruit3 ; Fruit3_seed
fa18_2	galactose	-0.133231	0.0397863	0.173017	0.122341	2	Fruit1_Fruit3 ; Fruit2_Fruit3
Aconitate	s_me_cysteine	0.07742	0.324134	0.246714	0.122416	6	Fruit1_Fruit1 ; Fruit1_Fruit2 ; Fruit2_Fruit2 ; Fruit1_Fruit1 ; Fruit1_Fruit2 ; Fruit2_Fruit2
inositol	Cellobiose	-0.286425	0.1531	0.439526	0.122459	14	leaf1_leaf2 ; leaf1_seed ; leaf2_leaf2 ; leaf2_seed ; Fruit1_seed ; Fruit2_seed ; Fruit3_seed ; seed_seed ; leaf2_leaf2 ; leaf2_Fruit1 ; leaf2_Fruit2 ; leaf2_Fruit3 ; leaf2_seed ; seed_seed
Pyroglutamic acid	raffinose	-0.0854799	0.0877621	0.173242	0.122501	2	leaf2_Fruit3 ; leaf2_seed
threonate	fa18_2	-0.192508	0.221295	0.413803	0.122564	8	Fruit1_Fruit1 ; Fruit1_Fruit2 ; Fruit2_Fruit2 ; Fruit1_Fruit1 ; Fruit1_Fruit2 ; Fruit1_Fruit3 ; Fruit2_Fruit2 ; Fruit2_Fruit3
lysine	octadecanoate	-0.135094	0.241385	0.37648	0.122628	12	leaf2_Fruit3 ; leaf2_seed ; Fruit1_Fruit3 ; Fruit1_seed ; Fruit2_Fruit3 ; Fruit2_seed ; Fruit3_Fruit3 ; Fruit3_seed ; seed_seed ; Fruit3_Fruit3 ; Fruit3_seed ; seed_seed
lysine	Lyxose	-0.0914487	0.157081	0.24853	0.122801	6	leaf2_leaf2 ; leaf2_leaf2 ; leaf2_Fruit1 ; leaf2_Fruit2 ; leaf2_Fruit3 ; leaf2_seed
galactorinate_l14	Isomaltose	-0.0594894	0.348093	0.407583	0.122854	10	leaf2_Fruit1 ; leaf2_Fruit2 ; leaf2_seed ; Fruit3_seed ; seed_seed ; Fruit1_Fruit3 ; Fruit1_seed ; Fruit2_Fruit3 ; Fruit2_seed ; seed_seed
glutamate	dehydroascorbate	-0.202558	0.227026	0.429584	0.122857	18	leaf1_leaf2 ; leaf1_Fruit1 ; leaf1_Fruit2 ; leaf1_Fruit3 ; leaf2_leaf2 ; leaf2_Fruit1 ; leaf2_Fruit2 ; leaf2_Fruit3 ; Fruit3_Fruit3 ; leaf2_leaf2 ; leaf2_Fruit3 ; leaf2_seed ; Fruit1_Fruit3 ; Fruit1_seed ; Fruit2_Fruit3 ; Fruit2_seed ; Fruit3_Fruit3 ; Fruit3_seed
Dopamine	Melezitose	-0.143807	0.0972555	0.241062	0.122881	3	leaf2_Fruit1 ; leaf2_Fruit2 ; leaf2_seed
Psicose	leucine	-0.20336	0.0835996	0.28696	0.122881	6	leaf1_Fruit1 ; leaf1_Fruit2 ; leaf1_Fruit3 ; leaf2_Fruit1 ; leaf2_Fruit2 ; leaf2_Fruit3
fumarate	Quinic acid, 3-caffeoyl-trans	-0.141862	0.155734	0.297596	0.122912	7	leaf1_leaf2 ; leaf2_leaf2 ; leaf2_leaf2 ; leaf2_Fruit1 ; leaf2_Fruit2 ; leaf2_Fruit3 ; leaf2_seed
octadecanoate	raffinose	-0.118295	0.174053	0.292348	0.122938	6	Fruit3_Fruit3 ; Fruit3_seed ; seed_seed ; Fruit3_Fruit3 ; Fruit3_seed ; seed_seed
Tyramine	Proline, 4-hydroxy	-0.0624975	0.165754	0.228252	0.123051	4	leaf1_leaf2 ; leaf2_leaf2 ; leaf2_leaf2 ; leaf2_seed
glycerol_1p	fa16_0	0.0880196	0.415714	0.327694	0.123053	10	Fruit1_Fruit1 ; Fruit1_Fruit2 ; Fruit2_Fruit2 ; Fruit1_Fruit1 ; Fruit1_Fruit2 ; Fruit1_Fruit3 ; Fruit1_seed ; Fruit2_Fruit2 ; Fruit2_Fruit3 ; Fruit2_seed
maltitol	fa16_0	-0.104994	0.188229	0.293223	0.123113	8	Fruit1_Fruit1 ; Fruit1_Fruit2 ; Fruit2_Fruit2 ; Fruit1_Fruit1 ; Fruit1_Fruit2 ; Fruit1_Fruit3 ; Fruit2_Fruit2 ; Fruit2_Fruit3
Proline, 4-hydroxy	glycerol_1p	-0.215386	0.0119122	0.227298	0.123164	4	leaf2_Fruit1 ; leaf2_Fruit2 ; leaf2_Fruit3 ; leaf2_seed
glutamine	glutarate_2o	-0.334563	0.1304	0.464963	0.123203	18	leaf1_leaf1 ; leaf1_leaf2 ; leaf1_Fruit1 ; leaf1_Fruit2 ; leaf1_Fruit3 ; leaf2_leaf2 ; leaf2_Fruit1 ; leaf2_Fruit2 ; leaf2_Fruit3 ; Fruit3_Fruit3 ; leaf1_leaf1 ; leaf1_leaf2 ; leaf1_Fruit3 ; leaf2_leaf2 ; leaf2_Fruit3 ; Fruit1_Fruit3 ; Fruit2_Fruit3 ; Fruit3_Fruit3
Caffeic acid, cis	phen_amine	-0.16057	0.0136771	0.174247	0.123211	2	leaf1_Fruit3 ; leaf2_Fruit3
urea	galactose	-0.146	0.188683	0.334683	0.123298	5	leaf1_Fruit3 ; leaf2_Fruit3 ; Fruit3_Fruit3 ; Fruit3_Fruit3 ; Fruit3_seed
urea	xlitol	-0.146265	0.172737	0.319002	0.123418	5	leaf1_Fruit3 ; leaf2_Fruit3 ; Fruit3_Fruit3 ; Fruit3_Fruit3 ; Fruit3_seed
cysteine	fa18_2	-0.270778	0.0929904	0.363768	0.123466	8	Fruit1_Fruit1 ; Fruit1_Fruit2 ; Fruit2_Fruit2 ; Fruit1_Fruit1 ; Fruit1_Fruit2 ; Fruit1_Fruit3 ; Fruit2_Fruit2 ; Fruit2_Fruit3
isocitrate	Glucose, 2-amino-2-deoxy	0.144108	0.358035	0.213928	0.123511	3	leaf2_leaf2 ; leaf2_leaf2 ; leaf2_Fruit3
Maleate	l_ascorbate	-0.293353	0.0815277	0.37488	0.123538	11	leaf2_Fruit1 ; leaf2_Fruit2 ; leaf2_Fruit3 ; Fruit1_Fruit1 ; Fruit1_Fruit2 ; Fruit1_Fruit3 ; Fruit2_Fruit2 ; Fruit2_Fruit3 ; Fruit1_Fruit1 ; Fruit1_Fruit2 ; Fruit2_Fruit2
succinate	Glycolic acid	-0.075077	0.344734	0.419811	0.123623	21	leaf1_leaf1 ; leaf1_leaf2 ; leaf1_seed ; leaf2_leaf2 ; leaf2_seed ; Fruit1_seed ; Fruit2_seed ; Fruit3_seed ; seed_seed ; leaf1_leaf1 ; leaf1_leaf2 ; leaf1_Fruit1 ; leaf1_Fruit2 ; leaf1_Fruit3 ; leaf1_seed ; leaf2_leaf2 ; leaf2_Fruit1 ; leaf2_Fruit2 ; leaf2_Fruit3 ; leaf2_seed ; seed_seed
Caffeic acid, cis	cysteine	-0.114758	0.159846	0.274604	0.123635	6	leaf1_Fruit1 ; leaf1_Fruit2 ; leaf1_Fruit3 ; leaf2_Fruit1 ; leaf2_Fruit2 ; leaf2_Fruit3
b_alanine	Caffeic acid, trans	-0.209908	0.142624	0.352532	0.123755	14	leaf1_leaf1 ; leaf1_leaf2 ; leaf2_leaf2 ; leaf1_leaf1 ; leaf1_leaf2 ; leaf1_Fruit1 ; leaf1_Fruit2 ; leaf1_Fruit3 ; leaf1_seed ; leaf2_leaf2 ; leaf2_Fruit1 ; leaf2_Fruit2 ; leaf2_Fruit3 ; leaf2_seed
fucose	octadecanoate	-0.179042	0.254326	0.433368	0.12376	11	leaf1_Fruit3 ; leaf1_seed ; leaf2_Fruit3 ; leaf2_seed ; Fruit1_Fruit3 ; Fruit1_seed ; Fruit2_Fruit3 ; Fruit2_seed ; Fruit3_Fruit3 ; Fruit3_seed ; Fruit3_Fruit3
maltose	Glucose, 2-amino-2-deoxy	0.0566472	0.352147	0.295499	0.123764	7	leaf1_leaf2 ; leaf2_leaf2 ; leaf2_leaf2 ; leaf2_Fruit1 ; leaf2_Fruit2 ; leaf2_Fruit3 ; leaf2_seed
glycerol	s_me_cysteine	-0.109855	0.257924	0.367779	0.123794	14	leaf1_Fruit1 ; leaf1_Fruit2 ; leaf2_Fruit1 ; leaf2_Fruit2 ; Fruit1_Fruit1 ; Fruit1_Fruit2 ; Fruit2_Fruit2 ; Fruit1_Fruit1 ; Fruit1_Fruit2 ; Fruit1_Fruit3 ; Fruit1_seed ; Fruit2_Fruit2 ; Fruit2_Fruit3 ; Fruit2_seed
citrate	Cellobiose	-0.137326	0.161001	0.298326	0.123806	8	leaf2_leaf2 ; leaf2_seed ; Fruit3_seed ; seed_seed ; leaf2_leaf2 ; leaf2_Fruit3 ; leaf2_seed ; seed_seed
succinate	s_me_cysteine	-0.202076	0.228981	0.431056	0.123868	14	leaf1_Fruit1 ; leaf1_Fruit2 ; leaf2_Fruit1 ; leaf2_Fruit2 ; Fruit1_Fruit1 ; Fruit1_Fruit2 ; Fruit2_Fruit2 ; Fruit1_Fruit1 ; Fruit1_Fruit2 ; Fruit1_Fruit3 ; Fruit1_seed ; Fruit2_Fruit2 ; Fruit2_Fruit3 ; Fruit2_seed
aspartate	octadecanoate	-0.160908	0.20676	0.367668	0.123912	10	leaf1_Fruit3 ; leaf1_seed ; leaf2_Fruit3 ; leaf2_seed ; Fruit3_Fruit3 ; Fruit3_seed ; seed_seed ; Fruit3_Fruit3 ; Fruit3_seed ; seed_seed
citrate	phen_amine	-0.209261	0.0473311	0.256592	0.12403	4	leaf2_Fruit3 ; Fruit3_Fruit3 ; Fruit3_Fruit3 ; Fruit3_seed
alanine	a_tocopherol	-0.191714	0.18478	0.376494	0.124042	21	leaf1_Fruit1 ; leaf1_Fruit2 ; leaf1_Fruit3 ; leaf2_Fruit1 ; leaf2_Fruit2 ; leaf2_Fruit3 ; Fruit1_Fruit1 ; Fruit1_Fruit2 ; Fruit1_Fruit3 ; Fruit2_Fruit2 ; Fruit2_Fruit3 ; Fruit3_Fruit3 ; Fruit1_Fruit1 ; Fruit1_Fruit2 ; Fruit1_Fruit3 ; Fruit1_seed ; Fruit2_Fruit2 ; Fruit2_Fruit3 ; Fruit2_seed ; Fruit3_Fruit3 ; Fruit3_seed
Quinic acid, 3-caffeoyl-trans	a_tocopherol	-0.155029	0.0900583	0.245087	0.124059	3	leaf2_Fruit1 ; leaf2_Fruit2 ; leaf2_Fruit3
glycerol	cysteine	-0.203285	0.173088	0.376373	0.124063	21	leaf1_Fruit1 ; leaf1_Fruit2 ; leaf1_Fruit3 ; leaf2_Fruit1 ; leaf2_Fruit2 ; leaf2_Fruit3 ; Fruit1_Fruit1 ; Fruit1_Fruit2 ; Fruit1_Fruit3 ; Fruit2_Fruit2 ; Fruit2_Fruit3 ; Fruit3_Fruit3 ; Fruit1_Fruit1 ; Fruit1_Fruit2 ; Fruit1_Fruit3 ; Fruit1_seed ; Fruit2_Fruit2 ; Fruit2_Fruit3 ; Fruit2_seed ; Fruit3_Fruit3 ; Fruit3_seed
putrescine	glycerate_3p	-0.270257	0.172984	0.443241	0.124312	18	leaf2_Fruit1 ; leaf2_Fruit2 ; leaf2_Fruit3 ; Fruit1_Fruit1 ; Fruit1_Fruit2 ; Fruit1_Fruit3 ; Fruit2_Fruit2 ; Fruit2_Fruit3 ; Fruit3_Fruit3 ; Fruit1_Fruit1 ; Fruit1_Fruit2 ; Fruit1_Fruit3 ; Fruit1_seed ; Fruit2_Fruit2 ; Fruit2_Fruit3 ; Fruit2_seed ; Fruit3_Fruit3 ; Fruit3_seed
fructose_6p	raffinose	-0.119861	0.300934	0.420795	0.12433	9	leaf2_Fruit3 ; leaf2_seed ; Fruit1_Fruit3 ; Fruit1_seed ; Fruit2_Fruit3 ; Fruit2_seed ; Fruit3_Fruit3 ; Fruit3_seed ; Fruit3_Fruit3
glycine	xylose	-0.238642	0.0600824	0.298725	0.124337	7	leaf1_Fruit3 ; leaf2_Fruit3 ; Fruit1_Fruit3 ; Fruit2_Fruit3 ; Fruit3_Fruit3 ; Fruit3_Fruit3 ; Fruit3_seed
trehalose	citramalate	-0.224207	0.286567	0.510774	0.124436	21	leaf1_Fruit1 ; leaf1_Fruit2 ; leaf1_Fruit3 ; leaf2_Fruit1 ; leaf2_Fruit2 ; leaf2_Fruit3 ; Fruit1_Fruit1 ; Fruit1_Fruit2 ; Fruit1_Fruit3 ; Fruit2_Fruit2 ; Fruit2_Fruit3 ; Fruit3_Fruit3 ; Fruit1_Fruit1 ; Fruit1_Fruit2 ; Fruit1_Fruit3 ; Fruit1_seed ; Fruit2_Fruit2 ; Fruit2_Fruit3 ; Fruit2_seed ; Fruit3_Fruit3 ; Fruit3_seed
lysine	nicotinate_2	-0.0669853	0.323784	0.390769	0.124491	18	leaf2_leaf2 ; leaf2_Fruit3 ; leaf2_seed ; Fruit1_Fruit3 ; Fruit1_seed ; Fruit2_Fruit3 ; Fruit2_seed ; Fruit3_Fruit3 ; Fruit3_seed ; seed_seed ; leaf2_leaf2 ; leaf2_Fruit1 ; leaf2_Fruit2 ; leaf2_Fruit3 ; leaf2_seed ; Fruit3_Fruit3 ; Fruit3_seed ; seed_seed
glutamate	Gentiobiose	-0.266804	0.0189868	0.285791	0.124504	5	leaf1_leaf2 ; leaf2_leaf2 ; leaf2_leaf2 ; leaf2_Fruit3 ; leaf2_seed
trehalose	calysteg_b2	-0.107756	0.208285	0.316041	0.124505	7	leaf1_Fruit3 ; leaf2_Fruit3 ; Fruit1_Fruit3 ; Fruit2_Fruit3 ; Fruit3_Fruit3 ; Fruit3_Fruit3 ; Fruit3_seed
glycine	Melezitose	-0.0788166	0.299006	0.377822	0.124526	21	leaf1_Fruit1 ; leaf1_Fruit2 ; leaf1_seed ; leaf2_Fruit1 ; leaf2_Fruit2 ; leaf2_seed ; Fruit1_Fruit1 ; Fruit1_Fruit2 ; Fruit1_seed ; Fruit2_Fruit2 ; Fruit2_seed ; Fruit3_seed ; seed_seed ; Fruit1_Fruit1 ; Fruit1_Fruit2 ; Fruit1_Fruit3 ; Fruit1_seed ; Fruit2_Fruit2 ; Fruit2_Fruit3 ; Fruit2_seed ; seed_seed
phenylalanine	Arabinose	-0.29319	0.205733	0.498924	0.124575	14	leaf1_Fruit1 ; leaf1_Fruit2 ; leaf2_Fruit1 ; leaf2_Fruit2 ; Fruit1_Fruit1 ; Fruit1_Fruit2 ; Fruit2_Fruit2 ; Fruit1_Fruit1 ; Fruit1_Fruit2 ; Fruit1_Fruit3 ; Fruit1_seed ; Fruit2_Fruit2 ; Fruit2_Fruit3 ; Fruit2_seed
l_ascorbate	adenosine_5m	-0.228986	0.135236	0.364222	0.12459	7	Fruit1_Fruit3 ; Fruit1_seed ; Fruit2_Fruit3 ; Fruit2_seed ; Fruit3_Fruit3 ; Fruit3_seed ; Fruit3_Fruit3
phosphate	citramalate	-0.0705549	0.381352	0.451907	0.124596	13	leaf1_Fruit1 ; leaf1_Fruit2 ; leaf1_Fruit3 ; leaf2_Fruit1 ; leaf2_Fruit2 ; leaf2_Fruit3 ; Fruit3_Fruit3 ; Fruit1_Fruit3 ; Fruit1_seed ; Fruit2_Fruit3 ; Fruit2_seed ; Fruit3_Fruit3 ; Fruit3_seed
putrescine	Lyxose	0.0197037	0.311918	0.292214	0.124629	6	leaf2_leaf2 ; leaf2_leaf2 ; leaf2_Fruit1 ; leaf2_Fruit2 ; leaf2_Fruit3 ; leaf2_seed
quinate	Arabinose	-0.114272	0.335378	0.44965	0.12463	10	leaf2_Fruit1 ; leaf2_Fruit2 ; Fruit1_Fruit1 ; Fruit1_Fruit2 ; Fruit2_Fruit2 ; Fruit1_Fruit1 ; Fruit1_Fruit2 ; Fruit1_Fruit3 ; Fruit2_Fruit2 ; Fruit2_Fruit3
lysine	Gentiobiose	-0.0791917	0.283138	0.362329	0.124641	6	leaf2_leaf2 ; leaf2_leaf2 ; leaf2_Fruit1 ; leaf2_Fruit2 ; leaf2_Fruit3 ; leaf2_seed
glycerate	Aconitate	-0.310016	0.096964	0.40698	0.124659	14	leaf1_Fruit1 ; leaf1_Fruit2 ; leaf2_Fruit1 ; leaf2_Fruit2 ; Fruit1_Fruit1 ; Fruit1_Fruit2 ; Fruit2_Fruit2 ; Fruit1_Fruit1 ; Fruit1_Fruit2 ; Fruit1_Fruit3 ; Fruit1_seed ; Fruit2_Fruit2 ; Fruit2_Fruit3 ; Fruit2_seed
glutamate	shikimate	-0.0792052	0.305524	0.384729	0.124663	13	leaf1_Fruit1 ; leaf1_Fruit2 ; leaf1_Fruit3 ; leaf2_Fruit1 ; leaf2_Fruit2 ; leaf2_Fruit3 ; Fruit3_Fruit3 ; Fruit1_Fruit3 ; Fruit1_seed ; Fruit2_Fruit3 ; Fruit2_seed ; Fruit3_Fruit3 ; Fruit3_seed
fa18_2	adenosine_5m	-0.203826	0.0662058	0.270031	0.124674	4	Fruit1_Fruit3 ; Fruit1_seed ; Fruit2_Fruit3 ; Fruit2_seed
lysine	Cellobiose	-0.28526	0.136857	0.422118	0.124682	12	leaf2_leaf2 ; leaf2_seed ; Fruit1_seed ; Fruit2_seed ; Fruit3_seed ; seed_seed ; leaf2_leaf2 ; leaf2_Fruit1 ; leaf2_Fruit2 ; leaf2_Fruit3 ; leaf2_seed ; seed_seed
Caffeic acid, cis	fa18_0	-0.0796339	0.208024	0.287658	0.124698	4	leaf1_Fruit1 ; leaf1_Fruit2 ; leaf2_Fruit1 ; leaf2_Fruit2
glutamine	quinate	-0.251084	0.20239	0.453474	0.124804	14	leaf1_leaf2 ; leaf1_Fruit1 ; leaf1_Fruit2 ; leaf1_Fruit3 ; leaf2_leaf2 ; leaf2_Fruit1 ; leaf2_Fruit2 ; leaf2_Fruit3 ; Fruit3_Fruit3 ; leaf2_leaf2 ; leaf2_Fruit3 ; Fruit1_Fruit3 ; Fruit2_Fruit3 ; Fruit3_Fruit3
glycine	nico_amid	-0.163919	0.137837	0.301755	0.124846	7	leaf1_Fruit3 ; leaf2_Fruit3 ; Fruit1_Fruit3 ; Fruit2_Fruit3 ; Fruit3_Fruit3 ; Fruit3_Fruit3 ; Fruit3_seed
glucose	adenosine_5m	-0.181682	0.252483	0.434165	0.124869	10	leaf1_Fruit3 ; leaf1_seed ; leaf2_Fruit3 ; leaf2_seed ; Fruit3_Fruit3 ; Fruit3_seed ; seed_seed ; Fruit3_Fruit3 ; Fruit3_seed ; seed_seed
erythritol	Cellobiose	-0.245562	0.22213	0.467693	0.124996	14	leaf1_leaf2 ; leaf1_seed ; leaf2_leaf2 ; leaf2_seed ; Fruit1_seed ; Fruit2_seed ; Fruit3_seed ; seed_seed ; leaf2_leaf2 ; leaf2_Fruit1 ; leaf2_Fruit2 ; leaf2_Fruit3 ; leaf2_seed ; seed_seed
Ornithine	threonate	-0.168339	0.215103	0.383443	0.125011	9	leaf1_Fruit1 ; leaf1_Fruit2 ; leaf1_Fruit3 ; leaf2_Fruit1 ; leaf2_Fruit2 ; leaf2_Fruit3 ; Fruit1_seed ; Fruit2_seed ; Fruit3_seed
fructose	uracil	-0.262858	0.287422	0.55028	0.12502	23	leaf1_leaf2 ; leaf1_Fruit1 ; leaf1_Fruit2 ; leaf1_Fruit3 ; leaf1_seed ; leaf2_leaf2 ; leaf2_Fruit1 ; leaf2_Fruit2 ; leaf2_Fruit3 ; leaf2_seed ; Fruit3_Fruit3 ; Fruit3_seed ; seed_seed ; leaf2_leaf2 ; leaf2_Fruit3 ; leaf2_seed ; Fruit1_Fruit3 ; Fruit1_seed ; Fruit2_Fruit3 ; Fruit2_seed ; Fruit3_Fruit3 ; Fruit3_seed ; seed_seed
asparagine	raffinose	-0.195574	0.192354	0.387928	0.125094	14	leaf1_Fruit3 ; leaf1_seed ; leaf2_Fruit3 ; leaf2_seed ; Fruit1_Fruit3 ; Fruit1_seed ; Fruit2_Fruit3 ; Fruit2_seed ; Fruit3_Fruit3 ; Fruit3_seed ; seed_seed ; Fruit3_Fruit3 ; Fruit3_seed ; seed_seed
threonine	Quinic acid, 3-caffeoyl-cis	-0.329761	0.0297825	0.359543	0.125107	7	leaf1_leaf2 ; leaf2_leaf2 ; leaf2_leaf2 ; leaf2_Fruit1 ; leaf2_Fruit2 ; leaf2_Fruit3 ; leaf2_seed
homoserine	uracil	-0.191327	0.304633	0.49596	0.125136	24	leaf2_leaf2 ; leaf2_Fruit1 ; leaf2_Fruit2 ; leaf2_Fruit3 ; leaf2_seed ; Fruit1_Fruit1 ; Fruit1_Fruit2 ; Fruit1_Fruit3 ; Fruit1_seed ; Fruit2_Fruit2 ; Fruit2_Fruit3 ; Fruit2_seed ; Fruit3_Fruit3 ; Fruit3_seed ; leaf2_leaf2 ; leaf2_Fruit1 ; leaf2_Fruit2 ; leaf2_Fruit3 ; Fruit1_Fruit1 ; Fruit1_Fruit2 ; Fruit1_Fruit3 ; Fruit2_Fruit2 ; Fruit2_Fruit3 ; Fruit3_Fruit3
maltose	fa18_0	-0.117259	0.330175	0.447435	0.12522	14	leaf1_Fruit1 ; leaf1_Fruit2 ; leaf2_Fruit1 ; leaf2_Fruit2 ; Fruit1_Fruit1 ; Fruit1_Fruit2 ; Fruit2_Fruit2 ; Fruit1_Fruit1 ; Fruit1_Fruit2 ; Fruit1_Fruit3 ; Fruit1_seed ; Fruit2_Fruit2 ; Fruit2_Fruit3 ; Fruit2_seed
Tyramine	Glucose, 2-amino-2-deoxy	-0.221435	0.0272814	0.248716	0.125251	4	leaf1_leaf2 ; leaf2_leaf2 ; leaf2_leaf2 ; leaf2_seed
methionine	fa18_2	-0.238436	0.204467	0.442903	0.125252	12	leaf2_Fruit1 ; leaf2_Fruit2 ; Fruit1_Fruit1 ; Fruit1_Fruit2 ; Fruit2_Fruit2 ; Fruit1_Fruit1 ; Fruit1_Fruit2 ; Fruit1_Fruit3 ; Fruit1_seed ; Fruit2_Fruit2 ; Fruit2_Fruit3 ; Fruit2_seed
aspartate	Maleate	-0.294443	0.190556	0.484999	0.125337	13	leaf1_leaf2 ; leaf1_Fruit1 ; leaf1_Fruit2 ; leaf2_leaf2 ; leaf2_Fruit1 ; leaf2_Fruit2 ; leaf2_leaf2 ; leaf2_Fruit3 ; leaf2_seed ; Fruit1_Fruit3 ; Fruit1_seed ; Fruit2_Fruit3 ; Fruit2_seed
Quinic acid, 3-caffeoyl-trans	ribose	-0.174531	0.0761804	0.250712	0.125359	3	leaf2_Fruit1 ; leaf2_Fruit2 ; leaf2_Fruit3
octadecanoate	phen_amine	-0.209227	0.00802218	0.217249	0.125429	3	Fruit3_Fruit3 ; Fruit3_Fruit3 ; Fruit3_seed
Caffeic acid, trans	dehydroascorbate	-0.346561	0.0911662	0.437727	0.125442	9	leaf1_leaf2 ; leaf1_Fruit1 ; leaf1_Fruit2 ; leaf1_Fruit3 ; leaf2_leaf2 ; leaf2_Fruit1 ; leaf2_Fruit2 ; leaf2_Fruit3 ; leaf2_leaf2
fa18_2	Isomaltose	-0.184196	0.210659	0.394854	0.125513	8	Fruit1_Fruit1 ; Fruit1_Fruit2 ; Fruit1_seed ; Fruit2_Fruit2 ; Fruit2_seed ; Fruit1_Fruit1 ; Fruit1_Fruit2 ; Fruit2_Fruit2
galactose	octadecanoate	-0.0458495	0.171697	0.217546	0.1256	3	Fruit3_Fruit3 ; Fruit3_seed ; Fruit3_Fruit3
threonine	Caffeic acid, cis	-0.111629	0.290278	0.401907	0.125723	14	leaf1_leaf1 ; leaf1_leaf2 ; leaf2_leaf2 ; leaf1_leaf1 ; leaf1_leaf2 ; leaf1_Fruit1 ; leaf1_Fruit2 ; leaf1_Fruit3 ; leaf1_seed ; leaf2_leaf2 ; leaf2_Fruit1 ; leaf2_Fruit2 ; leaf2_Fruit3 ; leaf2_seed
Cellobiose	histidine	-0.0319008	0.145952	0.177853	0.125761	2	leaf2_Fruit3 ; Fruit3_seed
benzoate	phosphate	-0.209291	0.273957	0.483248	0.125791	28	leaf1_leaf1 ; leaf1_leaf2 ; leaf1_Fruit3 ; leaf1_seed ; leaf2_leaf2 ; leaf2_Fruit3 ; leaf2_seed ; Fruit1_Fruit3 ; Fruit1_seed ; Fruit2_Fruit3 ; Fruit2_seed ; Fruit3_Fruit3 ; Fruit3_seed ; seed_seed ; leaf1_leaf1 ; leaf1_leaf2 ; leaf1_Fruit1 ; leaf1_Fruit2 ; leaf1_Fruit3 ; leaf1_seed ; leaf2_leaf2 ; leaf2_Fruit1 ; leaf2_Fruit2 ; leaf2_Fruit3 ; leaf2_seed ; Fruit3_Fruit3 ; Fruit3_seed ; seed_seed
citramalate	s_me_cysteine	-0.259317	0.112233	0.37155	0.125814	8	Fruit1_Fruit1 ; Fruit1_Fruit2 ; Fruit2_Fruit2 ; Fruit1_Fruit1 ; Fruit1_Fruit2 ; Fruit1_Fruit3 ; Fruit2_Fruit2 ; Fruit2_Fruit3
saccharate_6	Serine, O-acetyl-	-0.386757	-0.106374	0.280383	0.125816	6	leaf1_leaf2 ; leaf2_leaf2 ; leaf2_leaf2 ; leaf2_Fruit1 ; leaf2_Fruit2 ; leaf2_Fruit3
phenylalanine	xylose	-0.143645	0.243757	0.387402	0.125879	7	leaf1_Fruit3 ; leaf2_Fruit3 ; Fruit1_Fruit3 ; Fruit2_Fruit3 ; Fruit3_Fruit3 ; Fruit3_Fruit3 ; Fruit3_seed
Maleate	Quinic acid, 3-caffeoyl-trans	-0.208123	0.0330798	0.241202	0.12596	4	leaf2_leaf2 ; leaf2_leaf2 ; leaf2_Fruit1 ; leaf2_Fruit2
a_tocopherol	Sorbitol	-0.326377	0.073342	0.399719	0.126019	11	Fruit1_Fruit1 ; Fruit1_Fruit2 ; Fruit1_seed ; Fruit2_Fruit2 ; Fruit2_seed ; Fruit3_seed ; Fruit1_Fruit1 ; Fruit1_Fruit2 ; Fruit1_Fruit3 ; Fruit2_Fruit2 ; Fruit2_Fruit3
serine	Arabinose	-0.202345	0.179199	0.381544	0.126063	14	leaf1_Fruit1 ; leaf1_Fruit2 ; leaf2_Fruit1 ; leaf2_Fruit2 ; Fruit1_Fruit1 ; Fruit1_Fruit2 ; Fruit2_Fruit2 ; Fruit1_Fruit1 ; Fruit1_Fruit2 ; Fruit1_Fruit3 ; Fruit1_seed ; Fruit2_Fruit2 ; Fruit2_Fruit3 ; Fruit2_seed
valine	fa18_2	-0.11911	0.27068	0.389791	0.126075	14	leaf1_Fruit1 ; leaf1_Fruit2 ; leaf2_Fruit1 ; leaf2_Fruit2 ; Fruit1_Fruit1 ; Fruit1_Fruit2 ; Fruit2_Fruit2 ; Fruit1_Fruit1 ; Fruit1_Fruit2 ; Fruit1_Fruit3 ; Fruit1_seed ; Fruit2_Fruit2 ; Fruit2_Fruit3 ; Fruit2_seed
glycine	galactose	-0.369975	0.00487393	0.374849	0.126085	7	leaf1_Fruit3 ; leaf2_Fruit3 ; Fruit1_Fruit3 ; Fruit2_Fruit3 ; Fruit3_Fruit3 ; Fruit3_Fruit3 ; Fruit3_seed
Caffeic acid, cis	fa16_0	-0.0727648	0.196499	0.269264	0.126106	4	leaf1_Fruit1 ; leaf1_Fruit2 ; leaf2_Fruit1 ; leaf2_Fruit2
glycerol	xylose	-0.140527	0.195472	0.335998	0.126155	7	leaf1_Fruit3 ; leaf2_Fruit3 ; Fruit1_Fruit3 ; Fruit2_Fruit3 ; Fruit3_Fruit3 ; Fruit3_Fruit3 ; Fruit3_seed
galactorinate_l14	leucine	-0.17549	0.198425	0.373915	0.126171	10	leaf2_Fruit1 ; leaf2_Fruit2 ; leaf2_Fruit3 ; Fruit3_Fruit3 ; Fruit1_Fruit3 ; Fruit1_seed ; Fruit2_Fruit3 ; Fruit2_seed ; Fruit3_Fruit3 ; Fruit3_seed
fucose	quinate	-0.272435	0.213976	0.486411	0.12619	24	leaf1_leaf2 ; leaf1_Fruit1 ; leaf1_Fruit2 ; leaf1_Fruit3 ; leaf2_leaf2 ; leaf2_Fruit1 ; leaf2_Fruit2 ; leaf2_Fruit3 ; Fruit1_Fruit1 ; Fruit1_Fruit2 ; Fruit1_Fruit3 ; Fruit2_Fruit2 ; Fruit2_Fruit3 ; Fruit3_Fruit3 ; leaf2_leaf2 ; leaf2_Fruit1 ; leaf2_Fruit2 ; leaf2_Fruit3 ; Fruit1_Fruit1 ; Fruit1_Fruit2 ; Fruit1_Fruit3 ; Fruit2_Fruit2 ; Fruit2_Fruit3 ; Fruit3_Fruit3
alanine	mannose	-0.254795	0.0862584	0.341053	0.126206	7	leaf1_Fruit3 ; leaf2_Fruit3 ; Fruit1_Fruit3 ; Fruit2_Fruit3 ; Fruit3_Fruit3 ; Fruit3_Fruit3 ; Fruit3_seed
maltose	Lactic acid	-0.198322	0.36098	0.559302	0.126211	14	leaf1_leaf1 ; leaf1_leaf2 ; leaf2_leaf2 ; leaf1_leaf1 ; leaf1_leaf2 ; leaf1_Fruit1 ; leaf1_Fruit2 ; leaf1_Fruit3 ; leaf1_seed ; leaf2_leaf2 ; leaf2_Fruit1 ; leaf2_Fruit2 ; leaf2_Fruit3 ; leaf2_seed
serine	xlitol	-0.166781	0.207151	0.373932	0.12642	7	leaf1_Fruit3 ; leaf2_Fruit3 ; Fruit1_Fruit3 ; Fruit2_Fruit3 ; Fruit3_Fruit3 ; Fruit3_Fruit3 ; Fruit3_seed
aspartate	Rhamnose	-0.194952	0.275518	0.47047	0.126447	18	leaf1_leaf1 ; leaf1_leaf2 ; leaf1_Fruit1 ; leaf1_Fruit2 ; leaf2_leaf2 ; leaf2_Fruit1 ; leaf2_Fruit2 ; leaf1_leaf1 ; leaf1_leaf2 ; leaf1_Fruit3 ; leaf1_seed ; leaf2_leaf2 ; leaf2_Fruit3 ; leaf2_seed ; Fruit1_Fruit3 ; Fruit1_seed ; Fruit2_Fruit3 ; Fruit2_seed
citrate	adenosine_5m	-0.138629	0.216547	0.355176	0.126453	8	leaf2_Fruit3 ; leaf2_seed ; Fruit3_Fruit3 ; Fruit3_seed ; seed_seed ; Fruit3_Fruit3 ; Fruit3_seed ; seed_seed
aspartate	Aconitate	-0.170331	0.201408	0.371739	0.126454	8	leaf1_Fruit1 ; leaf1_Fruit2 ; leaf2_Fruit1 ; leaf2_Fruit2 ; Fruit1_Fruit3 ; Fruit1_seed ; Fruit2_Fruit3 ; Fruit2_seed
Glucose, 1,6-anhdro, beta	putrescine	-0.273513	0.0996138	0.373127	0.126496	11	leaf1_leaf2 ; leaf1_Fruit1 ; leaf1_Fruit2 ; leaf1_Fruit3 ; leaf1_seed ; leaf2_leaf2 ; leaf2_Fruit1 ; leaf2_Fruit2 ; leaf2_Fruit3 ; leaf2_seed ; leaf2_leaf2
phosphate	phen_amine	-0.327945	-0.0243775	0.303567	0.126571	5	leaf1_Fruit3 ; leaf2_Fruit3 ; Fruit3_Fruit3 ; Fruit3_Fruit3 ; Fruit3_seed
b_alanine	galactose	0.0181338	0.307764	0.28963	0.126594	7	leaf1_Fruit3 ; leaf2_Fruit3 ; Fruit1_Fruit3 ; Fruit2_Fruit3 ; Fruit3_Fruit3 ; Fruit3_Fruit3 ; Fruit3_seed
sucrose	Caffeic acid, cis	-0.19127	0.210139	0.401409	0.12663	14	leaf1_leaf1 ; leaf1_leaf2 ; leaf2_leaf2 ; leaf1_leaf1 ; leaf1_leaf2 ; leaf1_Fruit1 ; leaf1_Fruit2 ; leaf1_Fruit3 ; leaf1_seed ; leaf2_leaf2 ; leaf2_Fruit1 ; leaf2_Fruit2 ; leaf2_Fruit3 ; leaf2_seed
glycerate	raffinose	-0.259512	0.245996	0.505508	0.126635	14	leaf1_Fruit3 ; leaf1_seed ; leaf2_Fruit3 ; leaf2_seed ; Fruit1_Fruit3 ; Fruit1_seed ; Fruit2_Fruit3 ; Fruit2_seed ; Fruit3_Fruit3 ; Fruit3_seed ; seed_seed ; Fruit3_Fruit3 ; Fruit3_seed ; seed_seed
glycerol	Pyroglutamic acid	-0.215768	0.0974443	0.313213	0.126641	7	leaf1_leaf2 ; leaf2_leaf2 ; leaf2_leaf2 ; leaf2_Fruit1 ; leaf2_Fruit2 ; leaf2_Fruit3 ; leaf2_seed
alanine	dehydroascorbate	-0.136047	0.382355	0.518402	0.126646	28	leaf1_leaf2 ; leaf1_Fruit1 ; leaf1_Fruit2 ; leaf1_Fruit3 ; leaf2_leaf2 ; leaf2_Fruit1 ; leaf2_Fruit2 ; leaf2_Fruit3 ; Fruit1_Fruit1 ; Fruit1_Fruit2 ; Fruit1_Fruit3 ; Fruit2_Fruit2 ; Fruit2_Fruit3 ; Fruit3_Fruit3 ; leaf2_leaf2 ; leaf2_Fruit1 ; leaf2_Fruit2 ; leaf2_Fruit3 ; leaf2_seed ; Fruit1_Fruit1 ; Fruit1_Fruit2 ; Fruit1_Fruit3 ; Fruit1_seed ; Fruit2_Fruit2 ; Fruit2_Fruit3 ; Fruit2_seed ; Fruit…
butirate	Psicose	-0.351104	0.0180753	0.36918	0.126699	14	leaf1_leaf1 ; leaf1_leaf2 ; leaf2_leaf2 ; leaf1_leaf1 ; leaf1_leaf2 ; leaf1_Fruit1 ; leaf1_Fruit2 ; leaf1_Fruit3 ; leaf1_seed ; leaf2_leaf2 ; leaf2_Fruit1 ; leaf2_Fruit2 ; leaf2_Fruit3 ; leaf2_seed
Lyxose	shikimate	-0.130333	0.122322	0.252655	0.126813	3	leaf2_Fruit1 ; leaf2_Fruit2 ; leaf2_Fruit3
glutamate	fa16_0	-0.255808	0.158967	0.414775	0.126888	8	leaf1_Fruit1 ; leaf1_Fruit2 ; leaf2_Fruit1 ; leaf2_Fruit2 ; Fruit1_Fruit3 ; Fruit1_seed ; Fruit2_Fruit3 ; Fruit2_seed
Dopamine	leucine	0.0566127	0.280598	0.223985	0.126901	3	leaf2_Fruit1 ; leaf2_Fruit2 ; leaf2_Fruit3
citrate	cysteine	-0.114496	0.293983	0.408478	0.12697	10	leaf2_Fruit1 ; leaf2_Fruit2 ; leaf2_Fruit3 ; Fruit3_Fruit3 ; Fruit1_Fruit3 ; Fruit1_seed ; Fruit2_Fruit3 ; Fruit2_seed ; Fruit3_Fruit3 ; Fruit3_seed
Pyroglutamic acid	a_tocopherol	-0.093741	0.140046	0.233787	0.12701	3	leaf2_Fruit1 ; leaf2_Fruit2 ; leaf2_Fruit3
Lyxose	Mannitol	0.0287237	0.282909	0.254185	0.127098	3	leaf2_Fruit1 ; leaf2_Fruit2 ; leaf2_seed
uracil	Quinic acid, 3-caffeoyl-trans	-0.196298	0.112836	0.309134	0.12713	6	leaf2_leaf2 ; leaf2_leaf2 ; leaf2_Fruit1 ; leaf2_Fruit2 ; leaf2_Fruit3 ; leaf2_seed
glycine	l_ascorbate	-0.129352	0.292156	0.421508	0.127182	21	leaf1_Fruit1 ; leaf1_Fruit2 ; leaf1_Fruit3 ; leaf2_Fruit1 ; leaf2_Fruit2 ; leaf2_Fruit3 ; Fruit1_Fruit1 ; Fruit1_Fruit2 ; Fruit1_Fruit3 ; Fruit2_Fruit2 ; Fruit2_Fruit3 ; Fruit3_Fruit3 ; Fruit1_Fruit1 ; Fruit1_Fruit2 ; Fruit1_Fruit3 ; Fruit1_seed ; Fruit2_Fruit2 ; Fruit2_Fruit3 ; Fruit2_seed ; Fruit3_Fruit3 ; Fruit3_seed
inositol	Quinic acid, 3-caffeoyl-trans	-0.22138	0.152459	0.373839	0.12721	7	leaf1_leaf2 ; leaf2_leaf2 ; leaf2_leaf2 ; leaf2_Fruit1 ; leaf2_Fruit2 ; leaf2_Fruit3 ; leaf2_seed
Proline, 4-hydroxy	l_ascorbate	-0.162477	0.0697769	0.232254	0.127211	3	leaf2_Fruit1 ; leaf2_Fruit2 ; leaf2_Fruit3
Isomaltose	octadecanoate	-0.0745499	0.276387	0.350937	0.127227	7	Fruit1_Fruit3 ; Fruit1_seed ; Fruit2_Fruit3 ; Fruit2_seed ; seed_seed ; Fruit3_seed ; seed_seed
maltose	adenosine_5m	-0.153703	0.202642	0.356345	0.127229	14	leaf1_Fruit3 ; leaf1_seed ; leaf2_Fruit3 ; leaf2_seed ; Fruit1_Fruit3 ; Fruit1_seed ; Fruit2_Fruit3 ; Fruit2_seed ; Fruit3_Fruit3 ; Fruit3_seed ; seed_seed ; Fruit3_Fruit3 ; Fruit3_seed ; seed_seed
isocitrate	arginine	-0.318849	0.14015	0.458998	0.127239	9	leaf2_Fruit1 ; leaf2_Fruit2 ; leaf2_Fruit3 ; leaf2_seed ; Fruit3_Fruit3 ; Fruit3_seed ; Fruit1_Fruit3 ; Fruit2_Fruit3 ; Fruit3_Fruit3
pyruv	Glycolic acid	-0.318739	0.130344	0.449084	0.127252	15	leaf1_leaf1 ; leaf1_leaf2 ; leaf1_seed ; leaf2_leaf2 ; leaf2_seed ; Fruit3_seed ; seed_seed ; leaf1_leaf1 ; leaf1_leaf2 ; leaf1_Fruit3 ; leaf1_seed ; leaf2_leaf2 ; leaf2_Fruit3 ; leaf2_seed ; seed_seed
uracil	cysteine	-0.198149	0.239121	0.43727	0.127329	18	leaf2_Fruit1 ; leaf2_Fruit2 ; leaf2_Fruit3 ; Fruit1_Fruit1 ; Fruit1_Fruit2 ; Fruit1_Fruit3 ; Fruit2_Fruit2 ; Fruit2_Fruit3 ; Fruit3_Fruit3 ; Fruit1_Fruit1 ; Fruit1_Fruit2 ; Fruit1_Fruit3 ; Fruit1_seed ; Fruit2_Fruit2 ; Fruit2_Fruit3 ; Fruit2_seed ; Fruit3_Fruit3 ; Fruit3_seed
s_me_cysteine	raffinose	-0.13218	0.164667	0.296848	0.127535	4	Fruit1_Fruit3 ; Fruit1_seed ; Fruit2_Fruit3 ; Fruit2_seed
Rhamnose	Sorbitol	-0.225858	0.202562	0.42842	0.127618	14	leaf1_Fruit1 ; leaf1_Fruit2 ; leaf1_seed ; leaf2_Fruit1 ; leaf2_Fruit2 ; leaf2_seed ; Fruit1_Fruit1 ; Fruit1_Fruit2 ; Fruit1_seed ; Fruit2_Fruit2 ; Fruit2_seed ; Fruit1_Fruit1 ; Fruit1_Fruit2 ; Fruit2_Fruit2
Inositol-1-phosphate	arginine	-0.122892	0.355738	0.47863	0.127644	14	leaf2_Fruit1 ; leaf2_Fruit2 ; leaf2_Fruit3 ; leaf2_seed ; Fruit1_Fruit1 ; Fruit1_Fruit2 ; Fruit1_Fruit3 ; Fruit1_seed ; Fruit2_Fruit2 ; Fruit2_Fruit3 ; Fruit2_seed ; Fruit1_Fruit1 ; Fruit1_Fruit2 ; Fruit2_Fruit2
Glucose, 2-amino-2-deoxy	Arabinose	-0.0258711	0.154678	0.180549	0.127668	2	leaf2_Fruit1 ; leaf2_Fruit2
citrate	Dopamine	0.156818	0.427388	0.270569	0.127707	4	leaf2_leaf2 ; leaf2_leaf2 ; leaf2_Fruit3 ; leaf2_seed
saccharate_6	adenosine_5m	-0.107589	0.2972	0.404789	0.127728	11	leaf1_Fruit3 ; leaf1_seed ; leaf2_Fruit3 ; leaf2_seed ; Fruit1_Fruit3 ; Fruit1_seed ; Fruit2_Fruit3 ; Fruit2_seed ; Fruit3_Fruit3 ; Fruit3_seed ; Fruit3_Fruit3
Glucose, 1,6-anhdro, beta	Psicose	-0.0743701	0.200383	0.274753	0.127761	6	leaf1_leaf1 ; leaf1_leaf2 ; leaf2_leaf2 ; leaf1_leaf1 ; leaf1_leaf2 ; leaf2_leaf2
cysteine	glycerate_3p	-0.088499	0.329191	0.41769	0.127787	12	Fruit1_Fruit1 ; Fruit1_Fruit2 ; Fruit1_Fruit3 ; Fruit2_Fruit2 ; Fruit2_Fruit3 ; Fruit3_Fruit3 ; Fruit1_Fruit1 ; Fruit1_Fruit2 ; Fruit1_Fruit3 ; Fruit2_Fruit2 ; Fruit2_Fruit3 ; Fruit3_Fruit3
Rhamnose	calysteg_b2	-0.028492	0.252471	0.280963	0.127799	4	leaf1_Fruit3 ; leaf2_Fruit3 ; Fruit1_Fruit3 ; Fruit2_Fruit3
malate	Proline, 4-hydroxy	-0.0811915	0.338682	0.419874	0.127841	7	leaf1_leaf2 ; leaf2_leaf2 ; leaf2_leaf2 ; leaf2_Fruit1 ; leaf2_Fruit2 ; leaf2_Fruit3 ; leaf2_seed
aspartate	citrate	-0.135218	0.281071	0.416289	0.127859	15	leaf1_leaf2 ; leaf1_Fruit3 ; leaf1_seed ; leaf2_leaf2 ; leaf2_Fruit3 ; leaf2_seed ; Fruit3_Fruit3 ; Fruit3_seed ; seed_seed ; leaf2_leaf2 ; leaf2_Fruit3 ; leaf2_seed ; Fruit3_Fruit3 ; Fruit3_seed ; seed_seed
Cellobiose	arginine	-0.342075	0.0459369	0.388012	0.127864	9	leaf2_Fruit1 ; leaf2_Fruit2 ; leaf2_Fruit3 ; leaf2_seed ; seed_seed ; Fruit1_seed ; Fruit2_seed ; Fruit3_seed ; seed_seed
saccharate_6	urea	-0.14424	0.283157	0.427397	0.127875	23	leaf1_leaf1 ; leaf1_leaf2 ; leaf1_Fruit3 ; leaf1_seed ; leaf2_leaf2 ; leaf2_Fruit3 ; leaf2_seed ; Fruit1_Fruit3 ; Fruit1_seed ; Fruit2_Fruit3 ; Fruit2_seed ; Fruit3_Fruit3 ; Fruit3_seed ; leaf1_leaf1 ; leaf1_leaf2 ; leaf1_Fruit1 ; leaf1_Fruit2 ; leaf1_Fruit3 ; leaf2_leaf2 ; leaf2_Fruit1 ; leaf2_Fruit2 ; leaf2_Fruit3 ; Fruit3_Fruit3
alanine	Dopamine	-0.141876	0.162216	0.304092	0.127943	7	leaf1_leaf2 ; leaf2_leaf2 ; leaf2_leaf2 ; leaf2_Fruit1 ; leaf2_Fruit2 ; leaf2_Fruit3 ; leaf2_seed
glucose	Rhamnose	-0.117782	0.329173	0.446955	0.127991	18	leaf1_leaf1 ; leaf1_leaf2 ; leaf1_Fruit1 ; leaf1_Fruit2 ; leaf2_leaf2 ; leaf2_Fruit1 ; leaf2_Fruit2 ; leaf1_leaf1 ; leaf1_leaf2 ; leaf1_Fruit3 ; leaf1_seed ; leaf2_leaf2 ; leaf2_Fruit3 ; leaf2_seed ; Fruit1_Fruit3 ; Fruit1_seed ; Fruit2_Fruit3 ; Fruit2_seed
Tyramine	threonate	-0.183433	0.204666	0.388099	0.128228	9	leaf1_Fruit1 ; leaf1_Fruit2 ; leaf1_Fruit3 ; leaf2_Fruit1 ; leaf2_Fruit2 ; leaf2_Fruit3 ; Fruit1_seed ; Fruit2_seed ; Fruit3_seed
glucose_6p	Serine, O-acetyl-	-0.143829	0.256499	0.400328	0.128247	6	leaf1_leaf2 ; leaf2_leaf2 ; leaf2_leaf2 ; leaf2_Fruit1 ; leaf2_Fruit2 ; leaf2_Fruit3
Arabinose	adenosine_5m	-0.00717623	0.25599	0.263166	0.128297	4	Fruit1_Fruit3 ; Fruit1_seed ; Fruit2_Fruit3 ; Fruit2_seed
Quinic acid, 3-caffeoyl-cis	adenosine_5m	-0.159771	0.0216819	0.181453	0.128307	2	leaf2_Fruit3 ; leaf2_seed
Caffeic acid, cis	Aconitate	-0.0269588	0.277047	0.304006	0.128361	4	leaf1_Fruit1 ; leaf1_Fruit2 ; leaf2_Fruit1 ; leaf2_Fruit2
erythritol	citrate	-0.189878	0.317926	0.507804	0.12838	21	leaf1_leaf2 ; leaf1_Fruit3 ; leaf1_seed ; leaf2_leaf2 ; leaf2_Fruit3 ; leaf2_seed ; Fruit1_Fruit3 ; Fruit1_seed ; Fruit2_Fruit3 ; Fruit2_seed ; Fruit3_Fruit3 ; Fruit3_seed ; seed_seed ; leaf2_leaf2 ; leaf2_Fruit1 ; leaf2_Fruit2 ; leaf2_Fruit3 ; leaf2_seed ; Fruit3_Fruit3 ; Fruit3_seed ; seed_seed
nicotinate_2	glycerol_1p	-0.183865	0.188442	0.372307	0.128497	14	leaf2_Fruit1 ; leaf2_Fruit2 ; leaf2_Fruit3 ; leaf2_seed ; Fruit3_Fruit3 ; Fruit3_seed ; seed_seed ; Fruit1_Fruit3 ; Fruit1_seed ; Fruit2_Fruit3 ; Fruit2_seed ; Fruit3_Fruit3 ; Fruit3_seed ; seed_seed
threonate	Isomaltose	-0.146711	0.199605	0.346316	0.128498	11	Fruit1_Fruit1 ; Fruit1_Fruit2 ; Fruit1_seed ; Fruit2_Fruit2 ; Fruit2_seed ; Fruit3_seed ; Fruit1_Fruit1 ; Fruit1_Fruit2 ; Fruit1_Fruit3 ; Fruit2_Fruit2 ; Fruit2_Fruit3
glycine	saccharate_6	-0.253873	0.24284	0.496713	0.128503	35	leaf1_leaf1 ; leaf1_leaf2 ; leaf1_Fruit1 ; leaf1_Fruit2 ; leaf1_Fruit3 ; leaf2_leaf2 ; leaf2_Fruit1 ; leaf2_Fruit2 ; leaf2_Fruit3 ; Fruit1_Fruit1 ; Fruit1_Fruit2 ; Fruit1_Fruit3 ; Fruit2_Fruit2 ; Fruit2_Fruit3 ; Fruit3_Fruit3 ; leaf1_leaf1 ; leaf1_leaf2 ; leaf1_Fruit1 ; leaf1_Fruit2 ; leaf1_Fruit3 ; leaf1_seed ; leaf2_leaf2 ; leaf2_Fruit1 ; leaf2_Fruit2 ; leaf2_Fruit3 ; leaf2_seed ; Fruit1_Fruit1…
urea	Tyramine	-0.153965	0.260854	0.414819	0.128545	15	leaf1_leaf1 ; leaf1_leaf2 ; leaf1_seed ; leaf2_leaf2 ; leaf2_seed ; Fruit3_seed ; seed_seed ; leaf1_leaf1 ; leaf1_leaf2 ; leaf1_Fruit3 ; leaf1_seed ; leaf2_leaf2 ; leaf2_Fruit3 ; leaf2_seed ; seed_seed
b_alanine	Isomaltose	-0.191679	0.310813	0.502493	0.128585	21	leaf1_Fruit1 ; leaf1_Fruit2 ; leaf1_seed ; leaf2_Fruit1 ; leaf2_Fruit2 ; leaf2_seed ; Fruit1_Fruit1 ; Fruit1_Fruit2 ; Fruit1_seed ; Fruit2_Fruit2 ; Fruit2_seed ; Fruit3_seed ; seed_seed ; Fruit1_Fruit1 ; Fruit1_Fruit2 ; Fruit1_Fruit3 ; Fruit1_seed ; Fruit2_Fruit2 ; Fruit2_Fruit3 ; Fruit2_seed ; seed_seed
galactorinate_l14	Serine, O-acetyl-	-0.330765	-0.0812436	0.249522	0.128609	4	leaf2_leaf2 ; leaf2_leaf2 ; leaf2_Fruit3 ; leaf2_seed
salicylate	xlitol	-0.0991431	0.123616	0.222759	0.12861	3	Fruit3_Fruit3 ; Fruit3_Fruit3 ; Fruit3_seed
Cellobiose	citramalate	-0.1088	0.234045	0.342845	0.128621	6	leaf2_Fruit1 ; leaf2_Fruit2 ; leaf2_Fruit3 ; Fruit1_seed ; Fruit2_seed ; Fruit3_seed
b_alanine	saccharate_6	-0.243015	0.298244	0.54126	0.128652	35	leaf1_leaf1 ; leaf1_leaf2 ; leaf1_Fruit1 ; leaf1_Fruit2 ; leaf1_Fruit3 ; leaf2_leaf2 ; leaf2_Fruit1 ; leaf2_Fruit2 ; leaf2_Fruit3 ; Fruit1_Fruit1 ; Fruit1_Fruit2 ; Fruit1_Fruit3 ; Fruit2_Fruit2 ; Fruit2_Fruit3 ; Fruit3_Fruit3 ; leaf1_leaf1 ; leaf1_leaf2 ; leaf1_Fruit1 ; leaf1_Fruit2 ; leaf1_Fruit3 ; leaf1_seed ; leaf2_leaf2 ; leaf2_Fruit1 ; leaf2_Fruit2 ; leaf2_Fruit3 ; leaf2_seed ; Fruit1_Fruit1…
a_tocopherol	raffinose	-0.177614	0.104994	0.282608	0.12871	7	Fruit1_Fruit3 ; Fruit1_seed ; Fruit2_Fruit3 ; Fruit2_seed ; Fruit3_Fruit3 ; Fruit3_seed ; Fruit3_Fruit3
proline	Gentiobiose	-0.207105	0.0843008	0.291405	0.128724	7	leaf1_leaf2 ; leaf2_leaf2 ; leaf2_leaf2 ; leaf2_Fruit1 ; leaf2_Fruit2 ; leaf2_Fruit3 ; leaf2_seed
Psicose	threonate	-0.284509	0.113773	0.398281	0.12873	6	leaf1_Fruit1 ; leaf1_Fruit2 ; leaf1_Fruit3 ; leaf2_Fruit1 ; leaf2_Fruit2 ; leaf2_Fruit3
isocitrate	Arabinose	-0.303436	-0.0406217	0.262814	0.128961	4	leaf2_Fruit1 ; leaf2_Fruit2 ; Fruit1_Fruit3 ; Fruit2_Fruit3
erythritol	Arabinose	-0.227182	0.236811	0.463993	0.128963	14	leaf1_Fruit1 ; leaf1_Fruit2 ; leaf2_Fruit1 ; leaf2_Fruit2 ; Fruit1_Fruit1 ; Fruit1_Fruit2 ; Fruit2_Fruit2 ; Fruit1_Fruit1 ; Fruit1_Fruit2 ; Fruit1_Fruit3 ; Fruit1_seed ; Fruit2_Fruit2 ; Fruit2_Fruit3 ; Fruit2_seed
shikimate	Aconitate	-0.0670443	0.316201	0.383245	0.129008	8	Fruit1_Fruit1 ; Fruit1_Fruit2 ; Fruit2_Fruit2 ; Fruit1_Fruit1 ; Fruit1_Fruit2 ; Fruit1_Fruit3 ; Fruit2_Fruit2 ; Fruit2_Fruit3
inositol	Caffeic acid, trans	-0.255119	0.209138	0.464257	0.129019	14	leaf1_leaf1 ; leaf1_leaf2 ; leaf2_leaf2 ; leaf1_leaf1 ; leaf1_leaf2 ; leaf1_Fruit1 ; leaf1_Fruit2 ; leaf1_Fruit3 ; leaf1_seed ; leaf2_leaf2 ; leaf2_Fruit1 ; leaf2_Fruit2 ; leaf2_Fruit3 ; leaf2_seed
threonate	fa16_0	-0.0535109	0.256775	0.310286	0.129031	8	Fruit1_Fruit1 ; Fruit1_Fruit2 ; Fruit2_Fruit2 ; Fruit1_Fruit1 ; Fruit1_Fruit2 ; Fruit1_Fruit3 ; Fruit2_Fruit2 ; Fruit2_Fruit3
shikimate	fa18_2	-0.290409	0.166032	0.456441	0.129047	8	Fruit1_Fruit1 ; Fruit1_Fruit2 ; Fruit2_Fruit2 ; Fruit1_Fruit1 ; Fruit1_Fruit2 ; Fruit1_Fruit3 ; Fruit2_Fruit2 ; Fruit2_Fruit3
maltose	Ornithine	-0.2537	0.192663	0.446362	0.129066	21	leaf1_leaf1 ; leaf1_leaf2 ; leaf1_seed ; leaf2_leaf2 ; leaf2_seed ; Fruit1_seed ; Fruit2_seed ; Fruit3_seed ; seed_seed ; leaf1_leaf1 ; leaf1_leaf2 ; leaf1_Fruit1 ; leaf1_Fruit2 ; leaf1_Fruit3 ; leaf1_seed ; leaf2_leaf2 ; leaf2_Fruit1 ; leaf2_Fruit2 ; leaf2_Fruit3 ; leaf2_seed ; seed_seed
Cellobiose	glycerate_3p	-0.250651	0.0710631	0.321715	0.129089	6	leaf2_Fruit1 ; leaf2_Fruit2 ; leaf2_Fruit3 ; Fruit1_seed ; Fruit2_seed ; Fruit3_seed
Glycolic acid	Mannitol	-0.232331	0.145735	0.378066	0.129142	10	leaf1_Fruit1 ; leaf1_Fruit2 ; leaf1_seed ; leaf2_Fruit1 ; leaf2_Fruit2 ; leaf2_seed ; seed_seed ; Fruit1_seed ; Fruit2_seed ; seed_seed
Caffeic acid, cis	Gentiobiose	0.0648012	0.288853	0.224052	0.129357	3	leaf1_leaf2 ; leaf2_leaf2 ; leaf2_leaf2
glycine	sucrose	-0.224161	0.216439	0.4406	0.129386	42	leaf1_leaf1 ; leaf1_leaf2 ; leaf1_Fruit1 ; leaf1_Fruit2 ; leaf1_Fruit3 ; leaf1_seed ; leaf2_leaf2 ; leaf2_Fruit1 ; leaf2_Fruit2 ; leaf2_Fruit3 ; leaf2_seed ; Fruit1_Fruit1 ; Fruit1_Fruit2 ; Fruit1_Fruit3 ; Fruit1_seed ; Fruit2_Fruit2 ; Fruit2_Fruit3 ; Fruit2_seed ; Fruit3_Fruit3 ; Fruit3_seed ; seed_seed ; leaf1_leaf1 ; leaf1_leaf2 ; leaf1_Fruit1 ; leaf1_Fruit2 ; leaf1_Fruit3 ; leaf1_seed ; leaf2…
inositol	urea	-0.247497	0.296515	0.544011	0.129412	28	leaf1_leaf1 ; leaf1_leaf2 ; leaf1_Fruit3 ; leaf1_seed ; leaf2_leaf2 ; leaf2_Fruit3 ; leaf2_seed ; Fruit1_Fruit3 ; Fruit1_seed ; Fruit2_Fruit3 ; Fruit2_seed ; Fruit3_Fruit3 ; Fruit3_seed ; seed_seed ; leaf1_leaf1 ; leaf1_leaf2 ; leaf1_Fruit1 ; leaf1_Fruit2 ; leaf1_Fruit3 ; leaf1_seed ; leaf2_leaf2 ; leaf2_Fruit1 ; leaf2_Fruit2 ; leaf2_Fruit3 ; leaf2_seed ; Fruit3_Fruit3 ; Fruit3_seed ; seed_seed
erythritol	shikimate	-0.284529	0.134012	0.418541	0.129415	21	leaf1_Fruit1 ; leaf1_Fruit2 ; leaf1_Fruit3 ; leaf2_Fruit1 ; leaf2_Fruit2 ; leaf2_Fruit3 ; Fruit1_Fruit1 ; Fruit1_Fruit2 ; Fruit1_Fruit3 ; Fruit2_Fruit2 ; Fruit2_Fruit3 ; Fruit3_Fruit3 ; Fruit1_Fruit1 ; Fruit1_Fruit2 ; Fruit1_Fruit3 ; Fruit1_seed ; Fruit2_Fruit2 ; Fruit2_Fruit3 ; Fruit2_seed ; Fruit3_Fruit3 ; Fruit3_seed
Psicose	uracil	-0.196739	0.132463	0.329203	0.129419	11	leaf1_leaf2 ; leaf1_Fruit1 ; leaf1_Fruit2 ; leaf1_Fruit3 ; leaf1_seed ; leaf2_leaf2 ; leaf2_Fruit1 ; leaf2_Fruit2 ; leaf2_Fruit3 ; leaf2_seed ; leaf2_leaf2
quinate	raffinose	-0.11501	0.228052	0.343062	0.129444	9	leaf2_Fruit3 ; leaf2_seed ; Fruit1_Fruit3 ; Fruit1_seed ; Fruit2_Fruit3 ; Fruit2_seed ; Fruit3_Fruit3 ; Fruit3_seed ; Fruit3_Fruit3
Quinic acid, 3-caffeoyl-cis	fa18_2	0.0380647	0.22118	0.183115	0.129482	2	leaf2_Fruit1 ; leaf2_Fruit2
maltitol	fa18_0	-0.132103	0.146776	0.27888	0.129578	8	Fruit1_Fruit1 ; Fruit1_Fruit2 ; Fruit2_Fruit2 ; Fruit1_Fruit1 ; Fruit1_Fruit2 ; Fruit1_Fruit3 ; Fruit2_Fruit2 ; Fruit2_Fruit3
putrescine	glycerol_1p	-0.303763	0.166207	0.46997	0.129648	24	leaf2_Fruit1 ; leaf2_Fruit2 ; leaf2_Fruit3 ; leaf2_seed ; Fruit1_Fruit1 ; Fruit1_Fruit2 ; Fruit1_Fruit3 ; Fruit1_seed ; Fruit2_Fruit2 ; Fruit2_Fruit3 ; Fruit2_seed ; Fruit3_Fruit3 ; Fruit3_seed ; seed_seed ; Fruit1_Fruit1 ; Fruit1_Fruit2 ; Fruit1_Fruit3 ; Fruit1_seed ; Fruit2_Fruit2 ; Fruit2_Fruit3 ; Fruit2_seed ; Fruit3_Fruit3 ; Fruit3_seed ; seed_seed
nicotinate_2	histidine	-0.207705	0.0595388	0.267244	0.129651	4	leaf2_Fruit3 ; Fruit3_Fruit3 ; Fruit3_Fruit3 ; Fruit3_seed
Glucose, 1,6-anhdro, beta	raffinose	0.153521	0.432813	0.279292	0.12966	4	leaf1_Fruit3 ; leaf1_seed ; leaf2_Fruit3 ; leaf2_seed
urea	quinate	-0.142918	0.247396	0.390314	0.129693	18	leaf1_leaf2 ; leaf1_Fruit1 ; leaf1_Fruit2 ; leaf1_Fruit3 ; leaf2_leaf2 ; leaf2_Fruit1 ; leaf2_Fruit2 ; leaf2_Fruit3 ; Fruit3_Fruit3 ; leaf2_leaf2 ; leaf2_Fruit3 ; leaf2_seed ; Fruit1_Fruit3 ; Fruit1_seed ; Fruit2_Fruit3 ; Fruit2_seed ; Fruit3_Fruit3 ; Fruit3_seed
Rhamnose	lysine	-0.282007	0.192109	0.474115	0.129703	23	leaf1_leaf2 ; leaf1_Fruit1 ; leaf1_Fruit2 ; leaf1_Fruit3 ; leaf1_seed ; leaf2_leaf2 ; leaf2_Fruit1 ; leaf2_Fruit2 ; leaf2_Fruit3 ; leaf2_seed ; Fruit1_Fruit1 ; Fruit1_Fruit2 ; Fruit1_Fruit3 ; Fruit1_seed ; Fruit2_Fruit2 ; Fruit2_Fruit3 ; Fruit2_seed ; leaf2_leaf2 ; leaf2_Fruit1 ; leaf2_Fruit2 ; Fruit1_Fruit1 ; Fruit1_Fruit2 ; Fruit2_Fruit2
glycine	urea	-0.213404	0.258749	0.472153	0.129714	28	leaf1_leaf1 ; leaf1_leaf2 ; leaf1_Fruit3 ; leaf1_seed ; leaf2_leaf2 ; leaf2_Fruit3 ; leaf2_seed ; Fruit1_Fruit3 ; Fruit1_seed ; Fruit2_Fruit3 ; Fruit2_seed ; Fruit3_Fruit3 ; Fruit3_seed ; seed_seed ; leaf1_leaf1 ; leaf1_leaf2 ; leaf1_Fruit1 ; leaf1_Fruit2 ; leaf1_Fruit3 ; leaf1_seed ; leaf2_leaf2 ; leaf2_Fruit1 ; leaf2_Fruit2 ; leaf2_Fruit3 ; leaf2_seed ; Fruit3_Fruit3 ; Fruit3_seed ; seed_seed
phenylalanine	Caffeic acid, cis	-0.108745	0.277004	0.385749	0.129715	14	leaf1_leaf1 ; leaf1_leaf2 ; leaf2_leaf2 ; leaf1_leaf1 ; leaf1_leaf2 ; leaf1_Fruit1 ; leaf1_Fruit2 ; leaf1_Fruit3 ; leaf1_seed ; leaf2_leaf2 ; leaf2_Fruit1 ; leaf2_Fruit2 ; leaf2_Fruit3 ; leaf2_seed
urea	shikimate	-0.192538	0.199533	0.392072	0.129736	13	leaf1_Fruit1 ; leaf1_Fruit2 ; leaf1_Fruit3 ; leaf2_Fruit1 ; leaf2_Fruit2 ; leaf2_Fruit3 ; Fruit3_Fruit3 ; Fruit1_Fruit3 ; Fruit1_seed ; Fruit2_Fruit3 ; Fruit2_seed ; Fruit3_Fruit3 ; Fruit3_seed
methionine	uracil	-0.210983	0.325916	0.536898	0.129782	30	leaf2_leaf2 ; leaf2_Fruit1 ; leaf2_Fruit2 ; leaf2_Fruit3 ; leaf2_seed ; Fruit1_Fruit1 ; Fruit1_Fruit2 ; Fruit1_Fruit3 ; Fruit1_seed ; Fruit2_Fruit2 ; Fruit2_Fruit3 ; Fruit2_seed ; Fruit3_Fruit3 ; Fruit3_seed ; seed_seed ; leaf2_leaf2 ; leaf2_Fruit1 ; leaf2_Fruit2 ; leaf2_Fruit3 ; leaf2_seed ; Fruit1_Fruit1 ; Fruit1_Fruit2 ; Fruit1_Fruit3 ; Fruit1_seed ; Fruit2_Fruit2 ; Fruit2_Fruit3 ; Fruit2_seed…
glycerol	threonate	-0.166912	0.378289	0.545202	0.129816	21	leaf1_Fruit1 ; leaf1_Fruit2 ; leaf1_Fruit3 ; leaf2_Fruit1 ; leaf2_Fruit2 ; leaf2_Fruit3 ; Fruit1_Fruit1 ; Fruit1_Fruit2 ; Fruit1_Fruit3 ; Fruit2_Fruit2 ; Fruit2_Fruit3 ; Fruit3_Fruit3 ; Fruit1_Fruit1 ; Fruit1_Fruit2 ; Fruit1_Fruit3 ; Fruit1_seed ; Fruit2_Fruit2 ; Fruit2_Fruit3 ; Fruit2_seed ; Fruit3_Fruit3 ; Fruit3_seed
Proline, 4-hydroxy	cysteine	-0.0245147	0.230585	0.255099	0.129835	3	leaf2_Fruit1 ; leaf2_Fruit2 ; leaf2_Fruit3
serine	l_ascorbate	-0.205103	0.336731	0.541835	0.129846	21	leaf1_Fruit1 ; leaf1_Fruit2 ; leaf1_Fruit3 ; leaf2_Fruit1 ; leaf2_Fruit2 ; leaf2_Fruit3 ; Fruit1_Fruit1 ; Fruit1_Fruit2 ; Fruit1_Fruit3 ; Fruit2_Fruit2 ; Fruit2_Fruit3 ; Fruit3_Fruit3 ; Fruit1_Fruit1 ; Fruit1_Fruit2 ; Fruit1_Fruit3 ; Fruit1_seed ; Fruit2_Fruit2 ; Fruit2_Fruit3 ; Fruit2_seed ; Fruit3_Fruit3 ; Fruit3_seed
benzoate	fa16_0	-0.0944639	0.365341	0.459805	0.129869	14	leaf1_Fruit1 ; leaf1_Fruit2 ; leaf2_Fruit1 ; leaf2_Fruit2 ; Fruit1_Fruit1 ; Fruit1_Fruit2 ; Fruit2_Fruit2 ; Fruit1_Fruit1 ; Fruit1_Fruit2 ; Fruit1_Fruit3 ; Fruit1_seed ; Fruit2_Fruit2 ; Fruit2_Fruit3 ; Fruit2_seed
Glycolic acid	citramalate	-0.137522	0.247772	0.385294	0.129938	9	leaf1_Fruit1 ; leaf1_Fruit2 ; leaf1_Fruit3 ; leaf2_Fruit1 ; leaf2_Fruit2 ; leaf2_Fruit3 ; Fruit1_seed ; Fruit2_seed ; Fruit3_seed
glutarate_2o	octadecanoate	-0.200529	0.225441	0.42597	0.130108	11	leaf1_Fruit3 ; leaf1_seed ; leaf2_Fruit3 ; leaf2_seed ; Fruit1_Fruit3 ; Fruit1_seed ; Fruit2_Fruit3 ; Fruit2_seed ; Fruit3_Fruit3 ; Fruit3_seed ; Fruit3_Fruit3
citrate	Quinic acid, 3-caffeoyl-trans	-0.16231	0.0903874	0.252697	0.130115	4	leaf2_leaf2 ; leaf2_leaf2 ; leaf2_Fruit3 ; leaf2_seed
valine	a_tocopherol	-0.182803	0.341813	0.524616	0.130135	21	leaf1_Fruit1 ; leaf1_Fruit2 ; leaf1_Fruit3 ; leaf2_Fruit1 ; leaf2_Fruit2 ; leaf2_Fruit3 ; Fruit1_Fruit1 ; Fruit1_Fruit2 ; Fruit1_Fruit3 ; Fruit2_Fruit2 ; Fruit2_Fruit3 ; Fruit3_Fruit3 ; Fruit1_Fruit1 ; Fruit1_Fruit2 ; Fruit1_Fruit3 ; Fruit1_seed ; Fruit2_Fruit2 ; Fruit2_Fruit3 ; Fruit2_seed ; Fruit3_Fruit3 ; Fruit3_seed
sucrose	urea	-0.373938	0.205996	0.579934	0.130139	28	leaf1_leaf1 ; leaf1_leaf2 ; leaf1_Fruit3 ; leaf1_seed ; leaf2_leaf2 ; leaf2_Fruit3 ; leaf2_seed ; Fruit1_Fruit3 ; Fruit1_seed ; Fruit2_Fruit3 ; Fruit2_seed ; Fruit3_Fruit3 ; Fruit3_seed ; seed_seed ; leaf1_leaf1 ; leaf1_leaf2 ; leaf1_Fruit1 ; leaf1_Fruit2 ; leaf1_Fruit3 ; leaf1_seed ; leaf2_leaf2 ; leaf2_Fruit1 ; leaf2_Fruit2 ; leaf2_Fruit3 ; leaf2_seed ; Fruit3_Fruit3 ; Fruit3_seed ; seed_seed
valine	Tyramine	-0.151048	0.322697	0.473745	0.130205	21	leaf1_leaf1 ; leaf1_leaf2 ; leaf1_seed ; leaf2_leaf2 ; leaf2_seed ; Fruit1_seed ; Fruit2_seed ; Fruit3_seed ; seed_seed ; leaf1_leaf1 ; leaf1_leaf2 ; leaf1_Fruit1 ; leaf1_Fruit2 ; leaf1_Fruit3 ; leaf1_seed ; leaf2_leaf2 ; leaf2_Fruit1 ; leaf2_Fruit2 ; leaf2_Fruit3 ; leaf2_seed ; seed_seed
Glucose, 1,6-anhdro, beta	Glycolic acid	-0.171424	0.196635	0.36806	0.130235	8	leaf1_leaf1 ; leaf1_leaf2 ; leaf1_seed ; leaf2_leaf2 ; leaf2_seed ; leaf1_leaf1 ; leaf1_leaf2 ; leaf2_leaf2
fucose	leucine	-0.202988	0.329384	0.532373	0.130255	18	leaf1_Fruit1 ; leaf1_Fruit2 ; leaf1_Fruit3 ; leaf2_Fruit1 ; leaf2_Fruit2 ; leaf2_Fruit3 ; Fruit1_Fruit1 ; Fruit1_Fruit2 ; Fruit1_Fruit3 ; Fruit2_Fruit2 ; Fruit2_Fruit3 ; Fruit3_Fruit3 ; Fruit1_Fruit1 ; Fruit1_Fruit2 ; Fruit1_Fruit3 ; Fruit2_Fruit2 ; Fruit2_Fruit3 ; Fruit3_Fruit3
saccharate_6	serine	-0.264142	0.310435	0.574577	0.13045	35	leaf1_leaf1 ; leaf1_leaf2 ; leaf1_Fruit1 ; leaf1_Fruit2 ; leaf1_Fruit3 ; leaf1_seed ; leaf2_leaf2 ; leaf2_Fruit1 ; leaf2_Fruit2 ; leaf2_Fruit3 ; leaf2_seed ; Fruit1_Fruit1 ; Fruit1_Fruit2 ; Fruit1_Fruit3 ; Fruit1_seed ; Fruit2_Fruit2 ; Fruit2_Fruit3 ; Fruit2_seed ; Fruit3_Fruit3 ; Fruit3_seed ; leaf1_leaf1 ; leaf1_leaf2 ; leaf1_Fruit1 ; leaf1_Fruit2 ; leaf1_Fruit3 ; leaf2_leaf2 ; leaf2_Fruit1 ; l…
fructose_6p	Cellobiose	-0.0150231	0.400151	0.415174	0.13046	9	leaf2_leaf2 ; leaf2_seed ; Fruit1_seed ; Fruit2_seed ; Fruit3_seed ; leaf2_leaf2 ; leaf2_Fruit1 ; leaf2_Fruit2 ; leaf2_Fruit3
Rhamnose	adenosine_5m	-0.124398	0.237345	0.361742	0.130469	8	leaf1_Fruit3 ; leaf1_seed ; leaf2_Fruit3 ; leaf2_seed ; Fruit1_Fruit3 ; Fruit1_seed ; Fruit2_Fruit3 ; Fruit2_seed
putrescine	Gentiobiose	-0.0170589	0.377955	0.395014	0.130495	6	leaf2_leaf2 ; leaf2_leaf2 ; leaf2_Fruit1 ; leaf2_Fruit2 ; leaf2_Fruit3 ; leaf2_seed
a_tocopherol	threonate	-0.16419	0.251167	0.415357	0.130495	12	Fruit1_Fruit1 ; Fruit1_Fruit2 ; Fruit1_Fruit3 ; Fruit2_Fruit2 ; Fruit2_Fruit3 ; Fruit3_Fruit3 ; Fruit1_Fruit1 ; Fruit1_Fruit2 ; Fruit1_Fruit3 ; Fruit2_Fruit2 ; Fruit2_Fruit3 ; Fruit3_Fruit3
fumarate	dehydroascorbate	-0.399871	0.185979	0.585849	0.130545	28	leaf1_leaf2 ; leaf1_Fruit1 ; leaf1_Fruit2 ; leaf1_Fruit3 ; leaf2_leaf2 ; leaf2_Fruit1 ; leaf2_Fruit2 ; leaf2_Fruit3 ; Fruit1_Fruit1 ; Fruit1_Fruit2 ; Fruit1_Fruit3 ; Fruit2_Fruit2 ; Fruit2_Fruit3 ; Fruit3_Fruit3 ; leaf2_leaf2 ; leaf2_Fruit1 ; leaf2_Fruit2 ; leaf2_Fruit3 ; leaf2_seed ; Fruit1_Fruit1 ; Fruit1_Fruit2 ; Fruit1_Fruit3 ; Fruit1_seed ; Fruit2_Fruit2 ; Fruit2_Fruit3 ; Fruit2_seed ; Fruit…
homoserine	ribose	-0.152237	0.233379	0.385616	0.130554	15	leaf2_Fruit1 ; leaf2_Fruit2 ; leaf2_Fruit3 ; Fruit1_Fruit1 ; Fruit1_Fruit2 ; Fruit1_Fruit3 ; Fruit2_Fruit2 ; Fruit2_Fruit3 ; Fruit3_Fruit3 ; Fruit1_Fruit1 ; Fruit1_Fruit2 ; Fruit1_Fruit3 ; Fruit2_Fruit2 ; Fruit2_Fruit3 ; Fruit3_Fruit3
malate	a_tocopherol	-0.243509	0.332066	0.575575	0.130568	21	leaf1_Fruit1 ; leaf1_Fruit2 ; leaf1_Fruit3 ; leaf2_Fruit1 ; leaf2_Fruit2 ; leaf2_Fruit3 ; Fruit1_Fruit1 ; Fruit1_Fruit2 ; Fruit1_Fruit3 ; Fruit2_Fruit2 ; Fruit2_Fruit3 ; Fruit3_Fruit3 ; Fruit1_Fruit1 ; Fruit1_Fruit2 ; Fruit1_Fruit3 ; Fruit1_seed ; Fruit2_Fruit2 ; Fruit2_Fruit3 ; Fruit2_seed ; Fruit3_Fruit3 ; Fruit3_seed
Lactic acid	glycerol_1p	-0.386051	0.0573557	0.443407	0.130606	8	leaf1_Fruit1 ; leaf1_Fruit2 ; leaf1_Fruit3 ; leaf1_seed ; leaf2_Fruit1 ; leaf2_Fruit2 ; leaf2_Fruit3 ; leaf2_seed
alanine	fa16_0	-0.245643	0.233569	0.479212	0.130637	14	leaf1_Fruit1 ; leaf1_Fruit2 ; leaf2_Fruit1 ; leaf2_Fruit2 ; Fruit1_Fruit1 ; Fruit1_Fruit2 ; Fruit2_Fruit2 ; Fruit1_Fruit1 ; Fruit1_Fruit2 ; Fruit1_Fruit3 ; Fruit1_seed ; Fruit2_Fruit2 ; Fruit2_Fruit3 ; Fruit2_seed
saccharate_6	l_ascorbate	-0.228884	0.238973	0.467857	0.130645	18	leaf1_Fruit1 ; leaf1_Fruit2 ; leaf1_Fruit3 ; leaf2_Fruit1 ; leaf2_Fruit2 ; leaf2_Fruit3 ; Fruit1_Fruit1 ; Fruit1_Fruit2 ; Fruit1_Fruit3 ; Fruit2_Fruit2 ; Fruit2_Fruit3 ; Fruit3_Fruit3 ; Fruit1_Fruit1 ; Fruit1_Fruit2 ; Fruit1_Fruit3 ; Fruit2_Fruit2 ; Fruit2_Fruit3 ; Fruit3_Fruit3
valine	Glycolic acid	-0.178736	0.298156	0.476892	0.130701	21	leaf1_leaf1 ; leaf1_leaf2 ; leaf1_seed ; leaf2_leaf2 ; leaf2_seed ; Fruit1_seed ; Fruit2_seed ; Fruit3_seed ; seed_seed ; leaf1_leaf1 ; leaf1_leaf2 ; leaf1_Fruit1 ; leaf1_Fruit2 ; leaf1_Fruit3 ; leaf1_seed ; leaf2_leaf2 ; leaf2_Fruit1 ; leaf2_Fruit2 ; leaf2_Fruit3 ; leaf2_seed ; seed_seed
homoserine	xlitol	-0.00537951	0.301263	0.306642	0.13073	5	leaf2_Fruit3 ; Fruit1_Fruit3 ; Fruit2_Fruit3 ; Fruit3_Fruit3 ; Fruit3_Fruit3
pyruv	valine	-0.176401	0.344329	0.52073	0.130753	28	leaf1_leaf1 ; leaf1_leaf2 ; leaf1_Fruit1 ; leaf1_Fruit2 ; leaf1_Fruit3 ; leaf1_seed ; leaf2_leaf2 ; leaf2_Fruit1 ; leaf2_Fruit2 ; leaf2_Fruit3 ; leaf2_seed ; Fruit3_Fruit3 ; Fruit3_seed ; seed_seed ; leaf1_leaf1 ; leaf1_leaf2 ; leaf1_Fruit3 ; leaf1_seed ; leaf2_leaf2 ; leaf2_Fruit3 ; leaf2_seed ; Fruit1_Fruit3 ; Fruit1_seed ; Fruit2_Fruit3 ; Fruit2_seed ; Fruit3_Fruit3 ; Fruit3_seed ; seed_seed
erythritol	Glucose, 1,6-anhdro, beta	-0.185856	0.298964	0.484821	0.130792	14	leaf1_leaf1 ; leaf1_leaf2 ; leaf2_leaf2 ; leaf1_leaf1 ; leaf1_leaf2 ; leaf1_Fruit1 ; leaf1_Fruit2 ; leaf1_Fruit3 ; leaf1_seed ; leaf2_leaf2 ; leaf2_Fruit1 ; leaf2_Fruit2 ; leaf2_Fruit3 ; leaf2_seed
aspartate	xlitol	-0.0710652	0.267812	0.338877	0.130807	5	leaf1_Fruit3 ; leaf2_Fruit3 ; Fruit3_Fruit3 ; Fruit3_Fruit3 ; Fruit3_seed
Glycolic acid	adenosine_5m	0.0243667	0.398649	0.374282	0.130837	7	leaf1_Fruit3 ; leaf1_seed ; leaf2_Fruit3 ; leaf2_seed ; seed_seed ; Fruit3_seed ; seed_seed
uracil	Dopamine	-0.240383	0.0739288	0.314312	0.13088	6	leaf2_leaf2 ; leaf2_leaf2 ; leaf2_Fruit1 ; leaf2_Fruit2 ; leaf2_Fruit3 ; leaf2_seed
glucose	xlitol	-0.0603178	0.235772	0.296089	0.130902	5	leaf1_Fruit3 ; leaf2_Fruit3 ; Fruit3_Fruit3 ; Fruit3_Fruit3 ; Fruit3_seed
gluconate	calysteg_a3	0.662145	0.958796	0.296651	0.130975	5	leaf2_Fruit3 ; Fruit1_Fruit3 ; Fruit2_Fruit3 ; Fruit3_Fruit3 ; Fruit3_Fruit3
Psicose	lysine	-0.16049	0.229342	0.389832	0.130985	11	leaf1_leaf2 ; leaf1_Fruit1 ; leaf1_Fruit2 ; leaf1_Fruit3 ; leaf1_seed ; leaf2_leaf2 ; leaf2_Fruit1 ; leaf2_Fruit2 ; leaf2_Fruit3 ; leaf2_seed ; leaf2_leaf2
Glucose, 2-amino-2-deoxy	maltitol	0.131348	0.382996	0.251648	0.131004	3	leaf2_Fruit1 ; leaf2_Fruit2 ; leaf2_Fruit3
erythritol	Tyramine	-0.274793	0.222952	0.497745	0.131009	21	leaf1_leaf1 ; leaf1_leaf2 ; leaf1_seed ; leaf2_leaf2 ; leaf2_seed ; Fruit1_seed ; Fruit2_seed ; Fruit3_seed ; seed_seed ; leaf1_leaf1 ; leaf1_leaf2 ; leaf1_Fruit1 ; leaf1_Fruit2 ; leaf1_Fruit3 ; leaf1_seed ; leaf2_leaf2 ; leaf2_Fruit1 ; leaf2_Fruit2 ; leaf2_Fruit3 ; leaf2_seed ; seed_seed
inositol	a_tocopherol	-0.0712714	0.390034	0.461305	0.131105	21	leaf1_Fruit1 ; leaf1_Fruit2 ; leaf1_Fruit3 ; leaf2_Fruit1 ; leaf2_Fruit2 ; leaf2_Fruit3 ; Fruit1_Fruit1 ; Fruit1_Fruit2 ; Fruit1_Fruit3 ; Fruit2_Fruit2 ; Fruit2_Fruit3 ; Fruit3_Fruit3 ; Fruit1_Fruit1 ; Fruit1_Fruit2 ; Fruit1_Fruit3 ; Fruit1_seed ; Fruit2_Fruit2 ; Fruit2_Fruit3 ; Fruit2_seed ; Fruit3_Fruit3 ; Fruit3_seed
glycine	calysteg_b2	-0.0336191	0.267037	0.300656	0.13112	7	leaf1_Fruit3 ; leaf2_Fruit3 ; Fruit1_Fruit3 ; Fruit2_Fruit3 ; Fruit3_Fruit3 ; Fruit3_Fruit3 ; Fruit3_seed
fructose	Ornithine	-0.295347	0.166259	0.461606	0.131223	15	leaf1_leaf1 ; leaf1_leaf2 ; leaf1_seed ; leaf2_leaf2 ; leaf2_seed ; Fruit3_seed ; seed_seed ; leaf1_leaf1 ; leaf1_leaf2 ; leaf1_Fruit3 ; leaf1_seed ; leaf2_leaf2 ; leaf2_Fruit3 ; leaf2_seed ; seed_seed
isoleucine	a_tocopherol	-0.261353	0.345389	0.606742	0.131237	21	leaf1_Fruit1 ; leaf1_Fruit2 ; leaf1_Fruit3 ; leaf2_Fruit1 ; leaf2_Fruit2 ; leaf2_Fruit3 ; Fruit1_Fruit1 ; Fruit1_Fruit2 ; Fruit1_Fruit3 ; Fruit2_Fruit2 ; Fruit2_Fruit3 ; Fruit3_Fruit3 ; Fruit1_Fruit1 ; Fruit1_Fruit2 ; Fruit1_Fruit3 ; Fruit1_seed ; Fruit2_Fruit2 ; Fruit2_Fruit3 ; Fruit2_seed ; Fruit3_Fruit3 ; Fruit3_seed
tyrosine	Arabinose	-0.242071	0.305065	0.547136	0.131319	14	leaf1_Fruit1 ; leaf1_Fruit2 ; leaf2_Fruit1 ; leaf2_Fruit2 ; Fruit1_Fruit1 ; Fruit1_Fruit2 ; Fruit2_Fruit2 ; Fruit1_Fruit1 ; Fruit1_Fruit2 ; Fruit1_Fruit3 ; Fruit1_seed ; Fruit2_Fruit2 ; Fruit2_Fruit3 ; Fruit2_seed
Maleate	leucine	0.0259169	0.420081	0.394164	0.131349	11	leaf2_Fruit1 ; leaf2_Fruit2 ; leaf2_Fruit3 ; Fruit1_Fruit1 ; Fruit1_Fruit2 ; Fruit1_Fruit3 ; Fruit2_Fruit2 ; Fruit2_Fruit3 ; Fruit1_Fruit1 ; Fruit1_Fruit2 ; Fruit2_Fruit2
galactose	salicylate	-0.39672	-0.168906	0.227814	0.131528	3	Fruit3_Fruit3 ; Fruit3_seed ; Fruit3_Fruit3
urea	maltitol	-0.251045	0.21842	0.469465	0.131529	13	leaf1_Fruit1 ; leaf1_Fruit2 ; leaf1_Fruit3 ; leaf2_Fruit1 ; leaf2_Fruit2 ; leaf2_Fruit3 ; Fruit3_Fruit3 ; Fruit1_Fruit3 ; Fruit1_seed ; Fruit2_Fruit3 ; Fruit2_seed ; Fruit3_Fruit3 ; Fruit3_seed
threonate	xylose	-0.162859	0.108142	0.271001	0.131654	4	Fruit1_Fruit3 ; Fruit2_Fruit3 ; Fruit3_Fruit3 ; Fruit3_Fruit3
putrescine	quinate	-0.214758	0.310437	0.525195	0.131687	24	leaf2_leaf2 ; leaf2_Fruit1 ; leaf2_Fruit2 ; leaf2_Fruit3 ; Fruit1_Fruit1 ; Fruit1_Fruit2 ; Fruit1_Fruit3 ; Fruit2_Fruit2 ; Fruit2_Fruit3 ; Fruit3_Fruit3 ; leaf2_leaf2 ; leaf2_Fruit1 ; leaf2_Fruit2 ; leaf2_Fruit3 ; leaf2_seed ; Fruit1_Fruit1 ; Fruit1_Fruit2 ; Fruit1_Fruit3 ; Fruit1_seed ; Fruit2_Fruit2 ; Fruit2_Fruit3 ; Fruit2_seed ; Fruit3_Fruit3 ; Fruit3_seed
erythritol	cysteine	-0.220712	0.243844	0.464556	0.131744	21	leaf1_Fruit1 ; leaf1_Fruit2 ; leaf1_Fruit3 ; leaf2_Fruit1 ; leaf2_Fruit2 ; leaf2_Fruit3 ; Fruit1_Fruit1 ; Fruit1_Fruit2 ; Fruit1_Fruit3 ; Fruit2_Fruit2 ; Fruit2_Fruit3 ; Fruit3_Fruit3 ; Fruit1_Fruit1 ; Fruit1_Fruit2 ; Fruit1_Fruit3 ; Fruit1_seed ; Fruit2_Fruit2 ; Fruit2_Fruit3 ; Fruit2_seed ; Fruit3_Fruit3 ; Fruit3_seed
saccharate_6	methionine	-0.269291	0.175714	0.445005	0.131843	29	leaf1_leaf2 ; leaf1_Fruit1 ; leaf1_Fruit2 ; leaf1_Fruit3 ; leaf1_seed ; leaf2_leaf2 ; leaf2_Fruit1 ; leaf2_Fruit2 ; leaf2_Fruit3 ; leaf2_seed ; Fruit1_Fruit1 ; Fruit1_Fruit2 ; Fruit1_Fruit3 ; Fruit1_seed ; Fruit2_Fruit2 ; Fruit2_Fruit3 ; Fruit2_seed ; Fruit3_Fruit3 ; Fruit3_seed ; leaf2_leaf2 ; leaf2_Fruit1 ; leaf2_Fruit2 ; leaf2_Fruit3 ; Fruit1_Fruit1 ; Fruit1_Fruit2 ; Fruit1_Fruit3 ; Fruit2_Fru…
aspartate	a_tocopherol	-0.195213	0.289001	0.484214	0.13186	13	leaf1_Fruit1 ; leaf1_Fruit2 ; leaf1_Fruit3 ; leaf2_Fruit1 ; leaf2_Fruit2 ; leaf2_Fruit3 ; Fruit3_Fruit3 ; Fruit1_Fruit3 ; Fruit1_seed ; Fruit2_Fruit3 ; Fruit2_seed ; Fruit3_Fruit3 ; Fruit3_seed
fumarate	maltitol	-0.254508	0.218631	0.473139	0.131868	21	leaf1_Fruit1 ; leaf1_Fruit2 ; leaf1_Fruit3 ; leaf2_Fruit1 ; leaf2_Fruit2 ; leaf2_Fruit3 ; Fruit1_Fruit1 ; Fruit1_Fruit2 ; Fruit1_Fruit3 ; Fruit2_Fruit2 ; Fruit2_Fruit3 ; Fruit3_Fruit3 ; Fruit1_Fruit1 ; Fruit1_Fruit2 ; Fruit1_Fruit3 ; Fruit1_seed ; Fruit2_Fruit2 ; Fruit2_Fruit3 ; Fruit2_seed ; Fruit3_Fruit3 ; Fruit3_seed
fa16_0	galactose	-0.243634	-0.0571218	0.186512	0.131884	2	Fruit1_Fruit3 ; Fruit2_Fruit3
trehalose	octadecanoate	-0.317224	0.219485	0.536709	0.131928	14	leaf1_Fruit3 ; leaf1_seed ; leaf2_Fruit3 ; leaf2_seed ; Fruit1_Fruit3 ; Fruit1_seed ; Fruit2_Fruit3 ; Fruit2_seed ; Fruit3_Fruit3 ; Fruit3_seed ; seed_seed ; Fruit3_Fruit3 ; Fruit3_seed ; seed_seed
Glucose, 1,6-anhdro, beta	dehydroascorbate	-0.197269	0.214214	0.411483	0.131947	9	leaf1_leaf2 ; leaf1_Fruit1 ; leaf1_Fruit2 ; leaf1_Fruit3 ; leaf2_leaf2 ; leaf2_Fruit1 ; leaf2_Fruit2 ; leaf2_Fruit3 ; leaf2_leaf2
Glucose, 1,6-anhdro, beta	fa18_0	0.127385	0.411093	0.283708	0.131956	4	leaf1_Fruit1 ; leaf1_Fruit2 ; leaf2_Fruit1 ; leaf2_Fruit2
Tyramine	s_me_cysteine	-0.224367	0.109208	0.333575	0.131965	6	leaf1_Fruit1 ; leaf1_Fruit2 ; leaf2_Fruit1 ; leaf2_Fruit2 ; Fruit1_seed ; Fruit2_seed
Psicose	Melezitose	-0.296787	0.0640776	0.360865	0.131971	6	leaf1_Fruit1 ; leaf1_Fruit2 ; leaf1_seed ; leaf2_Fruit1 ; leaf2_Fruit2 ; leaf2_seed
glycine	maltitol	-0.247119	0.262878	0.509997	0.131978	21	leaf1_Fruit1 ; leaf1_Fruit2 ; leaf1_Fruit3 ; leaf2_Fruit1 ; leaf2_Fruit2 ; leaf2_Fruit3 ; Fruit1_Fruit1 ; Fruit1_Fruit2 ; Fruit1_Fruit3 ; Fruit2_Fruit2 ; Fruit2_Fruit3 ; Fruit3_Fruit3 ; Fruit1_Fruit1 ; Fruit1_Fruit2 ; Fruit1_Fruit3 ; Fruit1_seed ; Fruit2_Fruit2 ; Fruit2_Fruit3 ; Fruit2_seed ; Fruit3_Fruit3 ; Fruit3_seed
butirate	octadecanoate	-0.242992	0.174975	0.417967	0.131991	14	leaf1_Fruit3 ; leaf1_seed ; leaf2_Fruit3 ; leaf2_seed ; Fruit1_Fruit3 ; Fruit1_seed ; Fruit2_Fruit3 ; Fruit2_seed ; Fruit3_Fruit3 ; Fruit3_seed ; seed_seed ; Fruit3_Fruit3 ; Fruit3_seed ; seed_seed
Gentiobiose	shikimate	-0.181021	0.0814264	0.262447	0.13204	3	leaf2_Fruit1 ; leaf2_Fruit2 ; leaf2_Fruit3
b_alanine	suqalene	-0.155923	0.299303	0.455226	0.132042	14	leaf1_leaf2 ; leaf1_Fruit3 ; leaf2_leaf2 ; leaf2_Fruit3 ; Fruit1_Fruit3 ; Fruit2_Fruit3 ; Fruit3_Fruit3 ; leaf2_leaf2 ; leaf2_Fruit1 ; leaf2_Fruit2 ; leaf2_Fruit3 ; leaf2_seed ; Fruit3_Fruit3 ; Fruit3_seed
phosphate	Cellobiose	-0.288523	0.166569	0.455092	0.132101	10	leaf1_leaf2 ; leaf1_seed ; leaf2_leaf2 ; leaf2_seed ; Fruit3_seed ; seed_seed ; leaf2_leaf2 ; leaf2_Fruit3 ; leaf2_seed ; seed_seed
valine	Rhamnose	-0.305815	0.228977	0.534792	0.132128	28	leaf1_leaf1 ; leaf1_leaf2 ; leaf1_Fruit1 ; leaf1_Fruit2 ; leaf2_leaf2 ; leaf2_Fruit1 ; leaf2_Fruit2 ; Fruit1_Fruit1 ; Fruit1_Fruit2 ; Fruit2_Fruit2 ; leaf1_leaf1 ; leaf1_leaf2 ; leaf1_Fruit1 ; leaf1_Fruit2 ; leaf1_Fruit3 ; leaf1_seed ; leaf2_leaf2 ; leaf2_Fruit1 ; leaf2_Fruit2 ; leaf2_Fruit3 ; leaf2_seed ; Fruit1_Fruit1 ; Fruit1_Fruit2 ; Fruit1_Fruit3 ; Fruit1_seed ; Fruit2_Fruit2 ; Fruit2_Fruit3…
benzoate	Arabinose	-0.0468283	0.337624	0.384452	0.132133	14	leaf1_Fruit1 ; leaf1_Fruit2 ; leaf2_Fruit1 ; leaf2_Fruit2 ; Fruit1_Fruit1 ; Fruit1_Fruit2 ; Fruit2_Fruit2 ; Fruit1_Fruit1 ; Fruit1_Fruit2 ; Fruit1_Fruit3 ; Fruit1_seed ; Fruit2_Fruit2 ; Fruit2_Fruit3 ; Fruit2_seed
alanine	ribose	-0.125744	0.273866	0.39961	0.132136	21	leaf1_Fruit1 ; leaf1_Fruit2 ; leaf1_Fruit3 ; leaf2_Fruit1 ; leaf2_Fruit2 ; leaf2_Fruit3 ; Fruit1_Fruit1 ; Fruit1_Fruit2 ; Fruit1_Fruit3 ; Fruit2_Fruit2 ; Fruit2_Fruit3 ; Fruit3_Fruit3 ; Fruit1_Fruit1 ; Fruit1_Fruit2 ; Fruit1_Fruit3 ; Fruit1_seed ; Fruit2_Fruit2 ; Fruit2_Fruit3 ; Fruit2_seed ; Fruit3_Fruit3 ; Fruit3_seed
citramalate	adenosine_5m	-0.286861	0.0813163	0.368178	0.132148	7	Fruit1_Fruit3 ; Fruit1_seed ; Fruit2_Fruit3 ; Fruit2_seed ; Fruit3_Fruit3 ; Fruit3_seed ; Fruit3_Fruit3
asparagine	Psicose	-0.206132	0.150314	0.356446	0.132148	14	leaf1_leaf1 ; leaf1_leaf2 ; leaf2_leaf2 ; leaf1_leaf1 ; leaf1_leaf2 ; leaf1_Fruit1 ; leaf1_Fruit2 ; leaf1_Fruit3 ; leaf1_seed ; leaf2_leaf2 ; leaf2_Fruit1 ; leaf2_Fruit2 ; leaf2_Fruit3 ; leaf2_seed
fructose	Caffeic acid, trans	-0.0166422	0.356327	0.372969	0.132227	10	leaf1_leaf1 ; leaf1_leaf2 ; leaf2_leaf2 ; leaf1_leaf1 ; leaf1_leaf2 ; leaf1_Fruit3 ; leaf1_seed ; leaf2_leaf2 ; leaf2_Fruit3 ; leaf2_seed
b_alanine	a_tocopherol	-0.104359	0.347072	0.45143	0.132232	21	leaf1_Fruit1 ; leaf1_Fruit2 ; leaf1_Fruit3 ; leaf2_Fruit1 ; leaf2_Fruit2 ; leaf2_Fruit3 ; Fruit1_Fruit1 ; Fruit1_Fruit2 ; Fruit1_Fruit3 ; Fruit2_Fruit2 ; Fruit2_Fruit3 ; Fruit3_Fruit3 ; Fruit1_Fruit1 ; Fruit1_Fruit2 ; Fruit1_Fruit3 ; Fruit1_seed ; Fruit2_Fruit2 ; Fruit2_Fruit3 ; Fruit2_seed ; Fruit3_Fruit3 ; Fruit3_seed
saccharate_6	Sorbitol	-0.233547	0.198171	0.431718	0.132279	17	leaf1_Fruit1 ; leaf1_Fruit2 ; leaf1_seed ; leaf2_Fruit1 ; leaf2_Fruit2 ; leaf2_seed ; Fruit1_Fruit1 ; Fruit1_Fruit2 ; Fruit1_seed ; Fruit2_Fruit2 ; Fruit2_seed ; Fruit3_seed ; Fruit1_Fruit1 ; Fruit1_Fruit2 ; Fruit1_Fruit3 ; Fruit2_Fruit2 ; Fruit2_Fruit3
glucose_6p	octadecanoate	-0.204403	0.242169	0.446572	0.132286	11	leaf1_Fruit3 ; leaf1_seed ; leaf2_Fruit3 ; leaf2_seed ; Fruit1_Fruit3 ; Fruit1_seed ; Fruit2_Fruit3 ; Fruit2_seed ; Fruit3_Fruit3 ; Fruit3_seed ; Fruit3_Fruit3
sucrose	octadecanoate	-0.1119	0.370527	0.482427	0.132299	14	leaf1_Fruit3 ; leaf1_seed ; leaf2_Fruit3 ; leaf2_seed ; Fruit1_Fruit3 ; Fruit1_seed ; Fruit2_Fruit3 ; Fruit2_seed ; Fruit3_Fruit3 ; Fruit3_seed ; seed_seed ; Fruit3_Fruit3 ; Fruit3_seed ; seed_seed
benzoate	a_tocopherol	-0.195029	0.28801	0.483039	0.132301	21	leaf1_Fruit1 ; leaf1_Fruit2 ; leaf1_Fruit3 ; leaf2_Fruit1 ; leaf2_Fruit2 ; leaf2_Fruit3 ; Fruit1_Fruit1 ; Fruit1_Fruit2 ; Fruit1_Fruit3 ; Fruit2_Fruit2 ; Fruit2_Fruit3 ; Fruit3_Fruit3 ; Fruit1_Fruit1 ; Fruit1_Fruit2 ; Fruit1_Fruit3 ; Fruit1_seed ; Fruit2_Fruit2 ; Fruit2_Fruit3 ; Fruit2_seed ; Fruit3_Fruit3 ; Fruit3_seed
inositol	xylose	-0.0835263	0.265509	0.349035	0.132325	7	leaf1_Fruit3 ; leaf2_Fruit3 ; Fruit1_Fruit3 ; Fruit2_Fruit3 ; Fruit3_Fruit3 ; Fruit3_Fruit3 ; Fruit3_seed
Cellobiose	maltitol	-0.150076	0.213776	0.363853	0.132352	6	leaf2_Fruit1 ; leaf2_Fruit2 ; leaf2_Fruit3 ; Fruit1_seed ; Fruit2_seed ; Fruit3_seed
butirate	Caffeic acid, trans	-0.1621	0.242535	0.404634	0.132491	14	leaf1_leaf1 ; leaf1_leaf2 ; leaf2_leaf2 ; leaf1_leaf1 ; leaf1_leaf2 ; leaf1_Fruit1 ; leaf1_Fruit2 ; leaf1_Fruit3 ; leaf1_seed ; leaf2_leaf2 ; leaf2_Fruit1 ; leaf2_Fruit2 ; leaf2_Fruit3 ; leaf2_seed
Glycolic acid	s_me_cysteine	-0.188158	0.14771	0.335868	0.132496	6	leaf1_Fruit1 ; leaf1_Fruit2 ; leaf2_Fruit1 ; leaf2_Fruit2 ; Fruit1_seed ; Fruit2_seed
valine	raffinose	-0.188479	0.268157	0.456636	0.132511	14	leaf1_Fruit3 ; leaf1_seed ; leaf2_Fruit3 ; leaf2_seed ; Fruit1_Fruit3 ; Fruit1_seed ; Fruit2_Fruit3 ; Fruit2_seed ; Fruit3_Fruit3 ; Fruit3_seed ; seed_seed ; Fruit3_Fruit3 ; Fruit3_seed ; seed_seed
butirate	raffinose	-0.168061	0.233913	0.401973	0.13252	14	leaf1_Fruit3 ; leaf1_seed ; leaf2_Fruit3 ; leaf2_seed ; Fruit1_Fruit3 ; Fruit1_seed ; Fruit2_Fruit3 ; Fruit2_seed ; Fruit3_Fruit3 ; Fruit3_seed ; seed_seed ; Fruit3_Fruit3 ; Fruit3_seed ; seed_seed
s_me_cysteine	galactose	-0.286355	-0.098912	0.187443	0.132542	2	Fruit1_Fruit3 ; Fruit2_Fruit3
malate	saccharate_6	-0.306673	0.338149	0.644822	0.132603	35	leaf1_leaf1 ; leaf1_leaf2 ; leaf1_Fruit1 ; leaf1_Fruit2 ; leaf1_Fruit3 ; leaf2_leaf2 ; leaf2_Fruit1 ; leaf2_Fruit2 ; leaf2_Fruit3 ; Fruit1_Fruit1 ; Fruit1_Fruit2 ; Fruit1_Fruit3 ; Fruit2_Fruit2 ; Fruit2_Fruit3 ; Fruit3_Fruit3 ; leaf1_leaf1 ; leaf1_leaf2 ; leaf1_Fruit1 ; leaf1_Fruit2 ; leaf1_Fruit3 ; leaf1_seed ; leaf2_leaf2 ; leaf2_Fruit1 ; leaf2_Fruit2 ; leaf2_Fruit3 ; leaf2_seed ; Fruit1_Fruit1…
phenylalanine	Lyxose	-0.27697	0.118885	0.395855	0.132655	7	leaf1_leaf2 ; leaf2_leaf2 ; leaf2_leaf2 ; leaf2_Fruit1 ; leaf2_Fruit2 ; leaf2_Fruit3 ; leaf2_seed
dehydroascorbate	fa18_2	-0.18279	0.250566	0.433356	0.13271	10	leaf2_Fruit1 ; leaf2_Fruit2 ; Fruit1_Fruit1 ; Fruit1_Fruit2 ; Fruit2_Fruit2 ; Fruit1_Fruit1 ; Fruit1_Fruit2 ; Fruit1_Fruit3 ; Fruit2_Fruit2 ; Fruit2_Fruit3
isocitrate	shikimate	-0.222693	0.143933	0.366625	0.132726	7	leaf2_Fruit1 ; leaf2_Fruit2 ; leaf2_Fruit3 ; Fruit3_Fruit3 ; Fruit1_Fruit3 ; Fruit2_Fruit3 ; Fruit3_Fruit3
saccharate_6	octadecanoate	-0.190476	0.202631	0.393106	0.132729	11	leaf1_Fruit3 ; leaf1_seed ; leaf2_Fruit3 ; leaf2_seed ; Fruit1_Fruit3 ; Fruit1_seed ; Fruit2_Fruit3 ; Fruit2_seed ; Fruit3_Fruit3 ; Fruit3_seed ; Fruit3_Fruit3
Glycolic acid	glycerate_3p	-0.251428	0.149703	0.401131	0.132796	9	leaf1_Fruit1 ; leaf1_Fruit2 ; leaf1_Fruit3 ; leaf2_Fruit1 ; leaf2_Fruit2 ; leaf2_Fruit3 ; Fruit1_seed ; Fruit2_seed ; Fruit3_seed
pyruv	succinate	-0.226669	0.250918	0.477587	0.132834	28	leaf1_leaf1 ; leaf1_leaf2 ; leaf1_Fruit1 ; leaf1_Fruit2 ; leaf1_Fruit3 ; leaf1_seed ; leaf2_leaf2 ; leaf2_Fruit1 ; leaf2_Fruit2 ; leaf2_Fruit3 ; leaf2_seed ; Fruit3_Fruit3 ; Fruit3_seed ; seed_seed ; leaf1_leaf1 ; leaf1_leaf2 ; leaf1_Fruit3 ; leaf1_seed ; leaf2_leaf2 ; leaf2_Fruit3 ; leaf2_seed ; Fruit1_Fruit3 ; Fruit1_seed ; Fruit2_Fruit3 ; Fruit2_seed ; Fruit3_Fruit3 ; Fruit3_seed ; seed_seed
pyruv	Glucose, 2-amino-2-deoxy	-0.203608	0.11857	0.322178	0.132836	5	leaf1_leaf2 ; leaf2_leaf2 ; leaf2_leaf2 ; leaf2_Fruit3 ; leaf2_seed
lysine	citramalate	-0.146168	0.317474	0.463642	0.132863	18	leaf2_Fruit1 ; leaf2_Fruit2 ; leaf2_Fruit3 ; Fruit1_Fruit1 ; Fruit1_Fruit2 ; Fruit1_Fruit3 ; Fruit2_Fruit2 ; Fruit2_Fruit3 ; Fruit3_Fruit3 ; Fruit1_Fruit1 ; Fruit1_Fruit2 ; Fruit1_Fruit3 ; Fruit1_seed ; Fruit2_Fruit2 ; Fruit2_Fruit3 ; Fruit2_seed ; Fruit3_Fruit3 ; Fruit3_seed
glutamine	urea	-0.250454	0.214253	0.464706	0.132949	15	leaf1_leaf1 ; leaf1_leaf2 ; leaf1_Fruit3 ; leaf1_seed ; leaf2_leaf2 ; leaf2_Fruit3 ; leaf2_seed ; Fruit3_Fruit3 ; Fruit3_seed ; leaf1_leaf1 ; leaf1_leaf2 ; leaf1_Fruit3 ; leaf2_leaf2 ; leaf2_Fruit3 ; Fruit3_Fruit3
b_alanine	Glycolic acid	-0.266193	0.285124	0.551317	0.133091	21	leaf1_leaf1 ; leaf1_leaf2 ; leaf1_seed ; leaf2_leaf2 ; leaf2_seed ; Fruit1_seed ; Fruit2_seed ; Fruit3_seed ; seed_seed ; leaf1_leaf1 ; leaf1_leaf2 ; leaf1_Fruit1 ; leaf1_Fruit2 ; leaf1_Fruit3 ; leaf1_seed ; leaf2_leaf2 ; leaf2_Fruit1 ; leaf2_Fruit2 ; leaf2_Fruit3 ; leaf2_seed ; seed_seed
Ornithine	leucine	-0.0703099	0.362637	0.432947	0.133094	9	leaf1_Fruit1 ; leaf1_Fruit2 ; leaf1_Fruit3 ; leaf2_Fruit1 ; leaf2_Fruit2 ; leaf2_Fruit3 ; Fruit1_seed ; Fruit2_seed ; Fruit3_seed
l_ascorbate	fa18_0	-0.292122	0.109887	0.402009	0.133134	8	Fruit1_Fruit1 ; Fruit1_Fruit2 ; Fruit2_Fruit2 ; Fruit1_Fruit1 ; Fruit1_Fruit2 ; Fruit1_Fruit3 ; Fruit2_Fruit2 ; Fruit2_Fruit3
dehydroascorbate	Aconitate	-0.299846	0.09764	0.397486	0.133168	10	leaf2_Fruit1 ; leaf2_Fruit2 ; Fruit1_Fruit1 ; Fruit1_Fruit2 ; Fruit2_Fruit2 ; Fruit1_Fruit1 ; Fruit1_Fruit2 ; Fruit1_Fruit3 ; Fruit2_Fruit2 ; Fruit2_Fruit3
Caffeic acid, cis	fructose_6p	-0.136713	0.286544	0.423257	0.133205	9	leaf1_leaf2 ; leaf1_Fruit1 ; leaf1_Fruit2 ; leaf1_Fruit3 ; leaf2_leaf2 ; leaf2_Fruit1 ; leaf2_Fruit2 ; leaf2_Fruit3 ; leaf2_leaf2
proline	fa18_0	-0.267313	0.235199	0.502512	0.133312	14	leaf1_Fruit1 ; leaf1_Fruit2 ; leaf2_Fruit1 ; leaf2_Fruit2 ; Fruit1_Fruit1 ; Fruit1_Fruit2 ; Fruit2_Fruit2 ; Fruit1_Fruit1 ; Fruit1_Fruit2 ; Fruit1_Fruit3 ; Fruit1_seed ; Fruit2_Fruit2 ; Fruit2_Fruit3 ; Fruit2_seed
urea	uracil	-0.27717	0.234165	0.511335	0.133312	23	leaf1_leaf2 ; leaf1_Fruit1 ; leaf1_Fruit2 ; leaf1_Fruit3 ; leaf1_seed ; leaf2_leaf2 ; leaf2_Fruit1 ; leaf2_Fruit2 ; leaf2_Fruit3 ; leaf2_seed ; Fruit3_Fruit3 ; Fruit3_seed ; seed_seed ; leaf2_leaf2 ; leaf2_Fruit3 ; leaf2_seed ; Fruit1_Fruit3 ; Fruit1_seed ; Fruit2_Fruit3 ; Fruit2_seed ; Fruit3_Fruit3 ; Fruit3_seed ; seed_seed
glucose_6p	tryptophan	-0.133142	0.308947	0.442089	0.133378	29	leaf1_leaf2 ; leaf1_Fruit1 ; leaf1_Fruit2 ; leaf1_Fruit3 ; leaf1_seed ; leaf2_leaf2 ; leaf2_Fruit1 ; leaf2_Fruit2 ; leaf2_Fruit3 ; leaf2_seed ; Fruit1_Fruit1 ; Fruit1_Fruit2 ; Fruit1_Fruit3 ; Fruit1_seed ; Fruit2_Fruit2 ; Fruit2_Fruit3 ; Fruit2_seed ; Fruit3_Fruit3 ; Fruit3_seed ; leaf2_leaf2 ; leaf2_Fruit1 ; leaf2_Fruit2 ; leaf2_Fruit3 ; Fruit1_Fruit1 ; Fruit1_Fruit2 ; Fruit1_Fruit3 ; Fruit2_Fru…
isocitrate	nico_amid	-0.0604712	0.170571	0.231042	0.133392	3	leaf2_Fruit3 ; Fruit3_Fruit3 ; Fruit3_Fruit3
pyruv	mannose	-0.254301	0.039826	0.294127	0.133454	5	leaf1_Fruit3 ; leaf2_Fruit3 ; Fruit3_Fruit3 ; Fruit3_Fruit3 ; Fruit3_seed
Rhamnose	putrescine	-0.226762	0.323152	0.549913	0.133473	23	leaf1_leaf2 ; leaf1_Fruit1 ; leaf1_Fruit2 ; leaf1_Fruit3 ; leaf1_seed ; leaf2_leaf2 ; leaf2_Fruit1 ; leaf2_Fruit2 ; leaf2_Fruit3 ; leaf2_seed ; Fruit1_Fruit1 ; Fruit1_Fruit2 ; Fruit1_Fruit3 ; Fruit1_seed ; Fruit2_Fruit2 ; Fruit2_Fruit3 ; Fruit2_seed ; leaf2_leaf2 ; leaf2_Fruit1 ; leaf2_Fruit2 ; Fruit1_Fruit1 ; Fruit1_Fruit2 ; Fruit2_Fruit2
glycine	Glycolic acid	-0.288787	0.262565	0.551352	0.133566	21	leaf1_leaf1 ; leaf1_leaf2 ; leaf1_seed ; leaf2_leaf2 ; leaf2_seed ; Fruit1_seed ; Fruit2_seed ; Fruit3_seed ; seed_seed ; leaf1_leaf1 ; leaf1_leaf2 ; leaf1_Fruit1 ; leaf1_Fruit2 ; leaf1_Fruit3 ; leaf1_seed ; leaf2_leaf2 ; leaf2_Fruit1 ; leaf2_Fruit2 ; leaf2_Fruit3 ; leaf2_seed ; seed_seed
trehalose	lysine	-0.267346	0.282778	0.550124	0.133663	35	leaf1_leaf2 ; leaf1_Fruit1 ; leaf1_Fruit2 ; leaf1_Fruit3 ; leaf1_seed ; leaf2_leaf2 ; leaf2_Fruit1 ; leaf2_Fruit2 ; leaf2_Fruit3 ; leaf2_seed ; Fruit1_Fruit1 ; Fruit1_Fruit2 ; Fruit1_Fruit3 ; Fruit1_seed ; Fruit2_Fruit2 ; Fruit2_Fruit3 ; Fruit2_seed ; Fruit3_Fruit3 ; Fruit3_seed ; seed_seed ; leaf2_leaf2 ; leaf2_Fruit1 ; leaf2_Fruit2 ; leaf2_Fruit3 ; leaf2_seed ; Fruit1_Fruit1 ; Fruit1_Fruit2 ; F…
homoserine	glycerate_3p	-0.221026	0.288788	0.509814	0.133686	15	leaf2_Fruit1 ; leaf2_Fruit2 ; leaf2_Fruit3 ; Fruit1_Fruit1 ; Fruit1_Fruit2 ; Fruit1_Fruit3 ; Fruit2_Fruit2 ; Fruit2_Fruit3 ; Fruit3_Fruit3 ; Fruit1_Fruit1 ; Fruit1_Fruit2 ; Fruit1_Fruit3 ; Fruit2_Fruit2 ; Fruit2_Fruit3 ; Fruit3_Fruit3
quinate	nico_amid	-0.0747037	0.211473	0.286177	0.13369	5	leaf2_Fruit3 ; Fruit1_Fruit3 ; Fruit2_Fruit3 ; Fruit3_Fruit3 ; Fruit3_Fruit3
fructose	cysteine	-0.192109	0.325537	0.517647	0.133723	13	leaf1_Fruit1 ; leaf1_Fruit2 ; leaf1_Fruit3 ; leaf2_Fruit1 ; leaf2_Fruit2 ; leaf2_Fruit3 ; Fruit3_Fruit3 ; Fruit1_Fruit3 ; Fruit1_seed ; Fruit2_Fruit3 ; Fruit2_seed ; Fruit3_Fruit3 ; Fruit3_seed
leucine	salicylate	-0.201269	0.111413	0.312682	0.133819	7	Fruit1_Fruit3 ; Fruit1_seed ; Fruit2_Fruit3 ; Fruit2_seed ; Fruit3_Fruit3 ; Fruit3_seed ; Fruit3_Fruit3
Glucose, 2-amino-2-deoxy	leucine	-0.213132	0.0270993	0.240231	0.133832	3	leaf2_Fruit1 ; leaf2_Fruit2 ; leaf2_Fruit3
sucrose	valine	-0.267111	0.265475	0.532586	0.13386	42	leaf1_leaf1 ; leaf1_leaf2 ; leaf1_Fruit1 ; leaf1_Fruit2 ; leaf1_Fruit3 ; leaf1_seed ; leaf2_leaf2 ; leaf2_Fruit1 ; leaf2_Fruit2 ; leaf2_Fruit3 ; leaf2_seed ; Fruit1_Fruit1 ; Fruit1_Fruit2 ; Fruit1_Fruit3 ; Fruit1_seed ; Fruit2_Fruit2 ; Fruit2_Fruit3 ; Fruit2_seed ; Fruit3_Fruit3 ; Fruit3_seed ; seed_seed ; leaf1_leaf1 ; leaf1_leaf2 ; leaf1_Fruit1 ; leaf1_Fruit2 ; leaf1_Fruit3 ; leaf1_seed ; leaf2…
threonine	Melezitose	-0.0674584	0.383328	0.450787	0.133866	21	leaf1_Fruit1 ; leaf1_Fruit2 ; leaf1_seed ; leaf2_Fruit1 ; leaf2_Fruit2 ; leaf2_seed ; Fruit1_Fruit1 ; Fruit1_Fruit2 ; Fruit1_seed ; Fruit2_Fruit2 ; Fruit2_seed ; Fruit3_seed ; seed_seed ; Fruit1_Fruit1 ; Fruit1_Fruit2 ; Fruit1_Fruit3 ; Fruit1_seed ; Fruit2_Fruit2 ; Fruit2_Fruit3 ; Fruit2_seed ; seed_seed
Tyramine	citramalate	-0.19746	0.279709	0.477169	0.133929	9	leaf1_Fruit1 ; leaf1_Fruit2 ; leaf1_Fruit3 ; leaf2_Fruit1 ; leaf2_Fruit2 ; leaf2_Fruit3 ; Fruit1_seed ; Fruit2_seed ; Fruit3_seed
phosphate	Caffeic acid, cis	-0.11028	0.290514	0.400795	0.133944	10	leaf1_leaf1 ; leaf1_leaf2 ; leaf2_leaf2 ; leaf1_leaf1 ; leaf1_leaf2 ; leaf1_Fruit3 ; leaf1_seed ; leaf2_leaf2 ; leaf2_Fruit3 ; leaf2_seed
succinate	Caffeic acid, cis	-0.154344	0.311423	0.465767	0.133958	14	leaf1_leaf1 ; leaf1_leaf2 ; leaf2_leaf2 ; leaf1_leaf1 ; leaf1_leaf2 ; leaf1_Fruit1 ; leaf1_Fruit2 ; leaf1_Fruit3 ; leaf1_seed ; leaf2_leaf2 ; leaf2_Fruit1 ; leaf2_Fruit2 ; leaf2_Fruit3 ; leaf2_seed
proline	Glycolic acid	-0.296249	0.189228	0.485477	0.133978	21	leaf1_leaf1 ; leaf1_leaf2 ; leaf1_seed ; leaf2_leaf2 ; leaf2_seed ; Fruit1_seed ; Fruit2_seed ; Fruit3_seed ; seed_seed ; leaf1_leaf1 ; leaf1_leaf2 ; leaf1_Fruit1 ; leaf1_Fruit2 ; leaf1_Fruit3 ; leaf1_seed ; leaf2_leaf2 ; leaf2_Fruit1 ; leaf2_Fruit2 ; leaf2_Fruit3 ; leaf2_seed ; seed_seed
malate	cysteine	-0.226742	0.232396	0.459138	0.134009	21	leaf1_Fruit1 ; leaf1_Fruit2 ; leaf1_Fruit3 ; leaf2_Fruit1 ; leaf2_Fruit2 ; leaf2_Fruit3 ; Fruit1_Fruit1 ; Fruit1_Fruit2 ; Fruit1_Fruit3 ; Fruit2_Fruit2 ; Fruit2_Fruit3 ; Fruit3_Fruit3 ; Fruit1_Fruit1 ; Fruit1_Fruit2 ; Fruit1_Fruit3 ; Fruit1_seed ; Fruit2_Fruit2 ; Fruit2_Fruit3 ; Fruit2_seed ; Fruit3_Fruit3 ; Fruit3_seed
Mannitol	raffinose	-0.192576	0.135632	0.328208	0.134066	7	Fruit1_Fruit3 ; Fruit1_seed ; Fruit2_Fruit3 ; Fruit2_seed ; seed_seed ; Fruit3_seed ; seed_seed
glycine	glycerate_3p	-0.226726	0.292963	0.519689	0.134072	21	leaf1_Fruit1 ; leaf1_Fruit2 ; leaf1_Fruit3 ; leaf2_Fruit1 ; leaf2_Fruit2 ; leaf2_Fruit3 ; Fruit1_Fruit1 ; Fruit1_Fruit2 ; Fruit1_Fruit3 ; Fruit2_Fruit2 ; Fruit2_Fruit3 ; Fruit3_Fruit3 ; Fruit1_Fruit1 ; Fruit1_Fruit2 ; Fruit1_Fruit3 ; Fruit1_seed ; Fruit2_Fruit2 ; Fruit2_Fruit3 ; Fruit2_seed ; Fruit3_Fruit3 ; Fruit3_seed
Dopamine	glycerate_3p	-0.0123486	0.229424	0.241773	0.134079	3	leaf2_Fruit1 ; leaf2_Fruit2 ; leaf2_Fruit3
benzoate	Pyroglutamic acid	-0.23369	0.101748	0.335438	0.134179	7	leaf1_leaf2 ; leaf2_leaf2 ; leaf2_leaf2 ; leaf2_Fruit1 ; leaf2_Fruit2 ; leaf2_Fruit3 ; leaf2_seed
isocitrate	putrescine	-0.120827	0.260759	0.381586	0.134181	12	leaf2_leaf2 ; leaf2_Fruit1 ; leaf2_Fruit2 ; leaf2_Fruit3 ; leaf2_seed ; Fruit3_Fruit3 ; Fruit3_seed ; leaf2_leaf2 ; leaf2_Fruit3 ; Fruit1_Fruit3 ; Fruit2_Fruit3 ; Fruit3_Fruit3
Serine, O-acetyl-	glycerol_1p	-0.203415	0.0783491	0.281764	0.1342	4	leaf2_Fruit1 ; leaf2_Fruit2 ; leaf2_Fruit3 ; leaf2_seed
leucine	histidine	0.136208	0.411416	0.275208	0.134214	4	Fruit1_Fruit3 ; Fruit2_Fruit3 ; Fruit3_Fruit3 ; Fruit3_Fruit3
dehydroascorbate	nicotinate_2	-0.164225	0.260725	0.42495	0.134238	14	leaf2_leaf2 ; leaf2_Fruit3 ; leaf2_seed ; Fruit1_Fruit3 ; Fruit1_seed ; Fruit2_Fruit3 ; Fruit2_seed ; Fruit3_Fruit3 ; Fruit3_seed ; leaf2_leaf2 ; leaf2_Fruit1 ; leaf2_Fruit2 ; leaf2_Fruit3 ; Fruit3_Fruit3
sucrose	Isomaltose	-0.178036	0.252905	0.430941	0.134295	21	leaf1_Fruit1 ; leaf1_Fruit2 ; leaf1_seed ; leaf2_Fruit1 ; leaf2_Fruit2 ; leaf2_seed ; Fruit1_Fruit1 ; Fruit1_Fruit2 ; Fruit1_seed ; Fruit2_Fruit2 ; Fruit2_seed ; Fruit3_seed ; seed_seed ; Fruit1_Fruit1 ; Fruit1_Fruit2 ; Fruit1_Fruit3 ; Fruit1_seed ; Fruit2_Fruit2 ; Fruit2_Fruit3 ; Fruit2_seed ; seed_seed
phosphate	Isomaltose	-0.207241	0.294526	0.501767	0.134361	13	leaf1_Fruit1 ; leaf1_Fruit2 ; leaf1_seed ; leaf2_Fruit1 ; leaf2_Fruit2 ; leaf2_seed ; Fruit3_seed ; seed_seed ; Fruit1_Fruit3 ; Fruit1_seed ; Fruit2_Fruit3 ; Fruit2_seed ; seed_seed
trehalose	putrescine	-0.277395	0.258673	0.536068	0.134417	35	leaf1_leaf2 ; leaf1_Fruit1 ; leaf1_Fruit2 ; leaf1_Fruit3 ; leaf1_seed ; leaf2_leaf2 ; leaf2_Fruit1 ; leaf2_Fruit2 ; leaf2_Fruit3 ; leaf2_seed ; Fruit1_Fruit1 ; Fruit1_Fruit2 ; Fruit1_Fruit3 ; Fruit1_seed ; Fruit2_Fruit2 ; Fruit2_Fruit3 ; Fruit2_seed ; Fruit3_Fruit3 ; Fruit3_seed ; seed_seed ; leaf2_leaf2 ; leaf2_Fruit1 ; leaf2_Fruit2 ; leaf2_Fruit3 ; leaf2_seed ; Fruit1_Fruit1 ; Fruit1_Fruit2 ; F…
threonine	maltitol	-0.314027	0.322509	0.636536	0.134546	21	leaf1_Fruit1 ; leaf1_Fruit2 ; leaf1_Fruit3 ; leaf2_Fruit1 ; leaf2_Fruit2 ; leaf2_Fruit3 ; Fruit1_Fruit1 ; Fruit1_Fruit2 ; Fruit1_Fruit3 ; Fruit2_Fruit2 ; Fruit2_Fruit3 ; Fruit3_Fruit3 ; Fruit1_Fruit1 ; Fruit1_Fruit2 ; Fruit1_Fruit3 ; Fruit1_seed ; Fruit2_Fruit2 ; Fruit2_Fruit3 ; Fruit2_seed ; Fruit3_Fruit3 ; Fruit3_seed
glutamine	Quinic acid, 3-caffeoyl-trans	-0.156829	0.127071	0.2839	0.134656	4	leaf1_leaf2 ; leaf2_leaf2 ; leaf2_leaf2 ; leaf2_Fruit3
glucose_6p	a_tocopherol	-0.165494	0.262751	0.428245	0.13473	18	leaf1_Fruit1 ; leaf1_Fruit2 ; leaf1_Fruit3 ; leaf2_Fruit1 ; leaf2_Fruit2 ; leaf2_Fruit3 ; Fruit1_Fruit1 ; Fruit1_Fruit2 ; Fruit1_Fruit3 ; Fruit2_Fruit2 ; Fruit2_Fruit3 ; Fruit3_Fruit3 ; Fruit1_Fruit1 ; Fruit1_Fruit2 ; Fruit1_Fruit3 ; Fruit2_Fruit2 ; Fruit2_Fruit3 ; Fruit3_Fruit3
inositol	Rhamnose	-0.154867	0.430647	0.585515	0.134743	28	leaf1_leaf1 ; leaf1_leaf2 ; leaf1_Fruit1 ; leaf1_Fruit2 ; leaf2_leaf2 ; leaf2_Fruit1 ; leaf2_Fruit2 ; Fruit1_Fruit1 ; Fruit1_Fruit2 ; Fruit2_Fruit2 ; leaf1_leaf1 ; leaf1_leaf2 ; leaf1_Fruit1 ; leaf1_Fruit2 ; leaf1_Fruit3 ; leaf1_seed ; leaf2_leaf2 ; leaf2_Fruit1 ; leaf2_Fruit2 ; leaf2_Fruit3 ; leaf2_seed ; Fruit1_Fruit1 ; Fruit1_Fruit2 ; Fruit1_Fruit3 ; Fruit1_seed ; Fruit2_Fruit2 ; Fruit2_Fruit3…
phenylalanine	Cellobiose	-0.227272	0.19003	0.417302	0.134755	14	leaf1_leaf2 ; leaf1_seed ; leaf2_leaf2 ; leaf2_seed ; Fruit1_seed ; Fruit2_seed ; Fruit3_seed ; seed_seed ; leaf2_leaf2 ; leaf2_Fruit1 ; leaf2_Fruit2 ; leaf2_Fruit3 ; leaf2_seed ; seed_seed
phenylalanine	Sorbitol	-0.278898	0.249625	0.528524	0.134826	21	leaf1_Fruit1 ; leaf1_Fruit2 ; leaf1_seed ; leaf2_Fruit1 ; leaf2_Fruit2 ; leaf2_seed ; Fruit1_Fruit1 ; Fruit1_Fruit2 ; Fruit1_seed ; Fruit2_Fruit2 ; Fruit2_seed ; Fruit3_seed ; seed_seed ; Fruit1_Fruit1 ; Fruit1_Fruit2 ; Fruit1_Fruit3 ; Fruit1_seed ; Fruit2_Fruit2 ; Fruit2_Fruit3 ; Fruit2_seed ; seed_seed
Proline, 4-hydroxy	citramalate	-0.17689	0.0767991	0.253689	0.134848	3	leaf2_Fruit1 ; leaf2_Fruit2 ; leaf2_Fruit3
alanine	fa18_0	-0.229595	0.259946	0.489542	0.134868	14	leaf1_Fruit1 ; leaf1_Fruit2 ; leaf2_Fruit1 ; leaf2_Fruit2 ; Fruit1_Fruit1 ; Fruit1_Fruit2 ; Fruit2_Fruit2 ; Fruit1_Fruit1 ; Fruit1_Fruit2 ; Fruit1_Fruit3 ; Fruit1_seed ; Fruit2_Fruit2 ; Fruit2_Fruit3 ; Fruit2_seed
succinate	dehydroascorbate	-0.192249	0.301436	0.493684	0.134924	28	leaf1_leaf2 ; leaf1_Fruit1 ; leaf1_Fruit2 ; leaf1_Fruit3 ; leaf2_leaf2 ; leaf2_Fruit1 ; leaf2_Fruit2 ; leaf2_Fruit3 ; Fruit1_Fruit1 ; Fruit1_Fruit2 ; Fruit1_Fruit3 ; Fruit2_Fruit2 ; Fruit2_Fruit3 ; Fruit3_Fruit3 ; leaf2_leaf2 ; leaf2_Fruit1 ; leaf2_Fruit2 ; leaf2_Fruit3 ; leaf2_seed ; Fruit1_Fruit1 ; Fruit1_Fruit2 ; Fruit1_Fruit3 ; Fruit1_seed ; Fruit2_Fruit2 ; Fruit2_Fruit3 ; Fruit2_seed ; Fruit…
Inositol-1-phosphate	threonate	-0.126095	0.232421	0.358516	0.134936	11	leaf2_Fruit1 ; leaf2_Fruit2 ; leaf2_Fruit3 ; Fruit1_Fruit1 ; Fruit1_Fruit2 ; Fruit1_Fruit3 ; Fruit2_Fruit2 ; Fruit2_Fruit3 ; Fruit1_Fruit1 ; Fruit1_Fruit2 ; Fruit2_Fruit2
fumarate	Aconitate	-0.108549	0.28664	0.395189	0.135041	14	leaf1_Fruit1 ; leaf1_Fruit2 ; leaf2_Fruit1 ; leaf2_Fruit2 ; Fruit1_Fruit1 ; Fruit1_Fruit2 ; Fruit2_Fruit2 ; Fruit1_Fruit1 ; Fruit1_Fruit2 ; Fruit1_Fruit3 ; Fruit1_seed ; Fruit2_Fruit2 ; Fruit2_Fruit3 ; Fruit2_seed
galactorinate_l14	Sorbitol	-0.320923	0.171031	0.491954	0.135068	10	leaf2_Fruit1 ; leaf2_Fruit2 ; leaf2_seed ; Fruit3_seed ; seed_seed ; Fruit1_Fruit3 ; Fruit1_seed ; Fruit2_Fruit3 ; Fruit2_seed ; seed_seed
saccharate_6	s_me_cysteine	-0.299096	0.122699	0.421795	0.135145	12	leaf1_Fruit1 ; leaf1_Fruit2 ; leaf2_Fruit1 ; leaf2_Fruit2 ; Fruit1_Fruit1 ; Fruit1_Fruit2 ; Fruit2_Fruit2 ; Fruit1_Fruit1 ; Fruit1_Fruit2 ; Fruit1_Fruit3 ; Fruit2_Fruit2 ; Fruit2_Fruit3
Rhamnose	raffinose	-0.206117	0.205556	0.411674	0.13522	8	leaf1_Fruit3 ; leaf1_seed ; leaf2_Fruit3 ; leaf2_seed ; Fruit1_Fruit3 ; Fruit1_seed ; Fruit2_Fruit3 ; Fruit2_seed
inositol	Glycolic acid	-0.245725	0.263275	0.509001	0.135228	21	leaf1_leaf1 ; leaf1_leaf2 ; leaf1_seed ; leaf2_leaf2 ; leaf2_seed ; Fruit1_seed ; Fruit2_seed ; Fruit3_seed ; seed_seed ; leaf1_leaf1 ; leaf1_leaf2 ; leaf1_Fruit1 ; leaf1_Fruit2 ; leaf1_Fruit3 ; leaf1_seed ; leaf2_leaf2 ; leaf2_Fruit1 ; leaf2_Fruit2 ; leaf2_Fruit3 ; leaf2_seed ; seed_seed
phosphate	galactose	-0.233397	0.132451	0.365848	0.135234	5	leaf1_Fruit3 ; leaf2_Fruit3 ; Fruit3_Fruit3 ; Fruit3_Fruit3 ; Fruit3_seed
proline	fa16_0	-0.230911	0.309396	0.540308	0.135328	14	leaf1_Fruit1 ; leaf1_Fruit2 ; leaf2_Fruit1 ; leaf2_Fruit2 ; Fruit1_Fruit1 ; Fruit1_Fruit2 ; Fruit2_Fruit2 ; Fruit1_Fruit1 ; Fruit1_Fruit2 ; Fruit1_Fruit3 ; Fruit1_seed ; Fruit2_Fruit2 ; Fruit2_Fruit3 ; Fruit2_seed
fucose	Quinic acid, 3-caffeoyl-trans	-0.274755	0.0329097	0.307665	0.135395	6	leaf1_leaf2 ; leaf2_leaf2 ; leaf2_leaf2 ; leaf2_Fruit1 ; leaf2_Fruit2 ; leaf2_Fruit3
Glycolic acid	nicotinate_2	-0.293993	0.08136	0.375353	0.135476	11	leaf1_leaf2 ; leaf1_Fruit3 ; leaf1_seed ; leaf2_leaf2 ; leaf2_Fruit3 ; leaf2_seed ; seed_seed ; leaf2_leaf2 ; leaf2_seed ; Fruit3_seed ; seed_seed
aspartate	Tyramine	-0.20111	0.280776	0.481886	0.135589	15	leaf1_leaf1 ; leaf1_leaf2 ; leaf1_seed ; leaf2_leaf2 ; leaf2_seed ; Fruit3_seed ; seed_seed ; leaf1_leaf1 ; leaf1_leaf2 ; leaf1_Fruit3 ; leaf1_seed ; leaf2_leaf2 ; leaf2_Fruit3 ; leaf2_seed ; seed_seed
quinate	octadecanoate	-0.206796	0.16349	0.370286	0.135606	9	leaf2_Fruit3 ; leaf2_seed ; Fruit1_Fruit3 ; Fruit1_seed ; Fruit2_Fruit3 ; Fruit2_seed ; Fruit3_Fruit3 ; Fruit3_seed ; Fruit3_Fruit3
inositol	Isomaltose	-0.183979	0.290529	0.474508	0.135618	21	leaf1_Fruit1 ; leaf1_Fruit2 ; leaf1_seed ; leaf2_Fruit1 ; leaf2_Fruit2 ; leaf2_seed ; Fruit1_Fruit1 ; Fruit1_Fruit2 ; Fruit1_seed ; Fruit2_Fruit2 ; Fruit2_seed ; Fruit3_seed ; seed_seed ; Fruit1_Fruit1 ; Fruit1_Fruit2 ; Fruit1_Fruit3 ; Fruit1_seed ; Fruit2_Fruit2 ; Fruit2_Fruit3 ; Fruit2_seed ; seed_seed
maltose	leucine	-0.207007	0.251855	0.458863	0.135622	21	leaf1_Fruit1 ; leaf1_Fruit2 ; leaf1_Fruit3 ; leaf2_Fruit1 ; leaf2_Fruit2 ; leaf2_Fruit3 ; Fruit1_Fruit1 ; Fruit1_Fruit2 ; Fruit1_Fruit3 ; Fruit2_Fruit2 ; Fruit2_Fruit3 ; Fruit3_Fruit3 ; Fruit1_Fruit1 ; Fruit1_Fruit2 ; Fruit1_Fruit3 ; Fruit1_seed ; Fruit2_Fruit2 ; Fruit2_Fruit3 ; Fruit2_seed ; Fruit3_Fruit3 ; Fruit3_seed
tryptophan	citramalate	-0.217137	0.272432	0.489569	0.135662	18	leaf2_Fruit1 ; leaf2_Fruit2 ; leaf2_Fruit3 ; Fruit1_Fruit1 ; Fruit1_Fruit2 ; Fruit1_Fruit3 ; Fruit2_Fruit2 ; Fruit2_Fruit3 ; Fruit3_Fruit3 ; Fruit1_Fruit1 ; Fruit1_Fruit2 ; Fruit1_Fruit3 ; Fruit1_seed ; Fruit2_Fruit2 ; Fruit2_Fruit3 ; Fruit2_seed ; Fruit3_Fruit3 ; Fruit3_seed
glutamate	Arabinose	-0.266456	0.137664	0.40412	0.135697	8	leaf1_Fruit1 ; leaf1_Fruit2 ; leaf2_Fruit1 ; leaf2_Fruit2 ; Fruit1_Fruit3 ; Fruit1_seed ; Fruit2_Fruit3 ; Fruit2_seed
arginine	l_ascorbate	-0.291596	0.199522	0.491117	0.13589	13	Fruit1_Fruit1 ; Fruit1_Fruit2 ; Fruit1_Fruit3 ; Fruit2_Fruit2 ; Fruit2_Fruit3 ; Fruit1_Fruit1 ; Fruit1_Fruit2 ; Fruit1_Fruit3 ; Fruit1_seed ; Fruit2_Fruit2 ; Fruit2_Fruit3 ; Fruit2_seed ; Fruit3_seed
tyrosine	Gentiobiose	-0.1042	0.327389	0.431589	0.135895	7	leaf1_leaf2 ; leaf2_leaf2 ; leaf2_leaf2 ; leaf2_Fruit1 ; leaf2_Fruit2 ; leaf2_Fruit3 ; leaf2_seed
malate	phenylalanine	-0.262068	0.27688	0.538949	0.135895	42	leaf1_leaf1 ; leaf1_leaf2 ; leaf1_Fruit1 ; leaf1_Fruit2 ; leaf1_Fruit3 ; leaf1_seed ; leaf2_leaf2 ; leaf2_Fruit1 ; leaf2_Fruit2 ; leaf2_Fruit3 ; leaf2_seed ; Fruit1_Fruit1 ; Fruit1_Fruit2 ; Fruit1_Fruit3 ; Fruit1_seed ; Fruit2_Fruit2 ; Fruit2_Fruit3 ; Fruit2_seed ; Fruit3_Fruit3 ; Fruit3_seed ; seed_seed ; leaf1_leaf1 ; leaf1_leaf2 ; leaf1_Fruit1 ; leaf1_Fruit2 ; leaf1_Fruit3 ; leaf1_seed ; leaf2…
nicotinate_2	a_tocopherol	-0.14362	0.22978	0.3734	0.135914	10	leaf2_Fruit1 ; leaf2_Fruit2 ; leaf2_Fruit3 ; Fruit3_Fruit3 ; Fruit1_Fruit3 ; Fruit1_seed ; Fruit2_Fruit3 ; Fruit2_seed ; Fruit3_Fruit3 ; Fruit3_seed
leucine	Aconitate	-0.113832	0.345526	0.459358	0.135991	8	Fruit1_Fruit1 ; Fruit1_Fruit2 ; Fruit2_Fruit2 ; Fruit1_Fruit1 ; Fruit1_Fruit2 ; Fruit1_Fruit3 ; Fruit2_Fruit2 ; Fruit2_Fruit3
aspartate	Inositol-1-phosphate	-0.156413	0.284162	0.440575	0.136085	13	leaf1_leaf2 ; leaf1_Fruit1 ; leaf1_Fruit2 ; leaf2_leaf2 ; leaf2_Fruit1 ; leaf2_Fruit2 ; leaf2_leaf2 ; leaf2_Fruit3 ; leaf2_seed ; Fruit1_Fruit3 ; Fruit1_seed ; Fruit2_Fruit3 ; Fruit2_seed
phenylalanine	pyruv	-0.145161	0.367764	0.512925	0.13611	28	leaf1_leaf1 ; leaf1_leaf2 ; leaf1_Fruit3 ; leaf1_seed ; leaf2_leaf2 ; leaf2_Fruit3 ; leaf2_seed ; Fruit1_Fruit3 ; Fruit1_seed ; Fruit2_Fruit3 ; Fruit2_seed ; Fruit3_Fruit3 ; Fruit3_seed ; seed_seed ; leaf1_leaf1 ; leaf1_leaf2 ; leaf1_Fruit1 ; leaf1_Fruit2 ; leaf1_Fruit3 ; leaf1_seed ; leaf2_leaf2 ; leaf2_Fruit1 ; leaf2_Fruit2 ; leaf2_Fruit3 ; leaf2_seed ; Fruit3_Fruit3 ; Fruit3_seed ; seed_seed
Inositol-1-phosphate	leucine	-0.304684	0.214276	0.518961	0.136171	11	leaf2_Fruit1 ; leaf2_Fruit2 ; leaf2_Fruit3 ; Fruit1_Fruit1 ; Fruit1_Fruit2 ; Fruit1_Fruit3 ; Fruit2_Fruit2 ; Fruit2_Fruit3 ; Fruit1_Fruit1 ; Fruit1_Fruit2 ; Fruit2_Fruit2
glutarate_2o	isocitrate	-0.361842	0.222838	0.584681	0.136274	12	leaf1_leaf2 ; leaf1_Fruit3 ; leaf2_leaf2 ; leaf2_Fruit3 ; Fruit1_Fruit3 ; Fruit2_Fruit3 ; Fruit3_Fruit3 ; leaf2_leaf2 ; leaf2_Fruit1 ; leaf2_Fruit2 ; leaf2_Fruit3 ; Fruit3_Fruit3
a_tocopherol	cysteine	-0.193937	0.260534	0.454471	0.136307	12	Fruit1_Fruit1 ; Fruit1_Fruit2 ; Fruit1_Fruit3 ; Fruit2_Fruit2 ; Fruit2_Fruit3 ; Fruit3_Fruit3 ; Fruit1_Fruit1 ; Fruit1_Fruit2 ; Fruit1_Fruit3 ; Fruit2_Fruit2 ; Fruit2_Fruit3 ; Fruit3_Fruit3
shikimate	s_me_cysteine	-0.225908	0.117993	0.3439	0.136365	8	Fruit1_Fruit1 ; Fruit1_Fruit2 ; Fruit2_Fruit2 ; Fruit1_Fruit1 ; Fruit1_Fruit2 ; Fruit1_Fruit3 ; Fruit2_Fruit2 ; Fruit2_Fruit3
Caffeic acid, trans	quinate	-0.0569696	0.264028	0.320998	0.136373	9	leaf1_leaf2 ; leaf1_Fruit1 ; leaf1_Fruit2 ; leaf1_Fruit3 ; leaf2_leaf2 ; leaf2_Fruit1 ; leaf2_Fruit2 ; leaf2_Fruit3 ; leaf2_leaf2
isoleucine	adenosine_5m	-0.0991512	0.356788	0.45594	0.136389	14	leaf1_Fruit3 ; leaf1_seed ; leaf2_Fruit3 ; leaf2_seed ; Fruit1_Fruit3 ; Fruit1_seed ; Fruit2_Fruit3 ; Fruit2_seed ; Fruit3_Fruit3 ; Fruit3_seed ; seed_seed ; Fruit3_Fruit3 ; Fruit3_seed ; seed_seed
Quinic acid, 3-caffeoyl-trans	Mannitol	-0.269655	-0.00464391	0.265011	0.136475	3	leaf2_Fruit1 ; leaf2_Fruit2 ; leaf2_seed
saccharate_6	Psicose	-0.341083	0.0803404	0.421424	0.136523	12	leaf1_leaf1 ; leaf1_leaf2 ; leaf2_leaf2 ; leaf1_leaf1 ; leaf1_leaf2 ; leaf1_Fruit1 ; leaf1_Fruit2 ; leaf1_Fruit3 ; leaf2_leaf2 ; leaf2_Fruit1 ; leaf2_Fruit2 ; leaf2_Fruit3
dehydroascorbate	Arabinose	-0.176825	0.200435	0.37726	0.136566	10	leaf2_Fruit1 ; leaf2_Fruit2 ; Fruit1_Fruit1 ; Fruit1_Fruit2 ; Fruit2_Fruit2 ; Fruit1_Fruit1 ; Fruit1_Fruit2 ; Fruit1_Fruit3 ; Fruit2_Fruit2 ; Fruit2_Fruit3
Caffeic acid, cis	lysine	-0.128411	0.242351	0.370762	0.136581	11	leaf1_leaf2 ; leaf1_Fruit1 ; leaf1_Fruit2 ; leaf1_Fruit3 ; leaf1_seed ; leaf2_leaf2 ; leaf2_Fruit1 ; leaf2_Fruit2 ; leaf2_Fruit3 ; leaf2_seed ; leaf2_leaf2
glutamine	Aconitate	-0.176371	0.172894	0.349265	0.136597	6	leaf1_Fruit1 ; leaf1_Fruit2 ; leaf2_Fruit1 ; leaf2_Fruit2 ; Fruit1_Fruit3 ; Fruit2_Fruit3
Rhamnose	Serine, O-acetyl-	-0.29217	0.0738608	0.366031	0.13667	5	leaf1_leaf2 ; leaf2_leaf2 ; leaf2_leaf2 ; leaf2_Fruit1 ; leaf2_Fruit2
lysine	Dopamine	-0.181301	0.159857	0.341158	0.136683	6	leaf2_leaf2 ; leaf2_leaf2 ; leaf2_Fruit1 ; leaf2_Fruit2 ; leaf2_Fruit3 ; leaf2_seed
serine	raffinose	-0.196914	0.266258	0.463172	0.136688	14	leaf1_Fruit3 ; leaf1_seed ; leaf2_Fruit3 ; leaf2_seed ; Fruit1_Fruit3 ; Fruit1_seed ; Fruit2_Fruit3 ; Fruit2_seed ; Fruit3_Fruit3 ; Fruit3_seed ; seed_seed ; Fruit3_Fruit3 ; Fruit3_seed ; seed_seed
methionine	Quinic acid, 3-caffeoyl-cis	-0.216514	0.131292	0.347806	0.136752	6	leaf2_leaf2 ; leaf2_leaf2 ; leaf2_Fruit1 ; leaf2_Fruit2 ; leaf2_Fruit3 ; leaf2_seed
valine	Isomaltose	-0.292355	0.246695	0.53905	0.136755	21	leaf1_Fruit1 ; leaf1_Fruit2 ; leaf1_seed ; leaf2_Fruit1 ; leaf2_Fruit2 ; leaf2_seed ; Fruit1_Fruit1 ; Fruit1_Fruit2 ; Fruit1_seed ; Fruit2_Fruit2 ; Fruit2_seed ; Fruit3_seed ; seed_seed ; Fruit1_Fruit1 ; Fruit1_Fruit2 ; Fruit1_Fruit3 ; Fruit1_seed ; Fruit2_Fruit2 ; Fruit2_Fruit3 ; Fruit2_seed ; seed_seed
Psicose	Isomaltose	-0.187064	0.169616	0.356679	0.136772	6	leaf1_Fruit1 ; leaf1_Fruit2 ; leaf1_seed ; leaf2_Fruit1 ; leaf2_Fruit2 ; leaf2_seed
raffinose	xylose	0.0873359	0.324288	0.236952	0.136804	3	Fruit3_Fruit3 ; Fruit3_Fruit3 ; Fruit3_seed
maltitol	xylose	-0.105881	0.182244	0.288125	0.13684	4	Fruit1_Fruit3 ; Fruit2_Fruit3 ; Fruit3_Fruit3 ; Fruit3_Fruit3
quinate	Proline, 4-hydroxy	-0.244166	0.0626737	0.306839	0.136877	5	leaf2_leaf2 ; leaf2_leaf2 ; leaf2_Fruit1 ; leaf2_Fruit2 ; leaf2_Fruit3
isoleucine	malate	-0.239664	0.286847	0.526511	0.136893	42	leaf1_leaf1 ; leaf1_leaf2 ; leaf1_Fruit1 ; leaf1_Fruit2 ; leaf1_Fruit3 ; leaf1_seed ; leaf2_leaf2 ; leaf2_Fruit1 ; leaf2_Fruit2 ; leaf2_Fruit3 ; leaf2_seed ; Fruit1_Fruit1 ; Fruit1_Fruit2 ; Fruit1_Fruit3 ; Fruit1_seed ; Fruit2_Fruit2 ; Fruit2_Fruit3 ; Fruit2_seed ; Fruit3_Fruit3 ; Fruit3_seed ; seed_seed ; leaf1_leaf1 ; leaf1_leaf2 ; leaf1_Fruit1 ; leaf1_Fruit2 ; leaf1_Fruit3 ; leaf1_seed ; leaf2…
malate	Aconitate	-0.211635	0.294311	0.505946	0.136902	14	leaf1_Fruit1 ; leaf1_Fruit2 ; leaf2_Fruit1 ; leaf2_Fruit2 ; Fruit1_Fruit1 ; Fruit1_Fruit2 ; Fruit2_Fruit2 ; Fruit1_Fruit1 ; Fruit1_Fruit2 ; Fruit1_Fruit3 ; Fruit1_seed ; Fruit2_Fruit2 ; Fruit2_Fruit3 ; Fruit2_seed
glucose_6p	glutamine	-0.256481	0.171718	0.428198	0.136923	18	leaf1_leaf1 ; leaf1_leaf2 ; leaf1_Fruit3 ; leaf2_leaf2 ; leaf2_Fruit3 ; Fruit1_Fruit3 ; Fruit2_Fruit3 ; Fruit3_Fruit3 ; leaf1_leaf1 ; leaf1_leaf2 ; leaf1_Fruit1 ; leaf1_Fruit2 ; leaf1_Fruit3 ; leaf2_leaf2 ; leaf2_Fruit1 ; leaf2_Fruit2 ; leaf2_Fruit3 ; Fruit3_Fruit3
Glucose, 1,6-anhdro, beta	Dopamine	-0.307315	-0.0701518	0.237163	0.136926	3	leaf1_leaf2 ; leaf2_leaf2 ; leaf2_leaf2
aspartate	fa16_0	-0.118908	0.295455	0.414362	0.136929	8	leaf1_Fruit1 ; leaf1_Fruit2 ; leaf2_Fruit1 ; leaf2_Fruit2 ; Fruit1_Fruit3 ; Fruit1_seed ; Fruit2_Fruit3 ; Fruit2_seed
inositol	octadecanoate	-0.256096	0.197954	0.45405	0.136986	14	leaf1_Fruit3 ; leaf1_seed ; leaf2_Fruit3 ; leaf2_seed ; Fruit1_Fruit3 ; Fruit1_seed ; Fruit2_Fruit3 ; Fruit2_seed ; Fruit3_Fruit3 ; Fruit3_seed ; seed_seed ; Fruit3_Fruit3 ; Fruit3_seed ; seed_seed
nicotinate_2	Quinic acid, 3-caffeoyl-trans	-0.0795728	0.196785	0.276358	0.137001	4	leaf2_leaf2 ; leaf2_leaf2 ; leaf2_Fruit3 ; leaf2_seed
saccharate_6	mannose	-0.251245	0.120217	0.371462	0.137011	6	leaf1_Fruit3 ; leaf2_Fruit3 ; Fruit1_Fruit3 ; Fruit2_Fruit3 ; Fruit3_Fruit3 ; Fruit3_Fruit3
urea	lysine	-0.178027	0.309301	0.487328	0.137076	23	leaf1_leaf2 ; leaf1_Fruit1 ; leaf1_Fruit2 ; leaf1_Fruit3 ; leaf1_seed ; leaf2_leaf2 ; leaf2_Fruit1 ; leaf2_Fruit2 ; leaf2_Fruit3 ; leaf2_seed ; Fruit3_Fruit3 ; Fruit3_seed ; seed_seed ; leaf2_leaf2 ; leaf2_Fruit3 ; leaf2_seed ; Fruit1_Fruit3 ; Fruit1_seed ; Fruit2_Fruit3 ; Fruit2_seed ; Fruit3_Fruit3 ; Fruit3_seed ; seed_seed
Psicose	Inositol-1-phosphate	-0.332718	0.00415352	0.336872	0.137081	7	leaf1_leaf2 ; leaf1_Fruit1 ; leaf1_Fruit2 ; leaf2_leaf2 ; leaf2_Fruit1 ; leaf2_Fruit2 ; leaf2_leaf2
glutarate_2o	dehydroascorbate	-0.342551	0.246936	0.589487	0.13716	24	leaf1_leaf2 ; leaf1_Fruit1 ; leaf1_Fruit2 ; leaf1_Fruit3 ; leaf2_leaf2 ; leaf2_Fruit1 ; leaf2_Fruit2 ; leaf2_Fruit3 ; Fruit1_Fruit1 ; Fruit1_Fruit2 ; Fruit1_Fruit3 ; Fruit2_Fruit2 ; Fruit2_Fruit3 ; Fruit3_Fruit3 ; leaf2_leaf2 ; leaf2_Fruit1 ; leaf2_Fruit2 ; leaf2_Fruit3 ; Fruit1_Fruit1 ; Fruit1_Fruit2 ; Fruit1_Fruit3 ; Fruit2_Fruit2 ; Fruit2_Fruit3 ; Fruit3_Fruit3
glutamine	Inositol-1-phosphate	-0.399825	0.0181862	0.418012	0.137179	10	leaf1_leaf2 ; leaf1_Fruit1 ; leaf1_Fruit2 ; leaf2_leaf2 ; leaf2_Fruit1 ; leaf2_Fruit2 ; leaf2_leaf2 ; leaf2_Fruit3 ; Fruit1_Fruit3 ; Fruit2_Fruit3
putrescine	leucine	-0.354078	0.0519036	0.405982	0.137262	18	leaf2_Fruit1 ; leaf2_Fruit2 ; leaf2_Fruit3 ; Fruit1_Fruit1 ; Fruit1_Fruit2 ; Fruit1_Fruit3 ; Fruit2_Fruit2 ; Fruit2_Fruit3 ; Fruit3_Fruit3 ; Fruit1_Fruit1 ; Fruit1_Fruit2 ; Fruit1_Fruit3 ; Fruit1_seed ; Fruit2_Fruit2 ; Fruit2_Fruit3 ; Fruit2_seed ; Fruit3_Fruit3 ; Fruit3_seed
Inositol-1-phosphate	adenosine_5m	-0.0712943	0.266416	0.33771	0.137262	6	leaf2_Fruit3 ; leaf2_seed ; Fruit1_Fruit3 ; Fruit1_seed ; Fruit2_Fruit3 ; Fruit2_seed
erythritol	a_tocopherol	-0.11035	0.354818	0.465168	0.137338	21	leaf1_Fruit1 ; leaf1_Fruit2 ; leaf1_Fruit3 ; leaf2_Fruit1 ; leaf2_Fruit2 ; leaf2_Fruit3 ; Fruit1_Fruit1 ; Fruit1_Fruit2 ; Fruit1_Fruit3 ; Fruit2_Fruit2 ; Fruit2_Fruit3 ; Fruit3_Fruit3 ; Fruit1_Fruit1 ; Fruit1_Fruit2 ; Fruit1_Fruit3 ; Fruit1_seed ; Fruit2_Fruit2 ; Fruit2_Fruit3 ; Fruit2_seed ; Fruit3_Fruit3 ; Fruit3_seed
butirate	xylose	-0.0756387	0.255475	0.331114	0.137367	7	leaf1_Fruit3 ; leaf2_Fruit3 ; Fruit1_Fruit3 ; Fruit2_Fruit3 ; Fruit3_Fruit3 ; Fruit3_Fruit3 ; Fruit3_seed
cysteine	maltitol	-0.103383	0.245309	0.348693	0.137368	12	Fruit1_Fruit1 ; Fruit1_Fruit2 ; Fruit1_Fruit3 ; Fruit2_Fruit2 ; Fruit2_Fruit3 ; Fruit3_Fruit3 ; Fruit1_Fruit1 ; Fruit1_Fruit2 ; Fruit1_Fruit3 ; Fruit2_Fruit2 ; Fruit2_Fruit3 ; Fruit3_Fruit3
fucose	phen_amine	-0.370295	-0.0536543	0.316641	0.137395	6	leaf1_Fruit3 ; leaf2_Fruit3 ; Fruit1_Fruit3 ; Fruit2_Fruit3 ; Fruit3_Fruit3 ; Fruit3_Fruit3
Ornithine	dehydroascorbate	-0.206153	0.245249	0.451402	0.137463	13	leaf1_leaf2 ; leaf1_Fruit1 ; leaf1_Fruit2 ; leaf1_Fruit3 ; leaf2_leaf2 ; leaf2_Fruit1 ; leaf2_Fruit2 ; leaf2_Fruit3 ; leaf2_leaf2 ; leaf2_seed ; Fruit1_seed ; Fruit2_seed ; Fruit3_seed
trehalose	raffinose	-0.360972	0.207239	0.568212	0.137468	14	leaf1_Fruit3 ; leaf1_seed ; leaf2_Fruit3 ; leaf2_seed ; Fruit1_Fruit3 ; Fruit1_seed ; Fruit2_Fruit3 ; Fruit2_seed ; Fruit3_Fruit3 ; Fruit3_seed ; seed_seed ; Fruit3_Fruit3 ; Fruit3_seed ; seed_seed
methionine	Inositol-1-phosphate	-0.11597	0.346268	0.462238	0.137489	18	leaf2_leaf2 ; leaf2_Fruit1 ; leaf2_Fruit2 ; Fruit1_Fruit1 ; Fruit1_Fruit2 ; Fruit2_Fruit2 ; leaf2_leaf2 ; leaf2_Fruit1 ; leaf2_Fruit2 ; leaf2_Fruit3 ; leaf2_seed ; Fruit1_Fruit1 ; Fruit1_Fruit2 ; Fruit1_Fruit3 ; Fruit1_seed ; Fruit2_Fruit2 ; Fruit2_Fruit3 ; Fruit2_seed
erythritol	inositol	-0.320761	0.235725	0.556486	0.137515	42	leaf1_leaf1 ; leaf1_leaf2 ; leaf1_Fruit1 ; leaf1_Fruit2 ; leaf1_Fruit3 ; leaf1_seed ; leaf2_leaf2 ; leaf2_Fruit1 ; leaf2_Fruit2 ; leaf2_Fruit3 ; leaf2_seed ; Fruit1_Fruit1 ; Fruit1_Fruit2 ; Fruit1_Fruit3 ; Fruit1_seed ; Fruit2_Fruit2 ; Fruit2_Fruit3 ; Fruit2_seed ; Fruit3_Fruit3 ; Fruit3_seed ; seed_seed ; leaf1_leaf1 ; leaf1_leaf2 ; leaf1_Fruit1 ; leaf1_Fruit2 ; leaf1_Fruit3 ; leaf1_seed ; leaf2…
putrescine	ribose	-0.240161	0.159529	0.39969	0.13754	18	leaf2_Fruit1 ; leaf2_Fruit2 ; leaf2_Fruit3 ; Fruit1_Fruit1 ; Fruit1_Fruit2 ; Fruit1_Fruit3 ; Fruit2_Fruit2 ; Fruit2_Fruit3 ; Fruit3_Fruit3 ; Fruit1_Fruit1 ; Fruit1_Fruit2 ; Fruit1_Fruit3 ; Fruit1_seed ; Fruit2_Fruit2 ; Fruit2_Fruit3 ; Fruit2_seed ; Fruit3_Fruit3 ; Fruit3_seed
urea	leucine	-0.232408	0.156108	0.388515	0.137634	13	leaf1_Fruit1 ; leaf1_Fruit2 ; leaf1_Fruit3 ; leaf2_Fruit1 ; leaf2_Fruit2 ; leaf2_Fruit3 ; Fruit3_Fruit3 ; Fruit1_Fruit3 ; Fruit1_seed ; Fruit2_Fruit3 ; Fruit2_seed ; Fruit3_Fruit3 ; Fruit3_seed
Caffeic acid, trans	Sorbitol	-0.188336	0.153861	0.342197	0.137652	6	leaf1_Fruit1 ; leaf1_Fruit2 ; leaf1_seed ; leaf2_Fruit1 ; leaf2_Fruit2 ; leaf2_seed
citrate	calysteg_b2	-0.0483376	0.210146	0.258484	0.137672	4	leaf2_Fruit3 ; Fruit3_Fruit3 ; Fruit3_Fruit3 ; Fruit3_seed
threonine	xlitol	-0.313944	0.0166352	0.330579	0.13769	7	leaf1_Fruit3 ; leaf2_Fruit3 ; Fruit1_Fruit3 ; Fruit2_Fruit3 ; Fruit3_Fruit3 ; Fruit3_Fruit3 ; Fruit3_seed
threonate	Mannitol	-0.204666	0.209097	0.413763	0.137691	11	Fruit1_Fruit1 ; Fruit1_Fruit2 ; Fruit1_seed ; Fruit2_Fruit2 ; Fruit2_seed ; Fruit3_seed ; Fruit1_Fruit1 ; Fruit1_Fruit2 ; Fruit1_Fruit3 ; Fruit2_Fruit2 ; Fruit2_Fruit3
Glycolic acid	uracil	-0.16287	0.318894	0.481764	0.137713	17	leaf1_leaf2 ; leaf1_Fruit1 ; leaf1_Fruit2 ; leaf1_Fruit3 ; leaf1_seed ; leaf2_leaf2 ; leaf2_Fruit1 ; leaf2_Fruit2 ; leaf2_Fruit3 ; leaf2_seed ; seed_seed ; leaf2_leaf2 ; leaf2_seed ; Fruit1_seed ; Fruit2_seed ; Fruit3_seed ; seed_seed
trehalose	leucine	-0.235893	0.329555	0.565448	0.137773	21	leaf1_Fruit1 ; leaf1_Fruit2 ; leaf1_Fruit3 ; leaf2_Fruit1 ; leaf2_Fruit2 ; leaf2_Fruit3 ; Fruit1_Fruit1 ; Fruit1_Fruit2 ; Fruit1_Fruit3 ; Fruit2_Fruit2 ; Fruit2_Fruit3 ; Fruit3_Fruit3 ; Fruit1_Fruit1 ; Fruit1_Fruit2 ; Fruit1_Fruit3 ; Fruit1_seed ; Fruit2_Fruit2 ; Fruit2_Fruit3 ; Fruit2_seed ; Fruit3_Fruit3 ; Fruit3_seed
uracil	leucine	-0.158746	0.30127	0.460016	0.137773	18	leaf2_Fruit1 ; leaf2_Fruit2 ; leaf2_Fruit3 ; Fruit1_Fruit1 ; Fruit1_Fruit2 ; Fruit1_Fruit3 ; Fruit2_Fruit2 ; Fruit2_Fruit3 ; Fruit3_Fruit3 ; Fruit1_Fruit1 ; Fruit1_Fruit2 ; Fruit1_Fruit3 ; Fruit1_seed ; Fruit2_Fruit2 ; Fruit2_Fruit3 ; Fruit2_seed ; Fruit3_Fruit3 ; Fruit3_seed
methionine	Melezitose	-0.101442	0.349077	0.450519	0.137777	18	leaf2_Fruit1 ; leaf2_Fruit2 ; leaf2_seed ; Fruit1_Fruit1 ; Fruit1_Fruit2 ; Fruit1_seed ; Fruit2_Fruit2 ; Fruit2_seed ; Fruit3_seed ; seed_seed ; Fruit1_Fruit1 ; Fruit1_Fruit2 ; Fruit1_Fruit3 ; Fruit1_seed ; Fruit2_Fruit2 ; Fruit2_Fruit3 ; Fruit2_seed ; seed_seed
valine	ribose	-0.171629	0.315034	0.486663	0.137789	21	leaf1_Fruit1 ; leaf1_Fruit2 ; leaf1_Fruit3 ; leaf2_Fruit1 ; leaf2_Fruit2 ; leaf2_Fruit3 ; Fruit1_Fruit1 ; Fruit1_Fruit2 ; Fruit1_Fruit3 ; Fruit2_Fruit2 ; Fruit2_Fruit3 ; Fruit3_Fruit3 ; Fruit1_Fruit1 ; Fruit1_Fruit2 ; Fruit1_Fruit3 ; Fruit1_seed ; Fruit2_Fruit2 ; Fruit2_Fruit3 ; Fruit2_seed ; Fruit3_Fruit3 ; Fruit3_seed
Pyroglutamic acid	ribose	-0.134349	0.13963	0.27398	0.1378	3	leaf2_Fruit1 ; leaf2_Fruit2 ; leaf2_Fruit3
leucine	raffinose	-0.26966	0.122748	0.392408	0.13781	7	Fruit1_Fruit3 ; Fruit1_seed ; Fruit2_Fruit3 ; Fruit2_seed ; Fruit3_Fruit3 ; Fruit3_seed ; Fruit3_Fruit3
b_alanine	Rhamnose	-0.302564	0.225121	0.527686	0.137815	28	leaf1_leaf1 ; leaf1_leaf2 ; leaf1_Fruit1 ; leaf1_Fruit2 ; leaf2_leaf2 ; leaf2_Fruit1 ; leaf2_Fruit2 ; Fruit1_Fruit1 ; Fruit1_Fruit2 ; Fruit2_Fruit2 ; leaf1_leaf1 ; leaf1_leaf2 ; leaf1_Fruit1 ; leaf1_Fruit2 ; leaf1_Fruit3 ; leaf1_seed ; leaf2_leaf2 ; leaf2_Fruit1 ; leaf2_Fruit2 ; leaf2_Fruit3 ; leaf2_seed ; Fruit1_Fruit1 ; Fruit1_Fruit2 ; Fruit1_Fruit3 ; Fruit1_seed ; Fruit2_Fruit2 ; Fruit2_Fruit3…
homoserine	Arabinose	-0.28176	0.121483	0.403243	0.137815	10	leaf2_Fruit1 ; leaf2_Fruit2 ; Fruit1_Fruit1 ; Fruit1_Fruit2 ; Fruit2_Fruit2 ; Fruit1_Fruit1 ; Fruit1_Fruit2 ; Fruit1_Fruit3 ; Fruit2_Fruit2 ; Fruit2_Fruit3
Lyxose	leucine	-0.364408	-0.122164	0.242244	0.137854	3	leaf2_Fruit1 ; leaf2_Fruit2 ; leaf2_Fruit3
b_alanine	fa16_0	-0.176595	0.399535	0.57613	0.137859	14	leaf1_Fruit1 ; leaf1_Fruit2 ; leaf2_Fruit1 ; leaf2_Fruit2 ; Fruit1_Fruit1 ; Fruit1_Fruit2 ; Fruit2_Fruit2 ; Fruit1_Fruit1 ; Fruit1_Fruit2 ; Fruit1_Fruit3 ; Fruit1_seed ; Fruit2_Fruit2 ; Fruit2_Fruit3 ; Fruit2_seed
dehydroascorbate	fructose_6p	-0.178191	0.18698	0.365172	0.137863	20	leaf2_leaf2 ; leaf2_Fruit1 ; leaf2_Fruit2 ; leaf2_Fruit3 ; Fruit1_Fruit1 ; Fruit1_Fruit2 ; Fruit1_Fruit3 ; Fruit2_Fruit2 ; Fruit2_Fruit3 ; Fruit3_Fruit3 ; leaf2_leaf2 ; leaf2_Fruit1 ; leaf2_Fruit2 ; leaf2_Fruit3 ; Fruit1_Fruit1 ; Fruit1_Fruit2 ; Fruit1_Fruit3 ; Fruit2_Fruit2 ; Fruit2_Fruit3 ; Fruit3_Fruit3
lysine	l_ascorbate	-0.193335	0.352908	0.546243	0.137938	18	leaf2_Fruit1 ; leaf2_Fruit2 ; leaf2_Fruit3 ; Fruit1_Fruit1 ; Fruit1_Fruit2 ; Fruit1_Fruit3 ; Fruit2_Fruit2 ; Fruit2_Fruit3 ; Fruit3_Fruit3 ; Fruit1_Fruit1 ; Fruit1_Fruit2 ; Fruit1_Fruit3 ; Fruit1_seed ; Fruit2_Fruit2 ; Fruit2_Fruit3 ; Fruit2_seed ; Fruit3_Fruit3 ; Fruit3_seed
maltitol	s_me_cysteine	-0.142124	0.280915	0.423039	0.137953	8	Fruit1_Fruit1 ; Fruit1_Fruit2 ; Fruit2_Fruit2 ; Fruit1_Fruit1 ; Fruit1_Fruit2 ; Fruit1_Fruit3 ; Fruit2_Fruit2 ; Fruit2_Fruit3
nicotinate_2	nico_amid	-0.247991	0.0322808	0.280271	0.137964	4	leaf2_Fruit3 ; Fruit3_Fruit3 ; Fruit3_Fruit3 ; Fruit3_seed
l_ascorbate	Arabinose	-0.325279	0.0979476	0.423227	0.137965	8	Fruit1_Fruit1 ; Fruit1_Fruit2 ; Fruit2_Fruit2 ; Fruit1_Fruit1 ; Fruit1_Fruit2 ; Fruit1_Fruit3 ; Fruit2_Fruit2 ; Fruit2_Fruit3
tryptophan	Dopamine	-0.201214	0.103416	0.304629	0.138022	6	leaf2_leaf2 ; leaf2_leaf2 ; leaf2_Fruit1 ; leaf2_Fruit2 ; leaf2_Fruit3 ; leaf2_seed
dehydroascorbate	xlitol	-0.216485	0.0608506	0.277335	0.138049	5	leaf2_Fruit3 ; Fruit1_Fruit3 ; Fruit2_Fruit3 ; Fruit3_Fruit3 ; Fruit3_Fruit3
urea	putrescine	-0.247938	0.206572	0.45451	0.138083	23	leaf1_leaf2 ; leaf1_Fruit1 ; leaf1_Fruit2 ; leaf1_Fruit3 ; leaf1_seed ; leaf2_leaf2 ; leaf2_Fruit1 ; leaf2_Fruit2 ; leaf2_Fruit3 ; leaf2_seed ; Fruit3_Fruit3 ; Fruit3_seed ; seed_seed ; leaf2_leaf2 ; leaf2_Fruit3 ; leaf2_seed ; Fruit1_Fruit3 ; Fruit1_seed ; Fruit2_Fruit3 ; Fruit2_seed ; Fruit3_Fruit3 ; Fruit3_seed ; seed_seed
glutamine	raffinose	-0.233581	0.0930098	0.326591	0.138126	7	leaf1_Fruit3 ; leaf1_seed ; leaf2_Fruit3 ; leaf2_seed ; Fruit3_Fruit3 ; Fruit3_seed ; Fruit3_Fruit3
citrate	homoserine	-0.263402	0.260643	0.524045	0.13818	14	leaf2_leaf2 ; leaf2_Fruit1 ; leaf2_Fruit2 ; leaf2_Fruit3 ; Fruit3_Fruit3 ; leaf2_leaf2 ; leaf2_Fruit3 ; leaf2_seed ; Fruit1_Fruit3 ; Fruit1_seed ; Fruit2_Fruit3 ; Fruit2_seed ; Fruit3_Fruit3 ; Fruit3_seed
maltose	pyruv	-0.286472	0.226471	0.512944	0.138185	28	leaf1_leaf1 ; leaf1_leaf2 ; leaf1_Fruit3 ; leaf1_seed ; leaf2_leaf2 ; leaf2_Fruit3 ; leaf2_seed ; Fruit1_Fruit3 ; Fruit1_seed ; Fruit2_Fruit3 ; Fruit2_seed ; Fruit3_Fruit3 ; Fruit3_seed ; seed_seed ; leaf1_leaf1 ; leaf1_leaf2 ; leaf1_Fruit1 ; leaf1_Fruit2 ; leaf1_Fruit3 ; leaf1_seed ; leaf2_leaf2 ; leaf2_Fruit1 ; leaf2_Fruit2 ; leaf2_Fruit3 ; leaf2_seed ; Fruit3_Fruit3 ; Fruit3_seed ; seed_seed
aspartate	phen_amine	-0.243017	0.11571	0.358727	0.138224	5	leaf1_Fruit3 ; leaf2_Fruit3 ; Fruit3_Fruit3 ; Fruit3_Fruit3 ; Fruit3_seed
Glycolic acid	Maleate	-0.160317	0.256982	0.417299	0.138265	10	leaf1_leaf2 ; leaf1_Fruit1 ; leaf1_Fruit2 ; leaf2_leaf2 ; leaf2_Fruit1 ; leaf2_Fruit2 ; leaf2_leaf2 ; leaf2_seed ; Fruit1_seed ; Fruit2_seed
Caffeic acid, trans	histidine	-0.0554962	0.14007	0.195566	0.138286	2	leaf1_Fruit3 ; leaf2_Fruit3
maltose	citrate	-0.316937	0.390908	0.707845	0.138319	21	leaf1_leaf2 ; leaf1_Fruit3 ; leaf1_seed ; leaf2_leaf2 ; leaf2_Fruit3 ; leaf2_seed ; Fruit1_Fruit3 ; Fruit1_seed ; Fruit2_Fruit3 ; Fruit2_seed ; Fruit3_Fruit3 ; Fruit3_seed ; seed_seed ; leaf2_leaf2 ; leaf2_Fruit1 ; leaf2_Fruit2 ; leaf2_Fruit3 ; leaf2_seed ; Fruit3_Fruit3 ; Fruit3_seed ; seed_seed
saccharate_6	Maleate	-0.503579	0.139197	0.642776	0.138354	18	leaf1_leaf2 ; leaf1_Fruit1 ; leaf1_Fruit2 ; leaf2_leaf2 ; leaf2_Fruit1 ; leaf2_Fruit2 ; Fruit1_Fruit1 ; Fruit1_Fruit2 ; Fruit2_Fruit2 ; leaf2_leaf2 ; leaf2_Fruit1 ; leaf2_Fruit2 ; leaf2_Fruit3 ; Fruit1_Fruit1 ; Fruit1_Fruit2 ; Fruit1_Fruit3 ; Fruit2_Fruit2 ; Fruit2_Fruit3
trehalose	Caffeic acid, trans	-0.188303	0.2373	0.425604	0.138397	14	leaf1_leaf1 ; leaf1_leaf2 ; leaf2_leaf2 ; leaf1_leaf1 ; leaf1_leaf2 ; leaf1_Fruit1 ; leaf1_Fruit2 ; leaf1_Fruit3 ; leaf1_seed ; leaf2_leaf2 ; leaf2_Fruit1 ; leaf2_Fruit2 ; leaf2_Fruit3 ; leaf2_seed
asparagine	fa18_2	-0.345307	0.158027	0.503333	0.138409	14	leaf1_Fruit1 ; leaf1_Fruit2 ; leaf2_Fruit1 ; leaf2_Fruit2 ; Fruit1_Fruit1 ; Fruit1_Fruit2 ; Fruit2_Fruit2 ; Fruit1_Fruit1 ; Fruit1_Fruit2 ; Fruit1_Fruit3 ; Fruit1_seed ; Fruit2_Fruit2 ; Fruit2_Fruit3 ; Fruit2_seed
fructose	fumarate	-0.241127	0.287804	0.528931	0.138435	28	leaf1_leaf1 ; leaf1_leaf2 ; leaf1_Fruit1 ; leaf1_Fruit2 ; leaf1_Fruit3 ; leaf1_seed ; leaf2_leaf2 ; leaf2_Fruit1 ; leaf2_Fruit2 ; leaf2_Fruit3 ; leaf2_seed ; Fruit3_Fruit3 ; Fruit3_seed ; seed_seed ; leaf1_leaf1 ; leaf1_leaf2 ; leaf1_Fruit3 ; leaf1_seed ; leaf2_leaf2 ; leaf2_Fruit3 ; leaf2_seed ; Fruit1_Fruit3 ; Fruit1_seed ; Fruit2_Fruit3 ; Fruit2_seed ; Fruit3_Fruit3 ; Fruit3_seed ; seed_seed
asparagine	fa16_0	-0.158282	0.363556	0.521837	0.138522	14	leaf1_Fruit1 ; leaf1_Fruit2 ; leaf2_Fruit1 ; leaf2_Fruit2 ; Fruit1_Fruit1 ; Fruit1_Fruit2 ; Fruit2_Fruit2 ; Fruit1_Fruit1 ; Fruit1_Fruit2 ; Fruit1_Fruit3 ; Fruit1_seed ; Fruit2_Fruit2 ; Fruit2_Fruit3 ; Fruit2_seed
threonine	Arabinose	-0.272917	0.254911	0.527828	0.138525	14	leaf1_Fruit1 ; leaf1_Fruit2 ; leaf2_Fruit1 ; leaf2_Fruit2 ; Fruit1_Fruit1 ; Fruit1_Fruit2 ; Fruit2_Fruit2 ; Fruit1_Fruit1 ; Fruit1_Fruit2 ; Fruit1_Fruit3 ; Fruit1_seed ; Fruit2_Fruit2 ; Fruit2_Fruit3 ; Fruit2_seed
alanine	quinate	-0.311259	0.32567	0.63693	0.138581	28	leaf1_leaf2 ; leaf1_Fruit1 ; leaf1_Fruit2 ; leaf1_Fruit3 ; leaf2_leaf2 ; leaf2_Fruit1 ; leaf2_Fruit2 ; leaf2_Fruit3 ; Fruit1_Fruit1 ; Fruit1_Fruit2 ; Fruit1_Fruit3 ; Fruit2_Fruit2 ; Fruit2_Fruit3 ; Fruit3_Fruit3 ; leaf2_leaf2 ; leaf2_Fruit1 ; leaf2_Fruit2 ; leaf2_Fruit3 ; leaf2_seed ; Fruit1_Fruit1 ; Fruit1_Fruit2 ; Fruit1_Fruit3 ; Fruit1_seed ; Fruit2_Fruit2 ; Fruit2_Fruit3 ; Fruit2_seed ; Fruit…
glycine	mannose	-0.259483	0.148347	0.40783	0.13859	7	leaf1_Fruit3 ; leaf2_Fruit3 ; Fruit1_Fruit3 ; Fruit2_Fruit3 ; Fruit3_Fruit3 ; Fruit3_Fruit3 ; Fruit3_seed
inositol	Serine, O-acetyl-	-0.275248	0.147048	0.422296	0.13865	7	leaf1_leaf2 ; leaf2_leaf2 ; leaf2_leaf2 ; leaf2_Fruit1 ; leaf2_Fruit2 ; leaf2_Fruit3 ; leaf2_seed
Glycolic acid	leucine	-0.225277	0.172968	0.398245	0.138727	9	leaf1_Fruit1 ; leaf1_Fruit2 ; leaf1_Fruit3 ; leaf2_Fruit1 ; leaf2_Fruit2 ; leaf2_Fruit3 ; Fruit1_seed ; Fruit2_seed ; Fruit3_seed
Rhamnose	glycerol_1p	-0.196301	0.242516	0.438817	0.138761	18	leaf1_Fruit1 ; leaf1_Fruit2 ; leaf1_Fruit3 ; leaf1_seed ; leaf2_Fruit1 ; leaf2_Fruit2 ; leaf2_Fruit3 ; leaf2_seed ; Fruit1_Fruit1 ; Fruit1_Fruit2 ; Fruit1_Fruit3 ; Fruit1_seed ; Fruit2_Fruit2 ; Fruit2_Fruit3 ; Fruit2_seed ; Fruit1_Fruit1 ; Fruit1_Fruit2 ; Fruit2_Fruit2
sucrose	homoserine	-0.242988	0.274673	0.517661	0.138815	28	leaf1_leaf2 ; leaf1_Fruit1 ; leaf1_Fruit2 ; leaf1_Fruit3 ; leaf2_leaf2 ; leaf2_Fruit1 ; leaf2_Fruit2 ; leaf2_Fruit3 ; Fruit1_Fruit1 ; Fruit1_Fruit2 ; Fruit1_Fruit3 ; Fruit2_Fruit2 ; Fruit2_Fruit3 ; Fruit3_Fruit3 ; leaf2_leaf2 ; leaf2_Fruit1 ; leaf2_Fruit2 ; leaf2_Fruit3 ; leaf2_seed ; Fruit1_Fruit1 ; Fruit1_Fruit2 ; Fruit1_Fruit3 ; Fruit1_seed ; Fruit2_Fruit2 ; Fruit2_Fruit3 ; Fruit2_seed ; Fruit…
glycerate	dehydroascorbate	-0.215584	0.392428	0.608012	0.138838	28	leaf1_leaf2 ; leaf1_Fruit1 ; leaf1_Fruit2 ; leaf1_Fruit3 ; leaf2_leaf2 ; leaf2_Fruit1 ; leaf2_Fruit2 ; leaf2_Fruit3 ; Fruit1_Fruit1 ; Fruit1_Fruit2 ; Fruit1_Fruit3 ; Fruit2_Fruit2 ; Fruit2_Fruit3 ; Fruit3_Fruit3 ; leaf2_leaf2 ; leaf2_Fruit1 ; leaf2_Fruit2 ; leaf2_Fruit3 ; leaf2_seed ; Fruit1_Fruit1 ; Fruit1_Fruit2 ; Fruit1_Fruit3 ; Fruit1_seed ; Fruit2_Fruit2 ; Fruit2_Fruit3 ; Fruit2_seed ; Fruit…
pyruv	homoserine	-0.211067	0.196365	0.407433	0.138848	18	leaf1_leaf2 ; leaf1_Fruit1 ; leaf1_Fruit2 ; leaf1_Fruit3 ; leaf2_leaf2 ; leaf2_Fruit1 ; leaf2_Fruit2 ; leaf2_Fruit3 ; Fruit3_Fruit3 ; leaf2_leaf2 ; leaf2_Fruit3 ; leaf2_seed ; Fruit1_Fruit3 ; Fruit1_seed ; Fruit2_Fruit3 ; Fruit2_seed ; Fruit3_Fruit3 ; Fruit3_seed
glycerate	shikimate	-0.360012	0.151058	0.51107	0.138909	21	leaf1_Fruit1 ; leaf1_Fruit2 ; leaf1_Fruit3 ; leaf2_Fruit1 ; leaf2_Fruit2 ; leaf2_Fruit3 ; Fruit1_Fruit1 ; Fruit1_Fruit2 ; Fruit1_Fruit3 ; Fruit2_Fruit2 ; Fruit2_Fruit3 ; Fruit3_Fruit3 ; Fruit1_Fruit1 ; Fruit1_Fruit2 ; Fruit1_Fruit3 ; Fruit1_seed ; Fruit2_Fruit2 ; Fruit2_Fruit3 ; Fruit2_seed ; Fruit3_Fruit3 ; Fruit3_seed
glycine	phen_amine	-0.211212	0.122351	0.333563	0.138909	7	leaf1_Fruit3 ; leaf2_Fruit3 ; Fruit1_Fruit3 ; Fruit2_Fruit3 ; Fruit3_Fruit3 ; Fruit3_Fruit3 ; Fruit3_seed
benzoate	quinate	-0.43909	0.222594	0.661684	0.13892	28	leaf1_leaf2 ; leaf1_Fruit1 ; leaf1_Fruit2 ; leaf1_Fruit3 ; leaf2_leaf2 ; leaf2_Fruit1 ; leaf2_Fruit2 ; leaf2_Fruit3 ; Fruit1_Fruit1 ; Fruit1_Fruit2 ; Fruit1_Fruit3 ; Fruit2_Fruit2 ; Fruit2_Fruit3 ; Fruit3_Fruit3 ; leaf2_leaf2 ; leaf2_Fruit1 ; leaf2_Fruit2 ; leaf2_Fruit3 ; leaf2_seed ; Fruit1_Fruit1 ; Fruit1_Fruit2 ; Fruit1_Fruit3 ; Fruit1_seed ; Fruit2_Fruit2 ; Fruit2_Fruit3 ; Fruit2_seed ; Fruit…
erythritol	octadecanoate	-0.217067	0.277547	0.494614	0.138942	14	leaf1_Fruit3 ; leaf1_seed ; leaf2_Fruit3 ; leaf2_seed ; Fruit1_Fruit3 ; Fruit1_seed ; Fruit2_Fruit3 ; Fruit2_seed ; Fruit3_Fruit3 ; Fruit3_seed ; seed_seed ; Fruit3_Fruit3 ; Fruit3_seed ; seed_seed
Rhamnose	Lyxose	-0.101494	0.227438	0.328932	0.138972	5	leaf1_leaf2 ; leaf2_leaf2 ; leaf2_leaf2 ; leaf2_Fruit1 ; leaf2_Fruit2
maltose	putrescine	-0.311782	0.284371	0.596153	0.139042	35	leaf1_leaf2 ; leaf1_Fruit1 ; leaf1_Fruit2 ; leaf1_Fruit3 ; leaf1_seed ; leaf2_leaf2 ; leaf2_Fruit1 ; leaf2_Fruit2 ; leaf2_Fruit3 ; leaf2_seed ; Fruit1_Fruit1 ; Fruit1_Fruit2 ; Fruit1_Fruit3 ; Fruit1_seed ; Fruit2_Fruit2 ; Fruit2_Fruit3 ; Fruit2_seed ; Fruit3_Fruit3 ; Fruit3_seed ; seed_seed ; leaf2_leaf2 ; leaf2_Fruit1 ; leaf2_Fruit2 ; leaf2_Fruit3 ; leaf2_seed ; Fruit1_Fruit1 ; Fruit1_Fruit2 ; F…
nicotinate_2	Mannitol	-0.188645	0.176018	0.364664	0.13909	10	leaf2_Fruit1 ; leaf2_Fruit2 ; leaf2_seed ; Fruit3_seed ; seed_seed ; Fruit1_Fruit3 ; Fruit1_seed ; Fruit2_Fruit3 ; Fruit2_seed ; seed_seed
fumarate	Caffeic acid, cis	-0.18008	0.299809	0.47989	0.13918	14	leaf1_leaf1 ; leaf1_leaf2 ; leaf2_leaf2 ; leaf1_leaf1 ; leaf1_leaf2 ; leaf1_Fruit1 ; leaf1_Fruit2 ; leaf1_Fruit3 ; leaf1_seed ; leaf2_leaf2 ; leaf2_Fruit1 ; leaf2_Fruit2 ; leaf2_Fruit3 ; leaf2_seed
Tyramine	methionine	-0.173518	0.25862	0.432139	0.139197	17	leaf1_leaf2 ; leaf1_Fruit1 ; leaf1_Fruit2 ; leaf1_Fruit3 ; leaf1_seed ; leaf2_leaf2 ; leaf2_Fruit1 ; leaf2_Fruit2 ; leaf2_Fruit3 ; leaf2_seed ; seed_seed ; leaf2_leaf2 ; leaf2_seed ; Fruit1_seed ; Fruit2_seed ; Fruit3_seed ; seed_seed
Glycolic acid	Gentiobiose	-0.280873	0.0496109	0.330484	0.139242	4	leaf1_leaf2 ; leaf2_leaf2 ; leaf2_leaf2 ; leaf2_seed
proline	citramalate	-0.26724	0.386833	0.654072	0.13926	21	leaf1_Fruit1 ; leaf1_Fruit2 ; leaf1_Fruit3 ; leaf2_Fruit1 ; leaf2_Fruit2 ; leaf2_Fruit3 ; Fruit1_Fruit1 ; Fruit1_Fruit2 ; Fruit1_Fruit3 ; Fruit2_Fruit2 ; Fruit2_Fruit3 ; Fruit3_Fruit3 ; Fruit1_Fruit1 ; Fruit1_Fruit2 ; Fruit1_Fruit3 ; Fruit1_seed ; Fruit2_Fruit2 ; Fruit2_Fruit3 ; Fruit2_seed ; Fruit3_Fruit3 ; Fruit3_seed
glutamine	nicotinate_2	-0.1776	0.282674	0.460273	0.13927	11	leaf1_leaf2 ; leaf1_Fruit3 ; leaf1_seed ; leaf2_leaf2 ; leaf2_Fruit3 ; leaf2_seed ; Fruit3_Fruit3 ; Fruit3_seed ; leaf2_leaf2 ; leaf2_Fruit3 ; Fruit3_Fruit3
tryptophan	glycerol_1p	-0.231942	0.323129	0.555071	0.139287	24	leaf2_Fruit1 ; leaf2_Fruit2 ; leaf2_Fruit3 ; leaf2_seed ; Fruit1_Fruit1 ; Fruit1_Fruit2 ; Fruit1_Fruit3 ; Fruit1_seed ; Fruit2_Fruit2 ; Fruit2_Fruit3 ; Fruit2_seed ; Fruit3_Fruit3 ; Fruit3_seed ; seed_seed ; Fruit1_Fruit1 ; Fruit1_Fruit2 ; Fruit1_Fruit3 ; Fruit1_seed ; Fruit2_Fruit2 ; Fruit2_Fruit3 ; Fruit2_seed ; Fruit3_Fruit3 ; Fruit3_seed ; seed_seed
phenylalanine	fa16_0	-0.176815	0.227008	0.403824	0.13929	14	leaf1_Fruit1 ; leaf1_Fruit2 ; leaf2_Fruit1 ; leaf2_Fruit2 ; Fruit1_Fruit1 ; Fruit1_Fruit2 ; Fruit2_Fruit2 ; Fruit1_Fruit1 ; Fruit1_Fruit2 ; Fruit1_Fruit3 ; Fruit1_seed ; Fruit2_Fruit2 ; Fruit2_Fruit3 ; Fruit2_seed
fucose	s_me_cysteine	-0.117567	0.291637	0.409204	0.139307	12	leaf1_Fruit1 ; leaf1_Fruit2 ; leaf2_Fruit1 ; leaf2_Fruit2 ; Fruit1_Fruit1 ; Fruit1_Fruit2 ; Fruit2_Fruit2 ; Fruit1_Fruit1 ; Fruit1_Fruit2 ; Fruit1_Fruit3 ; Fruit2_Fruit2 ; Fruit2_Fruit3
aspartate	fructose	-0.351055	0.20357	0.554625	0.139323	20	leaf1_leaf1 ; leaf1_leaf2 ; leaf1_Fruit3 ; leaf1_seed ; leaf2_leaf2 ; leaf2_Fruit3 ; leaf2_seed ; Fruit3_Fruit3 ; Fruit3_seed ; seed_seed ; leaf1_leaf1 ; leaf1_leaf2 ; leaf1_Fruit3 ; leaf1_seed ; leaf2_leaf2 ; leaf2_Fruit3 ; leaf2_seed ; Fruit3_Fruit3 ; Fruit3_seed ; seed_seed
aspartate	shikimate	-0.250683	0.251467	0.502149	0.139328	13	leaf1_Fruit1 ; leaf1_Fruit2 ; leaf1_Fruit3 ; leaf2_Fruit1 ; leaf2_Fruit2 ; leaf2_Fruit3 ; Fruit3_Fruit3 ; Fruit1_Fruit3 ; Fruit1_seed ; Fruit2_Fruit3 ; Fruit2_seed ; Fruit3_Fruit3 ; Fruit3_seed
Glycolic acid	dehydroascorbate	-0.376163	0.178638	0.554801	0.139367	13	leaf1_leaf2 ; leaf1_Fruit1 ; leaf1_Fruit2 ; leaf1_Fruit3 ; leaf2_leaf2 ; leaf2_Fruit1 ; leaf2_Fruit2 ; leaf2_Fruit3 ; leaf2_leaf2 ; leaf2_seed ; Fruit1_seed ; Fruit2_seed ; Fruit3_seed
fructose	s_me_cysteine	-0.299182	0.157825	0.457007	0.139384	8	leaf1_Fruit1 ; leaf1_Fruit2 ; leaf2_Fruit1 ; leaf2_Fruit2 ; Fruit1_Fruit3 ; Fruit1_seed ; Fruit2_Fruit3 ; Fruit2_seed
glutamine	Melezitose	-0.18624	0.275662	0.461902	0.139398	9	leaf1_Fruit1 ; leaf1_Fruit2 ; leaf1_seed ; leaf2_Fruit1 ; leaf2_Fruit2 ; leaf2_seed ; Fruit3_seed ; Fruit1_Fruit3 ; Fruit2_Fruit3
fa18_2	octadecanoate	-0.233201	0.0890812	0.322282	0.139427	4	Fruit1_Fruit3 ; Fruit1_seed ; Fruit2_Fruit3 ; Fruit2_seed
aspartate	leucine	-0.250235	0.194379	0.444614	0.139485	13	leaf1_Fruit1 ; leaf1_Fruit2 ; leaf1_Fruit3 ; leaf2_Fruit1 ; leaf2_Fruit2 ; leaf2_Fruit3 ; Fruit3_Fruit3 ; Fruit1_Fruit3 ; Fruit1_seed ; Fruit2_Fruit3 ; Fruit2_seed ; Fruit3_Fruit3 ; Fruit3_seed
fructose	glycerol_1p	-0.299408	0.219557	0.518965	0.139489	18	leaf1_Fruit1 ; leaf1_Fruit2 ; leaf1_Fruit3 ; leaf1_seed ; leaf2_Fruit1 ; leaf2_Fruit2 ; leaf2_Fruit3 ; leaf2_seed ; Fruit3_Fruit3 ; Fruit3_seed ; seed_seed ; Fruit1_Fruit3 ; Fruit1_seed ; Fruit2_Fruit3 ; Fruit2_seed ; Fruit3_Fruit3 ; Fruit3_seed ; seed_seed
butirate	Pyroglutamic acid	-0.220891	0.104453	0.325344	0.139493	7	leaf1_leaf2 ; leaf2_leaf2 ; leaf2_leaf2 ; leaf2_Fruit1 ; leaf2_Fruit2 ; leaf2_Fruit3 ; leaf2_seed
Lyxose	fa16_0	0.0699335	0.267262	0.197329	0.139532	2	leaf2_Fruit1 ; leaf2_Fruit2
fumarate	methionine	-0.265576	0.22684	0.492416	0.139565	35	leaf1_leaf2 ; leaf1_Fruit1 ; leaf1_Fruit2 ; leaf1_Fruit3 ; leaf1_seed ; leaf2_leaf2 ; leaf2_Fruit1 ; leaf2_Fruit2 ; leaf2_Fruit3 ; leaf2_seed ; Fruit1_Fruit1 ; Fruit1_Fruit2 ; Fruit1_Fruit3 ; Fruit1_seed ; Fruit2_Fruit2 ; Fruit2_Fruit3 ; Fruit2_seed ; Fruit3_Fruit3 ; Fruit3_seed ; seed_seed ; leaf2_leaf2 ; leaf2_Fruit1 ; leaf2_Fruit2 ; leaf2_Fruit3 ; leaf2_seed ; Fruit1_Fruit1 ; Fruit1_Fruit2 ; F…
fructose	urea	-0.227212	0.22	0.447212	0.139615	20	leaf1_leaf1 ; leaf1_leaf2 ; leaf1_Fruit3 ; leaf1_seed ; leaf2_leaf2 ; leaf2_Fruit3 ; leaf2_seed ; Fruit3_Fruit3 ; Fruit3_seed ; seed_seed ; leaf1_leaf1 ; leaf1_leaf2 ; leaf1_Fruit3 ; leaf1_seed ; leaf2_leaf2 ; leaf2_Fruit3 ; leaf2_seed ; Fruit3_Fruit3 ; Fruit3_seed ; seed_seed
valine	histidine	-0.0669069	0.27629	0.343196	0.139616	7	leaf1_Fruit3 ; leaf2_Fruit3 ; Fruit1_Fruit3 ; Fruit2_Fruit3 ; Fruit3_Fruit3 ; Fruit3_Fruit3 ; Fruit3_seed
Glycolic acid	Lyxose	-0.117483	0.22461	0.342094	0.139659	4	leaf1_leaf2 ; leaf2_leaf2 ; leaf2_leaf2 ; leaf2_seed
homoserine	maltitol	-0.124248	0.444494	0.568742	0.13974	15	leaf2_Fruit1 ; leaf2_Fruit2 ; leaf2_Fruit3 ; Fruit1_Fruit1 ; Fruit1_Fruit2 ; Fruit1_Fruit3 ; Fruit2_Fruit2 ; Fruit2_Fruit3 ; Fruit3_Fruit3 ; Fruit1_Fruit1 ; Fruit1_Fruit2 ; Fruit1_Fruit3 ; Fruit2_Fruit2 ; Fruit2_Fruit3 ; Fruit3_Fruit3
benzoate	Quinic acid, 3-caffeoyl-cis	-0.0690438	0.284271	0.353315	0.139761	7	leaf1_leaf2 ; leaf2_leaf2 ; leaf2_leaf2 ; leaf2_Fruit1 ; leaf2_Fruit2 ; leaf2_Fruit3 ; leaf2_seed
saccharate_6	Cellobiose	-0.17527	0.245574	0.420844	0.13977	11	leaf1_leaf2 ; leaf1_seed ; leaf2_leaf2 ; leaf2_seed ; Fruit1_seed ; Fruit2_seed ; Fruit3_seed ; leaf2_leaf2 ; leaf2_Fruit1 ; leaf2_Fruit2 ; leaf2_Fruit3
sucrose	methionine	-0.248025	0.286068	0.534093	0.139862	35	leaf1_leaf2 ; leaf1_Fruit1 ; leaf1_Fruit2 ; leaf1_Fruit3 ; leaf1_seed ; leaf2_leaf2 ; leaf2_Fruit1 ; leaf2_Fruit2 ; leaf2_Fruit3 ; leaf2_seed ; Fruit1_Fruit1 ; Fruit1_Fruit2 ; Fruit1_Fruit3 ; Fruit1_seed ; Fruit2_Fruit2 ; Fruit2_Fruit3 ; Fruit2_seed ; Fruit3_Fruit3 ; Fruit3_seed ; seed_seed ; leaf2_leaf2 ; leaf2_Fruit1 ; leaf2_Fruit2 ; leaf2_Fruit3 ; leaf2_seed ; Fruit1_Fruit1 ; Fruit1_Fruit2 ; F…
Glycolic acid	xylose	-0.181165	0.0702455	0.251411	0.139932	3	leaf1_Fruit3 ; leaf2_Fruit3 ; Fruit3_seed
butirate	putrescine	-0.309063	0.350525	0.659589	0.139984	35	leaf1_leaf2 ; leaf1_Fruit1 ; leaf1_Fruit2 ; leaf1_Fruit3 ; leaf1_seed ; leaf2_leaf2 ; leaf2_Fruit1 ; leaf2_Fruit2 ; leaf2_Fruit3 ; leaf2_seed ; Fruit1_Fruit1 ; Fruit1_Fruit2 ; Fruit1_Fruit3 ; Fruit1_seed ; Fruit2_Fruit2 ; Fruit2_Fruit3 ; Fruit2_seed ; Fruit3_Fruit3 ; Fruit3_seed ; seed_seed ; leaf2_leaf2 ; leaf2_Fruit1 ; leaf2_Fruit2 ; leaf2_Fruit3 ; leaf2_seed ; Fruit1_Fruit1 ; Fruit1_Fruit2 ; F…
Caffeic acid, cis	homoserine	-0.103593	0.225464	0.329057	0.140026	9	leaf1_leaf2 ; leaf1_Fruit1 ; leaf1_Fruit2 ; leaf1_Fruit3 ; leaf2_leaf2 ; leaf2_Fruit1 ; leaf2_Fruit2 ; leaf2_Fruit3 ; leaf2_leaf2
nicotinate_2	raffinose	-0.270595	0.0917237	0.362318	0.140083	8	leaf2_Fruit3 ; leaf2_seed ; Fruit3_Fruit3 ; Fruit3_seed ; seed_seed ; Fruit3_Fruit3 ; Fruit3_seed ; seed_seed
glucose	Mannitol	-0.155831	0.315603	0.471433	0.140224	13	leaf1_Fruit1 ; leaf1_Fruit2 ; leaf1_seed ; leaf2_Fruit1 ; leaf2_Fruit2 ; leaf2_seed ; Fruit3_seed ; seed_seed ; Fruit1_Fruit3 ; Fruit1_seed ; Fruit2_Fruit3 ; Fruit2_seed ; seed_seed
Caffeic acid, cis	arginine	-0.102451	0.332365	0.434816	0.140313	8	leaf1_Fruit1 ; leaf1_Fruit2 ; leaf1_Fruit3 ; leaf1_seed ; leaf2_Fruit1 ; leaf2_Fruit2 ; leaf2_Fruit3 ; leaf2_seed
phosphate	dehydroascorbate	-0.3006	0.173378	0.473978	0.140335	18	leaf1_leaf2 ; leaf1_Fruit1 ; leaf1_Fruit2 ; leaf1_Fruit3 ; leaf2_leaf2 ; leaf2_Fruit1 ; leaf2_Fruit2 ; leaf2_Fruit3 ; Fruit3_Fruit3 ; leaf2_leaf2 ; leaf2_Fruit3 ; leaf2_seed ; Fruit1_Fruit3 ; Fruit1_seed ; Fruit2_Fruit3 ; Fruit2_seed ; Fruit3_Fruit3 ; Fruit3_seed
phenylalanine	xlitol	-0.290033	0.11981	0.409843	0.140336	7	leaf1_Fruit3 ; leaf2_Fruit3 ; Fruit1_Fruit3 ; Fruit2_Fruit3 ; Fruit3_Fruit3 ; Fruit3_Fruit3 ; Fruit3_seed
adenosine_5m	calysteg_b2	0.274316	0.517389	0.243074	0.140339	3	Fruit3_Fruit3 ; Fruit3_Fruit3 ; Fruit3_seed
glutamine	maltitol	-0.237828	0.214962	0.45279	0.140364	10	leaf1_Fruit1 ; leaf1_Fruit2 ; leaf1_Fruit3 ; leaf2_Fruit1 ; leaf2_Fruit2 ; leaf2_Fruit3 ; Fruit3_Fruit3 ; Fruit1_Fruit3 ; Fruit2_Fruit3 ; Fruit3_Fruit3
Lactic acid	Quinic acid, 3-caffeoyl-cis	-0.00586317	0.237286	0.243149	0.140382	3	leaf1_leaf2 ; leaf2_leaf2 ; leaf2_leaf2
erythritol	saccharate_6	-0.256177	0.280361	0.536538	0.140393	35	leaf1_leaf1 ; leaf1_leaf2 ; leaf1_Fruit1 ; leaf1_Fruit2 ; leaf1_Fruit3 ; leaf2_leaf2 ; leaf2_Fruit1 ; leaf2_Fruit2 ; leaf2_Fruit3 ; Fruit1_Fruit1 ; Fruit1_Fruit2 ; Fruit1_Fruit3 ; Fruit2_Fruit2 ; Fruit2_Fruit3 ; Fruit3_Fruit3 ; leaf1_leaf1 ; leaf1_leaf2 ; leaf1_Fruit1 ; leaf1_Fruit2 ; leaf1_Fruit3 ; leaf1_seed ; leaf2_leaf2 ; leaf2_Fruit1 ; leaf2_Fruit2 ; leaf2_Fruit3 ; leaf2_seed ; Fruit1_Fruit1…
Lactic acid	cysteine	-0.157575	0.152611	0.310186	0.140399	6	leaf1_Fruit1 ; leaf1_Fruit2 ; leaf1_Fruit3 ; leaf2_Fruit1 ; leaf2_Fruit2 ; leaf2_Fruit3
glycerol_1p	phen_amine	-0.101202	0.223068	0.32427	0.140428	5	Fruit1_Fruit3 ; Fruit2_Fruit3 ; Fruit3_Fruit3 ; Fruit3_Fruit3 ; Fruit3_seed
saccharate_6	fructose_6p	-0.26432	0.319813	0.584132	0.140433	24	leaf1_leaf2 ; leaf1_Fruit1 ; leaf1_Fruit2 ; leaf1_Fruit3 ; leaf2_leaf2 ; leaf2_Fruit1 ; leaf2_Fruit2 ; leaf2_Fruit3 ; Fruit1_Fruit1 ; Fruit1_Fruit2 ; Fruit1_Fruit3 ; Fruit2_Fruit2 ; Fruit2_Fruit3 ; Fruit3_Fruit3 ; leaf2_leaf2 ; leaf2_Fruit1 ; leaf2_Fruit2 ; leaf2_Fruit3 ; Fruit1_Fruit1 ; Fruit1_Fruit2 ; Fruit1_Fruit3 ; Fruit2_Fruit2 ; Fruit2_Fruit3 ; Fruit3_Fruit3
aspartate	galactorinate_l14	-0.321334	0.235593	0.556927	0.140439	15	leaf1_leaf2 ; leaf1_Fruit3 ; leaf1_seed ; leaf2_leaf2 ; leaf2_Fruit3 ; leaf2_seed ; Fruit3_Fruit3 ; Fruit3_seed ; seed_seed ; leaf2_leaf2 ; leaf2_Fruit3 ; leaf2_seed ; Fruit3_Fruit3 ; Fruit3_seed ; seed_seed
phenylalanine	putrescine	-0.184981	0.36352	0.548501	0.14045	35	leaf1_leaf2 ; leaf1_Fruit1 ; leaf1_Fruit2 ; leaf1_Fruit3 ; leaf1_seed ; leaf2_leaf2 ; leaf2_Fruit1 ; leaf2_Fruit2 ; leaf2_Fruit3 ; leaf2_seed ; Fruit1_Fruit1 ; Fruit1_Fruit2 ; Fruit1_Fruit3 ; Fruit1_seed ; Fruit2_Fruit2 ; Fruit2_Fruit3 ; Fruit2_seed ; Fruit3_Fruit3 ; Fruit3_seed ; seed_seed ; leaf2_leaf2 ; leaf2_Fruit1 ; leaf2_Fruit2 ; leaf2_Fruit3 ; leaf2_seed ; Fruit1_Fruit1 ; Fruit1_Fruit2 ; F…
a_tocopherol	glycerol_1p	-0.038914	0.513841	0.552755	0.1405	15	Fruit1_Fruit1 ; Fruit1_Fruit2 ; Fruit1_Fruit3 ; Fruit1_seed ; Fruit2_Fruit2 ; Fruit2_Fruit3 ; Fruit2_seed ; Fruit3_Fruit3 ; Fruit3_seed ; Fruit1_Fruit1 ; Fruit1_Fruit2 ; Fruit1_Fruit3 ; Fruit2_Fruit2 ; Fruit2_Fruit3 ; Fruit3_Fruit3
quinate	Pyroglutamic acid	-0.324323	0.0708375	0.39516	0.140552	5	leaf2_leaf2 ; leaf2_leaf2 ; leaf2_Fruit1 ; leaf2_Fruit2 ; leaf2_Fruit3
fa18_2	histidine	-0.120684	0.0781312	0.198815	0.140584	2	Fruit1_Fruit3 ; Fruit2_Fruit3
quinate	maltitol	-0.165319	0.312655	0.477975	0.140597	15	leaf2_Fruit1 ; leaf2_Fruit2 ; leaf2_Fruit3 ; Fruit1_Fruit1 ; Fruit1_Fruit2 ; Fruit1_Fruit3 ; Fruit2_Fruit2 ; Fruit2_Fruit3 ; Fruit3_Fruit3 ; Fruit1_Fruit1 ; Fruit1_Fruit2 ; Fruit1_Fruit3 ; Fruit2_Fruit2 ; Fruit2_Fruit3 ; Fruit3_Fruit3
inositol	Lactic acid	-0.201866	0.293862	0.495728	0.140612	14	leaf1_leaf1 ; leaf1_leaf2 ; leaf2_leaf2 ; leaf1_leaf1 ; leaf1_leaf2 ; leaf1_Fruit1 ; leaf1_Fruit2 ; leaf1_Fruit3 ; leaf1_seed ; leaf2_leaf2 ; leaf2_Fruit1 ; leaf2_Fruit2 ; leaf2_Fruit3 ; leaf2_seed
glutamate	uracil	-0.240517	0.278075	0.518593	0.140621	23	leaf1_leaf2 ; leaf1_Fruit1 ; leaf1_Fruit2 ; leaf1_Fruit3 ; leaf1_seed ; leaf2_leaf2 ; leaf2_Fruit1 ; leaf2_Fruit2 ; leaf2_Fruit3 ; leaf2_seed ; Fruit3_Fruit3 ; Fruit3_seed ; seed_seed ; leaf2_leaf2 ; leaf2_Fruit3 ; leaf2_seed ; Fruit1_Fruit3 ; Fruit1_seed ; Fruit2_Fruit3 ; Fruit2_seed ; Fruit3_Fruit3 ; Fruit3_seed ; seed_seed
malate	putrescine	-0.34007	0.235937	0.576008	0.14063	35	leaf1_leaf2 ; leaf1_Fruit1 ; leaf1_Fruit2 ; leaf1_Fruit3 ; leaf1_seed ; leaf2_leaf2 ; leaf2_Fruit1 ; leaf2_Fruit2 ; leaf2_Fruit3 ; leaf2_seed ; Fruit1_Fruit1 ; Fruit1_Fruit2 ; Fruit1_Fruit3 ; Fruit1_seed ; Fruit2_Fruit2 ; Fruit2_Fruit3 ; Fruit2_seed ; Fruit3_Fruit3 ; Fruit3_seed ; seed_seed ; leaf2_leaf2 ; leaf2_Fruit1 ; leaf2_Fruit2 ; leaf2_Fruit3 ; leaf2_seed ; Fruit1_Fruit1 ; Fruit1_Fruit2 ; F…
Caffeic acid, cis	Sorbitol	-0.192932	0.174156	0.367088	0.140687	6	leaf1_Fruit1 ; leaf1_Fruit2 ; leaf1_seed ; leaf2_Fruit1 ; leaf2_Fruit2 ; leaf2_seed
butirate	fa18_2	-0.138595	0.374238	0.512833	0.140712	14	leaf1_Fruit1 ; leaf1_Fruit2 ; leaf2_Fruit1 ; leaf2_Fruit2 ; Fruit1_Fruit1 ; Fruit1_Fruit2 ; Fruit2_Fruit2 ; Fruit1_Fruit1 ; Fruit1_Fruit2 ; Fruit1_Fruit3 ; Fruit1_seed ; Fruit2_Fruit2 ; Fruit2_Fruit3 ; Fruit2_seed
maltose	arginine	-0.320187	0.407039	0.727226	0.140715	28	leaf1_Fruit1 ; leaf1_Fruit2 ; leaf1_Fruit3 ; leaf1_seed ; leaf2_Fruit1 ; leaf2_Fruit2 ; leaf2_Fruit3 ; leaf2_seed ; Fruit1_Fruit1 ; Fruit1_Fruit2 ; Fruit1_Fruit3 ; Fruit1_seed ; Fruit2_Fruit2 ; Fruit2_Fruit3 ; Fruit2_seed ; Fruit3_Fruit3 ; Fruit3_seed ; seed_seed ; Fruit1_Fruit1 ; Fruit1_Fruit2 ; Fruit1_Fruit3 ; Fruit1_seed ; Fruit2_Fruit2 ; Fruit2_Fruit3 ; Fruit2_seed ; Fruit3_Fruit3 ; Fruit3_se…
inositol	s_me_cysteine	-0.236835	0.312189	0.549025	0.140719	14	leaf1_Fruit1 ; leaf1_Fruit2 ; leaf2_Fruit1 ; leaf2_Fruit2 ; Fruit1_Fruit1 ; Fruit1_Fruit2 ; Fruit2_Fruit2 ; Fruit1_Fruit1 ; Fruit1_Fruit2 ; Fruit1_Fruit3 ; Fruit1_seed ; Fruit2_Fruit2 ; Fruit2_Fruit3 ; Fruit2_seed
quinate	fa18_2	-0.0515355	0.38075	0.432286	0.140754	10	leaf2_Fruit1 ; leaf2_Fruit2 ; Fruit1_Fruit1 ; Fruit1_Fruit2 ; Fruit2_Fruit2 ; Fruit1_Fruit1 ; Fruit1_Fruit2 ; Fruit1_Fruit3 ; Fruit2_Fruit2 ; Fruit2_Fruit3
benzoate	fa18_0	-0.10511	0.366856	0.471966	0.140795	14	leaf1_Fruit1 ; leaf1_Fruit2 ; leaf2_Fruit1 ; leaf2_Fruit2 ; Fruit1_Fruit1 ; Fruit1_Fruit2 ; Fruit2_Fruit2 ; Fruit1_Fruit1 ; Fruit1_Fruit2 ; Fruit1_Fruit3 ; Fruit1_seed ; Fruit2_Fruit2 ; Fruit2_Fruit3 ; Fruit2_seed
alanine	Rhamnose	-0.332985	0.289674	0.622659	0.140812	28	leaf1_leaf1 ; leaf1_leaf2 ; leaf1_Fruit1 ; leaf1_Fruit2 ; leaf2_leaf2 ; leaf2_Fruit1 ; leaf2_Fruit2 ; Fruit1_Fruit1 ; Fruit1_Fruit2 ; Fruit2_Fruit2 ; leaf1_leaf1 ; leaf1_leaf2 ; leaf1_Fruit1 ; leaf1_Fruit2 ; leaf1_Fruit3 ; leaf1_seed ; leaf2_leaf2 ; leaf2_Fruit1 ; leaf2_Fruit2 ; leaf2_Fruit3 ; leaf2_seed ; Fruit1_Fruit1 ; Fruit1_Fruit2 ; Fruit1_Fruit3 ; Fruit1_seed ; Fruit2_Fruit2 ; Fruit2_Fruit3…
fucose	Pyroglutamic acid	-0.263429	0.0603268	0.323755	0.140897	6	leaf1_leaf2 ; leaf2_leaf2 ; leaf2_leaf2 ; leaf2_Fruit1 ; leaf2_Fruit2 ; leaf2_Fruit3
fucose	isocitrate	-0.375884	0.0948369	0.470721	0.1409	12	leaf1_leaf2 ; leaf1_Fruit3 ; leaf2_leaf2 ; leaf2_Fruit3 ; Fruit1_Fruit3 ; Fruit2_Fruit3 ; Fruit3_Fruit3 ; leaf2_leaf2 ; leaf2_Fruit1 ; leaf2_Fruit2 ; leaf2_Fruit3 ; Fruit3_Fruit3
Glucose, 1,6-anhdro, beta	xlitol	-0.174959	0.0243265	0.199285	0.140916	2	leaf1_Fruit3 ; leaf2_Fruit3
Lactic acid	Cellobiose	-0.0543947	0.283351	0.337746	0.140971	5	leaf1_leaf2 ; leaf1_seed ; leaf2_leaf2 ; leaf2_seed ; leaf2_leaf2
malate	mannose	-0.279272	0.110447	0.389718	0.140992	7	leaf1_Fruit3 ; leaf2_Fruit3 ; Fruit1_Fruit3 ; Fruit2_Fruit3 ; Fruit3_Fruit3 ; Fruit3_Fruit3 ; Fruit3_seed
Melezitose	histidine	0.169187	0.447322	0.278135	0.140993	3	Fruit1_Fruit3 ; Fruit2_Fruit3 ; Fruit3_seed
aspartate	nicotinate_2	-0.238208	0.205813	0.44402	0.140996	15	leaf1_leaf2 ; leaf1_Fruit3 ; leaf1_seed ; leaf2_leaf2 ; leaf2_Fruit3 ; leaf2_seed ; Fruit3_Fruit3 ; Fruit3_seed ; seed_seed ; leaf2_leaf2 ; leaf2_Fruit3 ; leaf2_seed ; Fruit3_Fruit3 ; Fruit3_seed ; seed_seed
uracil	a_tocopherol	-0.166048	0.289433	0.455481	0.141086	18	leaf2_Fruit1 ; leaf2_Fruit2 ; leaf2_Fruit3 ; Fruit1_Fruit1 ; Fruit1_Fruit2 ; Fruit1_Fruit3 ; Fruit2_Fruit2 ; Fruit2_Fruit3 ; Fruit3_Fruit3 ; Fruit1_Fruit1 ; Fruit1_Fruit2 ; Fruit1_Fruit3 ; Fruit1_seed ; Fruit2_Fruit2 ; Fruit2_Fruit3 ; Fruit2_seed ; Fruit3_Fruit3 ; Fruit3_seed
lysine	fa16_0	-0.015367	0.374606	0.389973	0.141147	12	leaf2_Fruit1 ; leaf2_Fruit2 ; Fruit1_Fruit1 ; Fruit1_Fruit2 ; Fruit2_Fruit2 ; Fruit1_Fruit1 ; Fruit1_Fruit2 ; Fruit1_Fruit3 ; Fruit1_seed ; Fruit2_Fruit2 ; Fruit2_Fruit3 ; Fruit2_seed
benzoate	Mannitol	-0.248205	0.278782	0.526986	0.141148	21	leaf1_Fruit1 ; leaf1_Fruit2 ; leaf1_seed ; leaf2_Fruit1 ; leaf2_Fruit2 ; leaf2_seed ; Fruit1_Fruit1 ; Fruit1_Fruit2 ; Fruit1_seed ; Fruit2_Fruit2 ; Fruit2_seed ; Fruit3_seed ; seed_seed ; Fruit1_Fruit1 ; Fruit1_Fruit2 ; Fruit1_Fruit3 ; Fruit1_seed ; Fruit2_Fruit2 ; Fruit2_Fruit3 ; Fruit2_seed ; seed_seed
citrate	Isomaltose	-0.229682	0.17672	0.406403	0.14115	10	leaf2_Fruit1 ; leaf2_Fruit2 ; leaf2_seed ; Fruit3_seed ; seed_seed ; Fruit1_Fruit3 ; Fruit1_seed ; Fruit2_Fruit3 ; Fruit2_seed ; seed_seed
maltose	Maleate	-0.171053	0.451472	0.622525	0.141165	21	leaf1_leaf2 ; leaf1_Fruit1 ; leaf1_Fruit2 ; leaf2_leaf2 ; leaf2_Fruit1 ; leaf2_Fruit2 ; Fruit1_Fruit1 ; Fruit1_Fruit2 ; Fruit2_Fruit2 ; leaf2_leaf2 ; leaf2_Fruit1 ; leaf2_Fruit2 ; leaf2_Fruit3 ; leaf2_seed ; Fruit1_Fruit1 ; Fruit1_Fruit2 ; Fruit1_Fruit3 ; Fruit1_seed ; Fruit2_Fruit2 ; Fruit2_Fruit3 ; Fruit2_seed
succinate	Sorbitol	-0.250082	0.325072	0.575154	0.141186	21	leaf1_Fruit1 ; leaf1_Fruit2 ; leaf1_seed ; leaf2_Fruit1 ; leaf2_Fruit2 ; leaf2_seed ; Fruit1_Fruit1 ; Fruit1_Fruit2 ; Fruit1_seed ; Fruit2_Fruit2 ; Fruit2_seed ; Fruit3_seed ; seed_seed ; Fruit1_Fruit1 ; Fruit1_Fruit2 ; Fruit1_Fruit3 ; Fruit1_seed ; Fruit2_Fruit2 ; Fruit2_Fruit3 ; Fruit2_seed ; seed_seed
pyruv	putrescine	-0.40997	0.105924	0.515894	0.141208	23	leaf1_leaf2 ; leaf1_Fruit1 ; leaf1_Fruit2 ; leaf1_Fruit3 ; leaf1_seed ; leaf2_leaf2 ; leaf2_Fruit1 ; leaf2_Fruit2 ; leaf2_Fruit3 ; leaf2_seed ; Fruit3_Fruit3 ; Fruit3_seed ; seed_seed ; leaf2_leaf2 ; leaf2_Fruit3 ; leaf2_seed ; Fruit1_Fruit3 ; Fruit1_seed ; Fruit2_Fruit3 ; Fruit2_seed ; Fruit3_Fruit3 ; Fruit3_seed ; seed_seed
glycerate	citramalate	-0.223085	0.368358	0.591443	0.141208	21	leaf1_Fruit1 ; leaf1_Fruit2 ; leaf1_Fruit3 ; leaf2_Fruit1 ; leaf2_Fruit2 ; leaf2_Fruit3 ; Fruit1_Fruit1 ; Fruit1_Fruit2 ; Fruit1_Fruit3 ; Fruit2_Fruit2 ; Fruit2_Fruit3 ; Fruit3_Fruit3 ; Fruit1_Fruit1 ; Fruit1_Fruit2 ; Fruit1_Fruit3 ; Fruit1_seed ; Fruit2_Fruit2 ; Fruit2_Fruit3 ; Fruit2_seed ; Fruit3_Fruit3 ; Fruit3_seed
threonine	l_ascorbate	-0.300133	0.27854	0.578673	0.141235	21	leaf1_Fruit1 ; leaf1_Fruit2 ; leaf1_Fruit3 ; leaf2_Fruit1 ; leaf2_Fruit2 ; leaf2_Fruit3 ; Fruit1_Fruit1 ; Fruit1_Fruit2 ; Fruit1_Fruit3 ; Fruit2_Fruit2 ; Fruit2_Fruit3 ; Fruit3_Fruit3 ; Fruit1_Fruit1 ; Fruit1_Fruit2 ; Fruit1_Fruit3 ; Fruit1_seed ; Fruit2_Fruit2 ; Fruit2_Fruit3 ; Fruit2_seed ; Fruit3_Fruit3 ; Fruit3_seed
tryptophan	calysteg_a3	0.464721	0.76101	0.296289	0.141273	4	leaf2_Fruit3 ; Fruit2_Fruit3 ; Fruit3_Fruit3 ; Fruit3_Fruit3
citramalate	fa18_0	-0.128099	0.307694	0.435793	0.14129	8	Fruit1_Fruit1 ; Fruit1_Fruit2 ; Fruit2_Fruit2 ; Fruit1_Fruit1 ; Fruit1_Fruit2 ; Fruit1_Fruit3 ; Fruit2_Fruit2 ; Fruit2_Fruit3
benzoate	inositol	-0.366011	0.322528	0.688538	0.141379	42	leaf1_leaf1 ; leaf1_leaf2 ; leaf1_Fruit1 ; leaf1_Fruit2 ; leaf1_Fruit3 ; leaf1_seed ; leaf2_leaf2 ; leaf2_Fruit1 ; leaf2_Fruit2 ; leaf2_Fruit3 ; leaf2_seed ; Fruit1_Fruit1 ; Fruit1_Fruit2 ; Fruit1_Fruit3 ; Fruit1_seed ; Fruit2_Fruit2 ; Fruit2_Fruit3 ; Fruit2_seed ; Fruit3_Fruit3 ; Fruit3_seed ; seed_seed ; leaf1_leaf1 ; leaf1_leaf2 ; leaf1_Fruit1 ; leaf1_Fruit2 ; leaf1_Fruit3 ; leaf1_seed ; leaf2…
phosphate	trehalose	-0.45214	0.23495	0.687091	0.141408	28	leaf1_leaf1 ; leaf1_leaf2 ; leaf1_Fruit1 ; leaf1_Fruit2 ; leaf1_Fruit3 ; leaf1_seed ; leaf2_leaf2 ; leaf2_Fruit1 ; leaf2_Fruit2 ; leaf2_Fruit3 ; leaf2_seed ; Fruit3_Fruit3 ; Fruit3_seed ; seed_seed ; leaf1_leaf1 ; leaf1_leaf2 ; leaf1_Fruit3 ; leaf1_seed ; leaf2_leaf2 ; leaf2_Fruit3 ; leaf2_seed ; Fruit1_Fruit3 ; Fruit1_seed ; Fruit2_Fruit3 ; Fruit2_seed ; Fruit3_Fruit3 ; Fruit3_seed ; seed_seed
fructose	Rhamnose	-0.355118	0.183047	0.538165	0.14141	18	leaf1_leaf1 ; leaf1_leaf2 ; leaf1_Fruit1 ; leaf1_Fruit2 ; leaf2_leaf2 ; leaf2_Fruit1 ; leaf2_Fruit2 ; leaf1_leaf1 ; leaf1_leaf2 ; leaf1_Fruit3 ; leaf1_seed ; leaf2_leaf2 ; leaf2_Fruit3 ; leaf2_seed ; Fruit1_Fruit3 ; Fruit1_seed ; Fruit2_Fruit3 ; Fruit2_seed
Ornithine	s_me_cysteine	-0.253586	0.162277	0.415863	0.141451	6	leaf1_Fruit1 ; leaf1_Fruit2 ; leaf2_Fruit1 ; leaf2_Fruit2 ; Fruit1_seed ; Fruit2_seed
sucrose	citramalate	-0.349181	0.111152	0.460333	0.14147	21	leaf1_Fruit1 ; leaf1_Fruit2 ; leaf1_Fruit3 ; leaf2_Fruit1 ; leaf2_Fruit2 ; leaf2_Fruit3 ; Fruit1_Fruit1 ; Fruit1_Fruit2 ; Fruit1_Fruit3 ; Fruit2_Fruit2 ; Fruit2_Fruit3 ; Fruit3_Fruit3 ; Fruit1_Fruit1 ; Fruit1_Fruit2 ; Fruit1_Fruit3 ; Fruit1_seed ; Fruit2_Fruit2 ; Fruit2_Fruit3 ; Fruit2_seed ; Fruit3_Fruit3 ; Fruit3_seed
Ornithine	xlitol	-0.118303	0.164681	0.282983	0.141501	3	leaf1_Fruit3 ; leaf2_Fruit3 ; Fruit3_seed
nicotinate_2	adenosine_5m	-0.294362	0.0324341	0.326796	0.141507	8	leaf2_Fruit3 ; leaf2_seed ; Fruit3_Fruit3 ; Fruit3_seed ; seed_seed ; Fruit3_Fruit3 ; Fruit3_seed ; seed_seed
succinate	Aconitate	-0.0488994	0.450886	0.499785	0.14153	14	leaf1_Fruit1 ; leaf1_Fruit2 ; leaf2_Fruit1 ; leaf2_Fruit2 ; Fruit1_Fruit1 ; Fruit1_Fruit2 ; Fruit2_Fruit2 ; Fruit1_Fruit1 ; Fruit1_Fruit2 ; Fruit1_Fruit3 ; Fruit1_seed ; Fruit2_Fruit2 ; Fruit2_Fruit3 ; Fruit2_seed
aspartate	glycerol_1p	-0.218258	0.315806	0.534064	0.14155	18	leaf1_Fruit1 ; leaf1_Fruit2 ; leaf1_Fruit3 ; leaf1_seed ; leaf2_Fruit1 ; leaf2_Fruit2 ; leaf2_Fruit3 ; leaf2_seed ; Fruit3_Fruit3 ; Fruit3_seed ; seed_seed ; Fruit1_Fruit3 ; Fruit1_seed ; Fruit2_Fruit3 ; Fruit2_seed ; Fruit3_Fruit3 ; Fruit3_seed ; seed_seed
glycerate	pyruv	-0.248445	0.350162	0.598608	0.141648	28	leaf1_leaf1 ; leaf1_leaf2 ; leaf1_Fruit3 ; leaf1_seed ; leaf2_leaf2 ; leaf2_Fruit3 ; leaf2_seed ; Fruit1_Fruit3 ; Fruit1_seed ; Fruit2_Fruit3 ; Fruit2_seed ; Fruit3_Fruit3 ; Fruit3_seed ; seed_seed ; leaf1_leaf1 ; leaf1_leaf2 ; leaf1_Fruit1 ; leaf1_Fruit2 ; leaf1_Fruit3 ; leaf1_seed ; leaf2_leaf2 ; leaf2_Fruit1 ; leaf2_Fruit2 ; leaf2_Fruit3 ; leaf2_seed ; Fruit3_Fruit3 ; Fruit3_seed ; seed_seed
lysine	Melezitose	-0.0288097	0.378716	0.407526	0.141679	18	leaf2_Fruit1 ; leaf2_Fruit2 ; leaf2_seed ; Fruit1_Fruit1 ; Fruit1_Fruit2 ; Fruit1_seed ; Fruit2_Fruit2 ; Fruit2_seed ; Fruit3_seed ; seed_seed ; Fruit1_Fruit1 ; Fruit1_Fruit2 ; Fruit1_Fruit3 ; Fruit1_seed ; Fruit2_Fruit2 ; Fruit2_Fruit3 ; Fruit2_seed ; seed_seed
threonate	fa18_0	-0.106777	0.298051	0.404828	0.141685	8	Fruit1_Fruit1 ; Fruit1_Fruit2 ; Fruit2_Fruit2 ; Fruit1_Fruit1 ; Fruit1_Fruit2 ; Fruit1_Fruit3 ; Fruit2_Fruit2 ; Fruit2_Fruit3
pyruv	Aconitate	-0.229857	0.148227	0.378083	0.141729	8	leaf1_Fruit1 ; leaf1_Fruit2 ; leaf2_Fruit1 ; leaf2_Fruit2 ; Fruit1_Fruit3 ; Fruit1_seed ; Fruit2_Fruit3 ; Fruit2_seed
Glycolic acid	lysine	-0.277759	0.232026	0.509785	0.14176	17	leaf1_leaf2 ; leaf1_Fruit1 ; leaf1_Fruit2 ; leaf1_Fruit3 ; leaf1_seed ; leaf2_leaf2 ; leaf2_Fruit1 ; leaf2_Fruit2 ; leaf2_Fruit3 ; leaf2_seed ; seed_seed ; leaf2_leaf2 ; leaf2_seed ; Fruit1_seed ; Fruit2_seed ; Fruit3_seed ; seed_seed
glutarate_2o	xylose	-0.300093	0.117002	0.417095	0.141811	6	leaf1_Fruit3 ; leaf2_Fruit3 ; Fruit1_Fruit3 ; Fruit2_Fruit3 ; Fruit3_Fruit3 ; Fruit3_Fruit3
l_ascorbate	Isomaltose	-0.255405	0.218105	0.47351	0.141829	11	Fruit1_Fruit1 ; Fruit1_Fruit2 ; Fruit1_seed ; Fruit2_Fruit2 ; Fruit2_seed ; Fruit3_seed ; Fruit1_Fruit1 ; Fruit1_Fruit2 ; Fruit1_Fruit3 ; Fruit2_Fruit2 ; Fruit2_Fruit3
phosphate	urea	-0.224397	0.290628	0.515025	0.141838	20	leaf1_leaf1 ; leaf1_leaf2 ; leaf1_Fruit3 ; leaf1_seed ; leaf2_leaf2 ; leaf2_Fruit3 ; leaf2_seed ; Fruit3_Fruit3 ; Fruit3_seed ; seed_seed ; leaf1_leaf1 ; leaf1_leaf2 ; leaf1_Fruit3 ; leaf1_seed ; leaf2_leaf2 ; leaf2_Fruit3 ; leaf2_seed ; Fruit3_Fruit3 ; Fruit3_seed ; seed_seed
glutarate_2o	Gentiobiose	-0.175928	0.148942	0.32487	0.141885	6	leaf1_leaf2 ; leaf2_leaf2 ; leaf2_leaf2 ; leaf2_Fruit1 ; leaf2_Fruit2 ; leaf2_Fruit3
aspartate	Caffeic acid, trans	-0.139326	0.270839	0.410165	0.141889	10	leaf1_leaf1 ; leaf1_leaf2 ; leaf2_leaf2 ; leaf1_leaf1 ; leaf1_leaf2 ; leaf1_Fruit3 ; leaf1_seed ; leaf2_leaf2 ; leaf2_Fruit3 ; leaf2_seed
sucrose	Caffeic acid, trans	-0.239645	0.288151	0.527796	0.141898	14	leaf1_leaf1 ; leaf1_leaf2 ; leaf2_leaf2 ; leaf1_leaf1 ; leaf1_leaf2 ; leaf1_Fruit1 ; leaf1_Fruit2 ; leaf1_Fruit3 ; leaf1_seed ; leaf2_leaf2 ; leaf2_Fruit1 ; leaf2_Fruit2 ; leaf2_Fruit3 ; leaf2_seed
Psicose	dehydroascorbate	-0.355444	0.166472	0.521916	0.141932	9	leaf1_leaf2 ; leaf1_Fruit1 ; leaf1_Fruit2 ; leaf1_Fruit3 ; leaf2_leaf2 ; leaf2_Fruit1 ; leaf2_Fruit2 ; leaf2_Fruit3 ; leaf2_leaf2
putrescine	uracil	-0.311594	0.188197	0.49979	0.141948	30	leaf2_leaf2 ; leaf2_Fruit1 ; leaf2_Fruit2 ; leaf2_Fruit3 ; leaf2_seed ; Fruit1_Fruit1 ; Fruit1_Fruit2 ; Fruit1_Fruit3 ; Fruit1_seed ; Fruit2_Fruit2 ; Fruit2_Fruit3 ; Fruit2_seed ; Fruit3_Fruit3 ; Fruit3_seed ; seed_seed ; leaf2_leaf2 ; leaf2_Fruit1 ; leaf2_Fruit2 ; leaf2_Fruit3 ; leaf2_seed ; Fruit1_Fruit1 ; Fruit1_Fruit2 ; Fruit1_Fruit3 ; Fruit1_seed ; Fruit2_Fruit2 ; Fruit2_Fruit3 ; Fruit2_seed…
glycine	trehalose	-0.246448	0.363518	0.609966	0.141989	42	leaf1_leaf1 ; leaf1_leaf2 ; leaf1_Fruit1 ; leaf1_Fruit2 ; leaf1_Fruit3 ; leaf1_seed ; leaf2_leaf2 ; leaf2_Fruit1 ; leaf2_Fruit2 ; leaf2_Fruit3 ; leaf2_seed ; Fruit1_Fruit1 ; Fruit1_Fruit2 ; Fruit1_Fruit3 ; Fruit1_seed ; Fruit2_Fruit2 ; Fruit2_Fruit3 ; Fruit2_seed ; Fruit3_Fruit3 ; Fruit3_seed ; seed_seed ; leaf1_leaf1 ; leaf1_leaf2 ; leaf1_Fruit1 ; leaf1_Fruit2 ; leaf1_Fruit3 ; leaf1_seed ; leaf2…
glycine	Caffeic acid, cis	-0.142728	0.258248	0.400976	0.142032	14	leaf1_leaf1 ; leaf1_leaf2 ; leaf2_leaf2 ; leaf1_leaf1 ; leaf1_leaf2 ; leaf1_Fruit1 ; leaf1_Fruit2 ; leaf1_Fruit3 ; leaf1_seed ; leaf2_leaf2 ; leaf2_Fruit1 ; leaf2_Fruit2 ; leaf2_Fruit3 ; leaf2_seed
fa16_0	Isomaltose	-0.186877	0.185667	0.372544	0.142065	8	Fruit1_Fruit1 ; Fruit1_Fruit2 ; Fruit1_seed ; Fruit2_Fruit2 ; Fruit2_seed ; Fruit1_Fruit1 ; Fruit1_Fruit2 ; Fruit2_Fruit2
Caffeic acid, cis	ribose	-0.249342	0.105623	0.354964	0.142144	6	leaf1_Fruit1 ; leaf1_Fruit2 ; leaf1_Fruit3 ; leaf2_Fruit1 ; leaf2_Fruit2 ; leaf2_Fruit3
inositol	Arabinose	-0.164357	0.285478	0.449835	0.14216	14	leaf1_Fruit1 ; leaf1_Fruit2 ; leaf2_Fruit1 ; leaf2_Fruit2 ; Fruit1_Fruit1 ; Fruit1_Fruit2 ; Fruit2_Fruit2 ; Fruit1_Fruit1 ; Fruit1_Fruit2 ; Fruit1_Fruit3 ; Fruit1_seed ; Fruit2_Fruit2 ; Fruit2_Fruit3 ; Fruit2_seed
fructose	malate	-0.246137	0.199738	0.445875	0.142218	28	leaf1_leaf1 ; leaf1_leaf2 ; leaf1_Fruit1 ; leaf1_Fruit2 ; leaf1_Fruit3 ; leaf1_seed ; leaf2_leaf2 ; leaf2_Fruit1 ; leaf2_Fruit2 ; leaf2_Fruit3 ; leaf2_seed ; Fruit3_Fruit3 ; Fruit3_seed ; seed_seed ; leaf1_leaf1 ; leaf1_leaf2 ; leaf1_Fruit3 ; leaf1_seed ; leaf2_leaf2 ; leaf2_Fruit3 ; leaf2_seed ; Fruit1_Fruit3 ; Fruit1_seed ; Fruit2_Fruit3 ; Fruit2_seed ; Fruit3_Fruit3 ; Fruit3_seed ; seed_seed
valine	Melezitose	-0.101856	0.392676	0.494532	0.142233	21	leaf1_Fruit1 ; leaf1_Fruit2 ; leaf1_seed ; leaf2_Fruit1 ; leaf2_Fruit2 ; leaf2_seed ; Fruit1_Fruit1 ; Fruit1_Fruit2 ; Fruit1_seed ; Fruit2_Fruit2 ; Fruit2_seed ; Fruit3_seed ; seed_seed ; Fruit1_Fruit1 ; Fruit1_Fruit2 ; Fruit1_Fruit3 ; Fruit1_seed ; Fruit2_Fruit2 ; Fruit2_Fruit3 ; Fruit2_seed ; seed_seed
malate	adenosine_5m	-0.299457	0.214092	0.513549	0.14229	14	leaf1_Fruit3 ; leaf1_seed ; leaf2_Fruit3 ; leaf2_seed ; Fruit1_Fruit3 ; Fruit1_seed ; Fruit2_Fruit3 ; Fruit2_seed ; Fruit3_Fruit3 ; Fruit3_seed ; seed_seed ; Fruit3_Fruit3 ; Fruit3_seed ; seed_seed
nicotinate_2	maltitol	-0.265936	0.102399	0.368335	0.142343	10	leaf2_Fruit1 ; leaf2_Fruit2 ; leaf2_Fruit3 ; Fruit3_Fruit3 ; Fruit1_Fruit3 ; Fruit1_seed ; Fruit2_Fruit3 ; Fruit2_seed ; Fruit3_Fruit3 ; Fruit3_seed
quinate	Mannitol	-0.0817612	0.487807	0.569569	0.142395	14	leaf2_Fruit1 ; leaf2_Fruit2 ; leaf2_seed ; Fruit1_Fruit1 ; Fruit1_Fruit2 ; Fruit1_seed ; Fruit2_Fruit2 ; Fruit2_seed ; Fruit3_seed ; Fruit1_Fruit1 ; Fruit1_Fruit2 ; Fruit1_Fruit3 ; Fruit2_Fruit2 ; Fruit2_Fruit3
malate	nicotinate_2	-0.182529	0.325639	0.508168	0.142399	21	leaf1_leaf2 ; leaf1_Fruit3 ; leaf1_seed ; leaf2_leaf2 ; leaf2_Fruit3 ; leaf2_seed ; Fruit1_Fruit3 ; Fruit1_seed ; Fruit2_Fruit3 ; Fruit2_seed ; Fruit3_Fruit3 ; Fruit3_seed ; seed_seed ; leaf2_leaf2 ; leaf2_Fruit1 ; leaf2_Fruit2 ; leaf2_Fruit3 ; leaf2_seed ; Fruit3_Fruit3 ; Fruit3_seed ; seed_seed
inositol	fa18_2	-0.185132	0.302004	0.487136	0.142447	14	leaf1_Fruit1 ; leaf1_Fruit2 ; leaf2_Fruit1 ; leaf2_Fruit2 ; Fruit1_Fruit1 ; Fruit1_Fruit2 ; Fruit2_Fruit2 ; Fruit1_Fruit1 ; Fruit1_Fruit2 ; Fruit1_Fruit3 ; Fruit1_seed ; Fruit2_Fruit2 ; Fruit2_Fruit3 ; Fruit2_seed
Glucose, 1,6-anhdro, beta	fa16_0	0.121248	0.43288	0.311632	0.142473	4	leaf1_Fruit1 ; leaf1_Fruit2 ; leaf2_Fruit1 ; leaf2_Fruit2
pyruv	citrate	-0.308955	0.225191	0.534146	0.142486	15	leaf1_leaf2 ; leaf1_Fruit3 ; leaf1_seed ; leaf2_leaf2 ; leaf2_Fruit3 ; leaf2_seed ; Fruit3_Fruit3 ; Fruit3_seed ; seed_seed ; leaf2_leaf2 ; leaf2_Fruit3 ; leaf2_seed ; Fruit3_Fruit3 ; Fruit3_seed ; seed_seed
Psicose	maltitol	-0.308092	0.104098	0.41219	0.142494	6	leaf1_Fruit1 ; leaf1_Fruit2 ; leaf1_Fruit3 ; leaf2_Fruit1 ; leaf2_Fruit2 ; leaf2_Fruit3
saccharate_6	Ornithine	-0.221482	0.279694	0.501176	0.142532	17	leaf1_leaf1 ; leaf1_leaf2 ; leaf1_seed ; leaf2_leaf2 ; leaf2_seed ; Fruit1_seed ; Fruit2_seed ; Fruit3_seed ; leaf1_leaf1 ; leaf1_leaf2 ; leaf1_Fruit1 ; leaf1_Fruit2 ; leaf1_Fruit3 ; leaf2_leaf2 ; leaf2_Fruit1 ; leaf2_Fruit2 ; leaf2_Fruit3
glycerol	histidine	-0.245671	0.155157	0.400828	0.142554	7	leaf1_Fruit3 ; leaf2_Fruit3 ; Fruit1_Fruit3 ; Fruit2_Fruit3 ; Fruit3_Fruit3 ; Fruit3_Fruit3 ; Fruit3_seed
malate	Inositol-1-phosphate	-0.260541	0.154404	0.414945	0.142624	21	leaf1_leaf2 ; leaf1_Fruit1 ; leaf1_Fruit2 ; leaf2_leaf2 ; leaf2_Fruit1 ; leaf2_Fruit2 ; Fruit1_Fruit1 ; Fruit1_Fruit2 ; Fruit2_Fruit2 ; leaf2_leaf2 ; leaf2_Fruit1 ; leaf2_Fruit2 ; leaf2_Fruit3 ; leaf2_seed ; Fruit1_Fruit1 ; Fruit1_Fruit2 ; Fruit1_Fruit3 ; Fruit1_seed ; Fruit2_Fruit2 ; Fruit2_Fruit3 ; Fruit2_seed
s_me_cysteine	nico_amid	0.0348941	0.236716	0.201821	0.142709	2	Fruit1_Fruit3 ; Fruit2_Fruit3
glutamate	trehalose	-0.242556	0.290694	0.53325	0.142741	28	leaf1_leaf1 ; leaf1_leaf2 ; leaf1_Fruit1 ; leaf1_Fruit2 ; leaf1_Fruit3 ; leaf1_seed ; leaf2_leaf2 ; leaf2_Fruit1 ; leaf2_Fruit2 ; leaf2_Fruit3 ; leaf2_seed ; Fruit3_Fruit3 ; Fruit3_seed ; seed_seed ; leaf1_leaf1 ; leaf1_leaf2 ; leaf1_Fruit3 ; leaf1_seed ; leaf2_leaf2 ; leaf2_Fruit3 ; leaf2_seed ; Fruit1_Fruit3 ; Fruit1_seed ; Fruit2_Fruit3 ; Fruit2_seed ; Fruit3_Fruit3 ; Fruit3_seed ; seed_seed
glycine	threonate	-0.300918	0.148032	0.44895	0.142746	21	leaf1_Fruit1 ; leaf1_Fruit2 ; leaf1_Fruit3 ; leaf2_Fruit1 ; leaf2_Fruit2 ; leaf2_Fruit3 ; Fruit1_Fruit1 ; Fruit1_Fruit2 ; Fruit1_Fruit3 ; Fruit2_Fruit2 ; Fruit2_Fruit3 ; Fruit3_Fruit3 ; Fruit1_Fruit1 ; Fruit1_Fruit2 ; Fruit1_Fruit3 ; Fruit1_seed ; Fruit2_Fruit2 ; Fruit2_Fruit3 ; Fruit2_seed ; Fruit3_Fruit3 ; Fruit3_seed
Glucose, 1,6-anhdro, beta	threonate	-0.13615	0.203319	0.339469	0.142773	6	leaf1_Fruit1 ; leaf1_Fruit2 ; leaf1_Fruit3 ; leaf2_Fruit1 ; leaf2_Fruit2 ; leaf2_Fruit3
succinate	calysteg_b2	-0.134636	0.295529	0.430166	0.142872	7	leaf1_Fruit3 ; leaf2_Fruit3 ; Fruit1_Fruit3 ; Fruit2_Fruit3 ; Fruit3_Fruit3 ; Fruit3_Fruit3 ; Fruit3_seed
tryptophan	xlitol	-0.270236	0.18	0.450236	0.142889	6	leaf2_Fruit3 ; Fruit1_Fruit3 ; Fruit2_Fruit3 ; Fruit3_Fruit3 ; Fruit3_Fruit3 ; Fruit3_seed
malate	tryptophan	-0.324792	0.278746	0.603538	0.142986	35	leaf1_leaf2 ; leaf1_Fruit1 ; leaf1_Fruit2 ; leaf1_Fruit3 ; leaf1_seed ; leaf2_leaf2 ; leaf2_Fruit1 ; leaf2_Fruit2 ; leaf2_Fruit3 ; leaf2_seed ; Fruit1_Fruit1 ; Fruit1_Fruit2 ; Fruit1_Fruit3 ; Fruit1_seed ; Fruit2_Fruit2 ; Fruit2_Fruit3 ; Fruit2_seed ; Fruit3_Fruit3 ; Fruit3_seed ; seed_seed ; leaf2_leaf2 ; leaf2_Fruit1 ; leaf2_Fruit2 ; leaf2_Fruit3 ; leaf2_seed ; Fruit1_Fruit1 ; Fruit1_Fruit2 ; F…
glycerate	quinate	-0.263892	0.34985	0.613742	0.143011	28	leaf1_leaf2 ; leaf1_Fruit1 ; leaf1_Fruit2 ; leaf1_Fruit3 ; leaf2_leaf2 ; leaf2_Fruit1 ; leaf2_Fruit2 ; leaf2_Fruit3 ; Fruit1_Fruit1 ; Fruit1_Fruit2 ; Fruit1_Fruit3 ; Fruit2_Fruit2 ; Fruit2_Fruit3 ; Fruit3_Fruit3 ; leaf2_leaf2 ; leaf2_Fruit1 ; leaf2_Fruit2 ; leaf2_Fruit3 ; leaf2_seed ; Fruit1_Fruit1 ; Fruit1_Fruit2 ; Fruit1_Fruit3 ; Fruit1_seed ; Fruit2_Fruit2 ; Fruit2_Fruit3 ; Fruit2_seed ; Fruit…
isoleucine	Isomaltose	-0.361859	0.176539	0.538398	0.143031	21	leaf1_Fruit1 ; leaf1_Fruit2 ; leaf1_seed ; leaf2_Fruit1 ; leaf2_Fruit2 ; leaf2_seed ; Fruit1_Fruit1 ; Fruit1_Fruit2 ; Fruit1_seed ; Fruit2_Fruit2 ; Fruit2_seed ; Fruit3_seed ; seed_seed ; Fruit1_Fruit1 ; Fruit1_Fruit2 ; Fruit1_Fruit3 ; Fruit1_seed ; Fruit2_Fruit2 ; Fruit2_Fruit3 ; Fruit2_seed ; seed_seed
isoleucine	pyruv	-0.218198	0.44498	0.663179	0.143033	28	leaf1_leaf1 ; leaf1_leaf2 ; leaf1_Fruit3 ; leaf1_seed ; leaf2_leaf2 ; leaf2_Fruit3 ; leaf2_seed ; Fruit1_Fruit3 ; Fruit1_seed ; Fruit2_Fruit3 ; Fruit2_seed ; Fruit3_Fruit3 ; Fruit3_seed ; seed_seed ; leaf1_leaf1 ; leaf1_leaf2 ; leaf1_Fruit1 ; leaf1_Fruit2 ; leaf1_Fruit3 ; leaf1_seed ; leaf2_leaf2 ; leaf2_Fruit1 ; leaf2_Fruit2 ; leaf2_Fruit3 ; leaf2_seed ; Fruit3_Fruit3 ; Fruit3_seed ; seed_seed
glutarate_2o	cysteine	-0.299513	0.311	0.610513	0.143051	18	leaf1_Fruit1 ; leaf1_Fruit2 ; leaf1_Fruit3 ; leaf2_Fruit1 ; leaf2_Fruit2 ; leaf2_Fruit3 ; Fruit1_Fruit1 ; Fruit1_Fruit2 ; Fruit1_Fruit3 ; Fruit2_Fruit2 ; Fruit2_Fruit3 ; Fruit3_Fruit3 ; Fruit1_Fruit1 ; Fruit1_Fruit2 ; Fruit1_Fruit3 ; Fruit2_Fruit2 ; Fruit2_Fruit3 ; Fruit3_Fruit3
malate	raffinose	-0.312363	0.141562	0.453925	0.14307	14	leaf1_Fruit3 ; leaf1_seed ; leaf2_Fruit3 ; leaf2_seed ; Fruit1_Fruit3 ; Fruit1_seed ; Fruit2_Fruit3 ; Fruit2_seed ; Fruit3_Fruit3 ; Fruit3_seed ; seed_seed ; Fruit3_Fruit3 ; Fruit3_seed ; seed_seed
inositol	Pyroglutamic acid	-0.175234	0.211452	0.386686	0.143075	7	leaf1_leaf2 ; leaf2_leaf2 ; leaf2_leaf2 ; leaf2_Fruit1 ; leaf2_Fruit2 ; leaf2_Fruit3 ; leaf2_seed
asparagine	citramalate	-0.254302	0.392933	0.647235	0.143086	21	leaf1_Fruit1 ; leaf1_Fruit2 ; leaf1_Fruit3 ; leaf2_Fruit1 ; leaf2_Fruit2 ; leaf2_Fruit3 ; Fruit1_Fruit1 ; Fruit1_Fruit2 ; Fruit1_Fruit3 ; Fruit2_Fruit2 ; Fruit2_Fruit3 ; Fruit3_Fruit3 ; Fruit1_Fruit1 ; Fruit1_Fruit2 ; Fruit1_Fruit3 ; Fruit1_seed ; Fruit2_Fruit2 ; Fruit2_Fruit3 ; Fruit2_seed ; Fruit3_Fruit3 ; Fruit3_seed
glutarate_2o	Glucose, 2-amino-2-deoxy	-0.133006	0.186215	0.319221	0.14312	6	leaf1_leaf2 ; leaf2_leaf2 ; leaf2_leaf2 ; leaf2_Fruit1 ; leaf2_Fruit2 ; leaf2_Fruit3
succinate	fa18_0	-0.320215	0.262027	0.582241	0.14313	14	leaf1_Fruit1 ; leaf1_Fruit2 ; leaf2_Fruit1 ; leaf2_Fruit2 ; Fruit1_Fruit1 ; Fruit1_Fruit2 ; Fruit2_Fruit2 ; Fruit1_Fruit1 ; Fruit1_Fruit2 ; Fruit1_Fruit3 ; Fruit1_seed ; Fruit2_Fruit2 ; Fruit2_Fruit3 ; Fruit2_seed
fructose	Caffeic acid, cis	-0.0285166	0.347582	0.376099	0.14323	10	leaf1_leaf1 ; leaf1_leaf2 ; leaf2_leaf2 ; leaf1_leaf1 ; leaf1_leaf2 ; leaf1_Fruit3 ; leaf1_seed ; leaf2_leaf2 ; leaf2_Fruit3 ; leaf2_seed
Tyramine	maltitol	-0.240455	0.233171	0.473626	0.143237	9	leaf1_Fruit1 ; leaf1_Fruit2 ; leaf1_Fruit3 ; leaf2_Fruit1 ; leaf2_Fruit2 ; leaf2_Fruit3 ; Fruit1_seed ; Fruit2_seed ; Fruit3_seed
trehalose	Aconitate	-0.245025	0.313592	0.558617	0.143269	14	leaf1_Fruit1 ; leaf1_Fruit2 ; leaf2_Fruit1 ; leaf2_Fruit2 ; Fruit1_Fruit1 ; Fruit1_Fruit2 ; Fruit2_Fruit2 ; Fruit1_Fruit1 ; Fruit1_Fruit2 ; Fruit1_Fruit3 ; Fruit1_seed ; Fruit2_Fruit2 ; Fruit2_Fruit3 ; Fruit2_seed
malate	Mannitol	-0.202455	0.217637	0.420093	0.14336	21	leaf1_Fruit1 ; leaf1_Fruit2 ; leaf1_seed ; leaf2_Fruit1 ; leaf2_Fruit2 ; leaf2_seed ; Fruit1_Fruit1 ; Fruit1_Fruit2 ; Fruit1_seed ; Fruit2_Fruit2 ; Fruit2_seed ; Fruit3_seed ; seed_seed ; Fruit1_Fruit1 ; Fruit1_Fruit2 ; Fruit1_Fruit3 ; Fruit1_seed ; Fruit2_Fruit2 ; Fruit2_Fruit3 ; Fruit2_seed ; seed_seed
Gentiobiose	arginine	-0.0793617	0.262334	0.341696	0.143397	4	leaf2_Fruit1 ; leaf2_Fruit2 ; leaf2_Fruit3 ; leaf2_seed
asparagine	Gentiobiose	-0.185529	0.235774	0.421302	0.143438	7	leaf1_leaf2 ; leaf2_leaf2 ; leaf2_leaf2 ; leaf2_Fruit1 ; leaf2_Fruit2 ; leaf2_Fruit3 ; leaf2_seed
isocitrate	Inositol-1-phosphate	-0.377384	0.0859256	0.46331	0.143439	7	leaf2_leaf2 ; leaf2_Fruit1 ; leaf2_Fruit2 ; leaf2_leaf2 ; leaf2_Fruit3 ; Fruit1_Fruit3 ; Fruit2_Fruit3
malate	octadecanoate	-0.342474	0.219849	0.562324	0.143473	14	leaf1_Fruit3 ; leaf1_seed ; leaf2_Fruit3 ; leaf2_seed ; Fruit1_Fruit3 ; Fruit1_seed ; Fruit2_Fruit3 ; Fruit2_seed ; Fruit3_Fruit3 ; Fruit3_seed ; seed_seed ; Fruit3_Fruit3 ; Fruit3_seed ; seed_seed
Psicose	isocitrate	-0.0458058	0.249199	0.295005	0.143496	5	leaf1_leaf2 ; leaf1_Fruit3 ; leaf2_leaf2 ; leaf2_Fruit3 ; leaf2_leaf2
erythritol	dehydroascorbate	-0.229052	0.269931	0.498983	0.143529	28	leaf1_leaf2 ; leaf1_Fruit1 ; leaf1_Fruit2 ; leaf1_Fruit3 ; leaf2_leaf2 ; leaf2_Fruit1 ; leaf2_Fruit2 ; leaf2_Fruit3 ; Fruit1_Fruit1 ; Fruit1_Fruit2 ; Fruit1_Fruit3 ; Fruit2_Fruit2 ; Fruit2_Fruit3 ; Fruit3_Fruit3 ; leaf2_leaf2 ; leaf2_Fruit1 ; leaf2_Fruit2 ; leaf2_Fruit3 ; leaf2_seed ; Fruit1_Fruit1 ; Fruit1_Fruit2 ; Fruit1_Fruit3 ; Fruit1_seed ; Fruit2_Fruit2 ; Fruit2_Fruit3 ; Fruit2_seed ; Fruit…
butirate	nicotinate_2	-0.230842	0.31035	0.541192	0.143555	21	leaf1_leaf2 ; leaf1_Fruit3 ; leaf1_seed ; leaf2_leaf2 ; leaf2_Fruit3 ; leaf2_seed ; Fruit1_Fruit3 ; Fruit1_seed ; Fruit2_Fruit3 ; Fruit2_seed ; Fruit3_Fruit3 ; Fruit3_seed ; seed_seed ; leaf2_leaf2 ; leaf2_Fruit1 ; leaf2_Fruit2 ; leaf2_Fruit3 ; leaf2_seed ; Fruit3_Fruit3 ; Fruit3_seed ; seed_seed
threonine	phen_amine	-0.270196	0.0921964	0.362392	0.143578	7	leaf1_Fruit3 ; leaf2_Fruit3 ; Fruit1_Fruit3 ; Fruit2_Fruit3 ; Fruit3_Fruit3 ; Fruit3_Fruit3 ; Fruit3_seed
inositol	homoserine	-0.209281	0.261825	0.471106	0.143612	28	leaf1_leaf2 ; leaf1_Fruit1 ; leaf1_Fruit2 ; leaf1_Fruit3 ; leaf2_leaf2 ; leaf2_Fruit1 ; leaf2_Fruit2 ; leaf2_Fruit3 ; Fruit1_Fruit1 ; Fruit1_Fruit2 ; Fruit1_Fruit3 ; Fruit2_Fruit2 ; Fruit2_Fruit3 ; Fruit3_Fruit3 ; leaf2_leaf2 ; leaf2_Fruit1 ; leaf2_Fruit2 ; leaf2_Fruit3 ; leaf2_seed ; Fruit1_Fruit1 ; Fruit1_Fruit2 ; Fruit1_Fruit3 ; Fruit1_seed ; Fruit2_Fruit2 ; Fruit2_Fruit3 ; Fruit2_seed ; Fruit…
Lactic acid	Inositol-1-phosphate	-0.211172	0.163558	0.37473	0.143613	7	leaf1_leaf2 ; leaf1_Fruit1 ; leaf1_Fruit2 ; leaf2_leaf2 ; leaf2_Fruit1 ; leaf2_Fruit2 ; leaf2_leaf2
suqalene	uracil	-0.405173	0.135168	0.540341	0.143631	12	leaf2_leaf2 ; leaf2_Fruit1 ; leaf2_Fruit2 ; leaf2_Fruit3 ; leaf2_seed ; Fruit3_Fruit3 ; Fruit3_seed ; leaf2_leaf2 ; leaf2_Fruit3 ; Fruit1_Fruit3 ; Fruit2_Fruit3 ; Fruit3_Fruit3
maltitol	xlitol	-0.0641068	0.25572	0.319827	0.143653	4	Fruit1_Fruit3 ; Fruit2_Fruit3 ; Fruit3_Fruit3 ; Fruit3_Fruit3
fructose	calysteg_b2	-0.320047	0.0293253	0.349373	0.143676	5	leaf1_Fruit3 ; leaf2_Fruit3 ; Fruit3_Fruit3 ; Fruit3_Fruit3 ; Fruit3_seed
Caffeic acid, trans	Tyramine	-0.120851	0.272769	0.39362	0.143729	8	leaf1_leaf1 ; leaf1_leaf2 ; leaf1_seed ; leaf2_leaf2 ; leaf2_seed ; leaf1_leaf1 ; leaf1_leaf2 ; leaf2_leaf2
saccharate_6	leucine	-0.251894	0.254942	0.506836	0.143769	18	leaf1_Fruit1 ; leaf1_Fruit2 ; leaf1_Fruit3 ; leaf2_Fruit1 ; leaf2_Fruit2 ; leaf2_Fruit3 ; Fruit1_Fruit1 ; Fruit1_Fruit2 ; Fruit1_Fruit3 ; Fruit2_Fruit2 ; Fruit2_Fruit3 ; Fruit3_Fruit3 ; Fruit1_Fruit1 ; Fruit1_Fruit2 ; Fruit1_Fruit3 ; Fruit2_Fruit2 ; Fruit2_Fruit3 ; Fruit3_Fruit3
nicotinate_2	leucine	-0.210341	0.211184	0.421524	0.143797	10	leaf2_Fruit1 ; leaf2_Fruit2 ; leaf2_Fruit3 ; Fruit3_Fruit3 ; Fruit1_Fruit3 ; Fruit1_seed ; Fruit2_Fruit3 ; Fruit2_seed ; Fruit3_Fruit3 ; Fruit3_seed
alanine	saccharate_6	-0.272534	0.29984	0.572374	0.14384	35	leaf1_leaf1 ; leaf1_leaf2 ; leaf1_Fruit1 ; leaf1_Fruit2 ; leaf1_Fruit3 ; leaf2_leaf2 ; leaf2_Fruit1 ; leaf2_Fruit2 ; leaf2_Fruit3 ; Fruit1_Fruit1 ; Fruit1_Fruit2 ; Fruit1_Fruit3 ; Fruit2_Fruit2 ; Fruit2_Fruit3 ; Fruit3_Fruit3 ; leaf1_leaf1 ; leaf1_leaf2 ; leaf1_Fruit1 ; leaf1_Fruit2 ; leaf1_Fruit3 ; leaf1_seed ; leaf2_leaf2 ; leaf2_Fruit1 ; leaf2_Fruit2 ; leaf2_Fruit3 ; leaf2_seed ; Fruit1_Fruit1…
benzoate	threonate	-0.266044	0.298125	0.564169	0.143864	21	leaf1_Fruit1 ; leaf1_Fruit2 ; leaf1_Fruit3 ; leaf2_Fruit1 ; leaf2_Fruit2 ; leaf2_Fruit3 ; Fruit1_Fruit1 ; Fruit1_Fruit2 ; Fruit1_Fruit3 ; Fruit2_Fruit2 ; Fruit2_Fruit3 ; Fruit3_Fruit3 ; Fruit1_Fruit1 ; Fruit1_Fruit2 ; Fruit1_Fruit3 ; Fruit1_seed ; Fruit2_Fruit2 ; Fruit2_Fruit3 ; Fruit2_seed ; Fruit3_Fruit3 ; Fruit3_seed
glutamine	Glucose, 1,6-anhdro, beta	-0.312734	0.0626644	0.375399	0.143907	8	leaf1_leaf1 ; leaf1_leaf2 ; leaf2_leaf2 ; leaf1_leaf1 ; leaf1_leaf2 ; leaf1_Fruit3 ; leaf2_leaf2 ; leaf2_Fruit3
benzoate	raffinose	-0.243939	0.213417	0.457356	0.143953	14	leaf1_Fruit3 ; leaf1_seed ; leaf2_Fruit3 ; leaf2_seed ; Fruit1_Fruit3 ; Fruit1_seed ; Fruit2_Fruit3 ; Fruit2_seed ; Fruit3_Fruit3 ; Fruit3_seed ; seed_seed ; Fruit3_Fruit3 ; Fruit3_seed ; seed_seed
Tyramine	cysteine	-0.199341	0.21672	0.41606	0.143953	9	leaf1_Fruit1 ; leaf1_Fruit2 ; leaf1_Fruit3 ; leaf2_Fruit1 ; leaf2_Fruit2 ; leaf2_Fruit3 ; Fruit1_seed ; Fruit2_seed ; Fruit3_seed
Lactic acid	glycerate_3p	-0.356385	0.0544175	0.410803	0.14398	6	leaf1_Fruit1 ; leaf1_Fruit2 ; leaf1_Fruit3 ; leaf2_Fruit1 ; leaf2_Fruit2 ; leaf2_Fruit3
trehalose	Psicose	-0.201888	0.288287	0.490175	0.144	14	leaf1_leaf1 ; leaf1_leaf2 ; leaf2_leaf2 ; leaf1_leaf1 ; leaf1_leaf2 ; leaf1_Fruit1 ; leaf1_Fruit2 ; leaf1_Fruit3 ; leaf1_seed ; leaf2_leaf2 ; leaf2_Fruit1 ; leaf2_Fruit2 ; leaf2_Fruit3 ; leaf2_seed
benzoate	glutarate_2o	-0.285525	0.336043	0.621568	0.144093	35	leaf1_leaf1 ; leaf1_leaf2 ; leaf1_Fruit1 ; leaf1_Fruit2 ; leaf1_Fruit3 ; leaf2_leaf2 ; leaf2_Fruit1 ; leaf2_Fruit2 ; leaf2_Fruit3 ; Fruit1_Fruit1 ; Fruit1_Fruit2 ; Fruit1_Fruit3 ; Fruit2_Fruit2 ; Fruit2_Fruit3 ; Fruit3_Fruit3 ; leaf1_leaf1 ; leaf1_leaf2 ; leaf1_Fruit1 ; leaf1_Fruit2 ; leaf1_Fruit3 ; leaf1_seed ; leaf2_leaf2 ; leaf2_Fruit1 ; leaf2_Fruit2 ; leaf2_Fruit3 ; leaf2_seed ; Fruit1_Fruit1…
inositol	Maleate	-0.244809	0.232242	0.477051	0.144159	21	leaf1_leaf2 ; leaf1_Fruit1 ; leaf1_Fruit2 ; leaf2_leaf2 ; leaf2_Fruit1 ; leaf2_Fruit2 ; Fruit1_Fruit1 ; Fruit1_Fruit2 ; Fruit2_Fruit2 ; leaf2_leaf2 ; leaf2_Fruit1 ; leaf2_Fruit2 ; leaf2_Fruit3 ; leaf2_seed ; Fruit1_Fruit1 ; Fruit1_Fruit2 ; Fruit1_Fruit3 ; Fruit1_seed ; Fruit2_Fruit2 ; Fruit2_Fruit3 ; Fruit2_seed
sucrose	Sorbitol	-0.293934	0.156556	0.45049	0.144209	21	leaf1_Fruit1 ; leaf1_Fruit2 ; leaf1_seed ; leaf2_Fruit1 ; leaf2_Fruit2 ; leaf2_seed ; Fruit1_Fruit1 ; Fruit1_Fruit2 ; Fruit1_seed ; Fruit2_Fruit2 ; Fruit2_seed ; Fruit3_seed ; seed_seed ; Fruit1_Fruit1 ; Fruit1_Fruit2 ; Fruit1_Fruit3 ; Fruit1_seed ; Fruit2_Fruit2 ; Fruit2_Fruit3 ; Fruit2_seed ; seed_seed
Quinic acid, 3-caffeoyl-trans	salicylate	-0.00581337	0.198171	0.203984	0.144239	2	leaf2_Fruit3 ; leaf2_seed
serine	ribose	-0.198703	0.444923	0.643627	0.144274	21	leaf1_Fruit1 ; leaf1_Fruit2 ; leaf1_Fruit3 ; leaf2_Fruit1 ; leaf2_Fruit2 ; leaf2_Fruit3 ; Fruit1_Fruit1 ; Fruit1_Fruit2 ; Fruit1_Fruit3 ; Fruit2_Fruit2 ; Fruit2_Fruit3 ; Fruit3_Fruit3 ; Fruit1_Fruit1 ; Fruit1_Fruit2 ; Fruit1_Fruit3 ; Fruit1_seed ; Fruit2_Fruit2 ; Fruit2_Fruit3 ; Fruit2_seed ; Fruit3_Fruit3 ; Fruit3_seed
Lactic acid	methionine	-0.241144	0.187508	0.428652	0.144298	11	leaf1_leaf2 ; leaf1_Fruit1 ; leaf1_Fruit2 ; leaf1_Fruit3 ; leaf1_seed ; leaf2_leaf2 ; leaf2_Fruit1 ; leaf2_Fruit2 ; leaf2_Fruit3 ; leaf2_seed ; leaf2_leaf2
Ornithine	Quinic acid, 3-caffeoyl-cis	-0.127975	0.178074	0.306049	0.144413	4	leaf1_leaf2 ; leaf2_leaf2 ; leaf2_leaf2 ; leaf2_seed
malate	maltitol	-0.318999	0.211948	0.530947	0.144442	21	leaf1_Fruit1 ; leaf1_Fruit2 ; leaf1_Fruit3 ; leaf2_Fruit1 ; leaf2_Fruit2 ; leaf2_Fruit3 ; Fruit1_Fruit1 ; Fruit1_Fruit2 ; Fruit1_Fruit3 ; Fruit2_Fruit2 ; Fruit2_Fruit3 ; Fruit3_Fruit3 ; Fruit1_Fruit1 ; Fruit1_Fruit2 ; Fruit1_Fruit3 ; Fruit1_seed ; Fruit2_Fruit2 ; Fruit2_Fruit3 ; Fruit2_seed ; Fruit3_Fruit3 ; Fruit3_seed
glycine	Rhamnose	-0.442805	0.125246	0.568051	0.144486	28	leaf1_leaf1 ; leaf1_leaf2 ; leaf1_Fruit1 ; leaf1_Fruit2 ; leaf2_leaf2 ; leaf2_Fruit1 ; leaf2_Fruit2 ; Fruit1_Fruit1 ; Fruit1_Fruit2 ; Fruit2_Fruit2 ; leaf1_leaf1 ; leaf1_leaf2 ; leaf1_Fruit1 ; leaf1_Fruit2 ; leaf1_Fruit3 ; leaf1_seed ; leaf2_leaf2 ; leaf2_Fruit1 ; leaf2_Fruit2 ; leaf2_Fruit3 ; leaf2_seed ; Fruit1_Fruit1 ; Fruit1_Fruit2 ; Fruit1_Fruit3 ; Fruit1_seed ; Fruit2_Fruit2 ; Fruit2_Fruit3…
Sorbitol	calysteg_b2	-0.101224	0.169771	0.270995	0.144563	3	Fruit1_Fruit3 ; Fruit2_Fruit3 ; Fruit3_seed
trehalose	valine	-0.323583	0.304004	0.627587	0.144625	42	leaf1_leaf1 ; leaf1_leaf2 ; leaf1_Fruit1 ; leaf1_Fruit2 ; leaf1_Fruit3 ; leaf1_seed ; leaf2_leaf2 ; leaf2_Fruit1 ; leaf2_Fruit2 ; leaf2_Fruit3 ; leaf2_seed ; Fruit1_Fruit1 ; Fruit1_Fruit2 ; Fruit1_Fruit3 ; Fruit1_seed ; Fruit2_Fruit2 ; Fruit2_Fruit3 ; Fruit2_seed ; Fruit3_Fruit3 ; Fruit3_seed ; seed_seed ; leaf1_leaf1 ; leaf1_leaf2 ; leaf1_Fruit1 ; leaf1_Fruit2 ; leaf1_Fruit3 ; leaf1_seed ; leaf2…
tyrosine	fa16_0	-0.0799967	0.387314	0.467311	0.14472	14	leaf1_Fruit1 ; leaf1_Fruit2 ; leaf2_Fruit1 ; leaf2_Fruit2 ; Fruit1_Fruit1 ; Fruit1_Fruit2 ; Fruit2_Fruit2 ; Fruit1_Fruit1 ; Fruit1_Fruit2 ; Fruit1_Fruit3 ; Fruit1_seed ; Fruit2_Fruit2 ; Fruit2_Fruit3 ; Fruit2_seed
alanine	octadecanoate	-0.267154	0.216633	0.483787	0.144805	14	leaf1_Fruit3 ; leaf1_seed ; leaf2_Fruit3 ; leaf2_seed ; Fruit1_Fruit3 ; Fruit1_seed ; Fruit2_Fruit3 ; Fruit2_seed ; Fruit3_Fruit3 ; Fruit3_seed ; seed_seed ; Fruit3_Fruit3 ; Fruit3_seed ; seed_seed
glucose_6p	xylose	-0.132506	0.219356	0.351862	0.144864	6	leaf1_Fruit3 ; leaf2_Fruit3 ; Fruit1_Fruit3 ; Fruit2_Fruit3 ; Fruit3_Fruit3 ; Fruit3_Fruit3
uracil	s_me_cysteine	-0.227628	0.358978	0.586607	0.144865	12	leaf2_Fruit1 ; leaf2_Fruit2 ; Fruit1_Fruit1 ; Fruit1_Fruit2 ; Fruit2_Fruit2 ; Fruit1_Fruit1 ; Fruit1_Fruit2 ; Fruit1_Fruit3 ; Fruit1_seed ; Fruit2_Fruit2 ; Fruit2_Fruit3 ; Fruit2_seed
uracil	glycerate_3p	-0.159452	0.283725	0.443177	0.144873	18	leaf2_Fruit1 ; leaf2_Fruit2 ; leaf2_Fruit3 ; Fruit1_Fruit1 ; Fruit1_Fruit2 ; Fruit1_Fruit3 ; Fruit2_Fruit2 ; Fruit2_Fruit3 ; Fruit3_Fruit3 ; Fruit1_Fruit1 ; Fruit1_Fruit2 ; Fruit1_Fruit3 ; Fruit1_seed ; Fruit2_Fruit2 ; Fruit2_Fruit3 ; Fruit2_seed ; Fruit3_Fruit3 ; Fruit3_seed
Serine, O-acetyl-	a_tocopherol	-0.20989	0.0459792	0.255869	0.144938	3	leaf2_Fruit1 ; leaf2_Fruit2 ; leaf2_Fruit3
proline	Maleate	-0.129868	0.290487	0.420354	0.145043	21	leaf1_leaf2 ; leaf1_Fruit1 ; leaf1_Fruit2 ; leaf2_leaf2 ; leaf2_Fruit1 ; leaf2_Fruit2 ; Fruit1_Fruit1 ; Fruit1_Fruit2 ; Fruit2_Fruit2 ; leaf2_leaf2 ; leaf2_Fruit1 ; leaf2_Fruit2 ; leaf2_Fruit3 ; leaf2_seed ; Fruit1_Fruit1 ; Fruit1_Fruit2 ; Fruit1_Fruit3 ; Fruit1_seed ; Fruit2_Fruit2 ; Fruit2_Fruit3 ; Fruit2_seed
serine	citramalate	-0.229976	0.304756	0.534732	0.145056	21	leaf1_Fruit1 ; leaf1_Fruit2 ; leaf1_Fruit3 ; leaf2_Fruit1 ; leaf2_Fruit2 ; leaf2_Fruit3 ; Fruit1_Fruit1 ; Fruit1_Fruit2 ; Fruit1_Fruit3 ; Fruit2_Fruit2 ; Fruit2_Fruit3 ; Fruit3_Fruit3 ; Fruit1_Fruit1 ; Fruit1_Fruit2 ; Fruit1_Fruit3 ; Fruit1_seed ; Fruit2_Fruit2 ; Fruit2_Fruit3 ; Fruit2_seed ; Fruit3_Fruit3 ; Fruit3_seed
butirate	shikimate	-0.384202	0.198593	0.582795	0.145064	21	leaf1_Fruit1 ; leaf1_Fruit2 ; leaf1_Fruit3 ; leaf2_Fruit1 ; leaf2_Fruit2 ; leaf2_Fruit3 ; Fruit1_Fruit1 ; Fruit1_Fruit2 ; Fruit1_Fruit3 ; Fruit2_Fruit2 ; Fruit2_Fruit3 ; Fruit3_Fruit3 ; Fruit1_Fruit1 ; Fruit1_Fruit2 ; Fruit1_Fruit3 ; Fruit1_seed ; Fruit2_Fruit2 ; Fruit2_Fruit3 ; Fruit2_seed ; Fruit3_Fruit3 ; Fruit3_seed
maltose	Psicose	-0.227969	0.284094	0.512064	0.14507	14	leaf1_leaf1 ; leaf1_leaf2 ; leaf2_leaf2 ; leaf1_leaf1 ; leaf1_leaf2 ; leaf1_Fruit1 ; leaf1_Fruit2 ; leaf1_Fruit3 ; leaf1_seed ; leaf2_leaf2 ; leaf2_Fruit1 ; leaf2_Fruit2 ; leaf2_Fruit3 ; leaf2_seed
urea	nico_amid	-0.120579	0.160353	0.280932	0.145183	5	leaf1_Fruit3 ; leaf2_Fruit3 ; Fruit3_Fruit3 ; Fruit3_Fruit3 ; Fruit3_seed
Aconitate	xylose	0.161912	0.367316	0.205403	0.145242	2	Fruit1_Fruit3 ; Fruit2_Fruit3
aspartate	citramalate	-0.152001	0.384855	0.536856	0.145322	13	leaf1_Fruit1 ; leaf1_Fruit2 ; leaf1_Fruit3 ; leaf2_Fruit1 ; leaf2_Fruit2 ; leaf2_Fruit3 ; Fruit3_Fruit3 ; Fruit1_Fruit3 ; Fruit1_seed ; Fruit2_Fruit3 ; Fruit2_seed ; Fruit3_Fruit3 ; Fruit3_seed
b_alanine	shikimate	-0.258277	0.282777	0.541054	0.145324	21	leaf1_Fruit1 ; leaf1_Fruit2 ; leaf1_Fruit3 ; leaf2_Fruit1 ; leaf2_Fruit2 ; leaf2_Fruit3 ; Fruit1_Fruit1 ; Fruit1_Fruit2 ; Fruit1_Fruit3 ; Fruit2_Fruit2 ; Fruit2_Fruit3 ; Fruit3_Fruit3 ; Fruit1_Fruit1 ; Fruit1_Fruit2 ; Fruit1_Fruit3 ; Fruit1_seed ; Fruit2_Fruit2 ; Fruit2_Fruit3 ; Fruit2_seed ; Fruit3_Fruit3 ; Fruit3_seed
glycerate	Caffeic acid, cis	-0.129281	0.362671	0.491952	0.145407	14	leaf1_leaf1 ; leaf1_leaf2 ; leaf2_leaf2 ; leaf1_leaf1 ; leaf1_leaf2 ; leaf1_Fruit1 ; leaf1_Fruit2 ; leaf1_Fruit3 ; leaf1_seed ; leaf2_leaf2 ; leaf2_Fruit1 ; leaf2_Fruit2 ; leaf2_Fruit3 ; leaf2_seed
arginine	fa18_0	-0.0574189	0.368049	0.425468	0.145484	10	Fruit1_Fruit1 ; Fruit1_Fruit2 ; Fruit2_Fruit2 ; Fruit1_Fruit1 ; Fruit1_Fruit2 ; Fruit1_Fruit3 ; Fruit1_seed ; Fruit2_Fruit2 ; Fruit2_Fruit3 ; Fruit2_seed
a_tocopherol	phen_amine	-0.296486	-0.00446944	0.292016	0.145715	4	Fruit1_Fruit3 ; Fruit2_Fruit3 ; Fruit3_Fruit3 ; Fruit3_Fruit3
fumarate	mannose	-0.109538	0.326866	0.436404	0.145719	7	leaf1_Fruit3 ; leaf2_Fruit3 ; Fruit1_Fruit3 ; Fruit2_Fruit3 ; Fruit3_Fruit3 ; Fruit3_Fruit3 ; Fruit3_seed
tyrosine	fa18_2	-0.145454	0.317956	0.463411	0.145739	14	leaf1_Fruit1 ; leaf1_Fruit2 ; leaf2_Fruit1 ; leaf2_Fruit2 ; Fruit1_Fruit1 ; Fruit1_Fruit2 ; Fruit2_Fruit2 ; Fruit1_Fruit1 ; Fruit1_Fruit2 ; Fruit1_Fruit3 ; Fruit1_seed ; Fruit2_Fruit2 ; Fruit2_Fruit3 ; Fruit2_seed
benzoate	maltose	-0.288543	0.346371	0.634914	0.145819	42	leaf1_leaf1 ; leaf1_leaf2 ; leaf1_Fruit1 ; leaf1_Fruit2 ; leaf1_Fruit3 ; leaf1_seed ; leaf2_leaf2 ; leaf2_Fruit1 ; leaf2_Fruit2 ; leaf2_Fruit3 ; leaf2_seed ; Fruit1_Fruit1 ; Fruit1_Fruit2 ; Fruit1_Fruit3 ; Fruit1_seed ; Fruit2_Fruit2 ; Fruit2_Fruit3 ; Fruit2_seed ; Fruit3_Fruit3 ; Fruit3_seed ; seed_seed ; leaf1_leaf1 ; leaf1_leaf2 ; leaf1_Fruit1 ; leaf1_Fruit2 ; leaf1_Fruit3 ; leaf1_seed ; leaf2…
quinate	xlitol	-0.0907515	0.203252	0.294004	0.145819	5	leaf2_Fruit3 ; Fruit1_Fruit3 ; Fruit2_Fruit3 ; Fruit3_Fruit3 ; Fruit3_Fruit3
erythritol	fructose	-0.304847	0.269319	0.574166	0.145841	28	leaf1_leaf1 ; leaf1_leaf2 ; leaf1_Fruit3 ; leaf1_seed ; leaf2_leaf2 ; leaf2_Fruit3 ; leaf2_seed ; Fruit1_Fruit3 ; Fruit1_seed ; Fruit2_Fruit3 ; Fruit2_seed ; Fruit3_Fruit3 ; Fruit3_seed ; seed_seed ; leaf1_leaf1 ; leaf1_leaf2 ; leaf1_Fruit1 ; leaf1_Fruit2 ; leaf1_Fruit3 ; leaf1_seed ; leaf2_leaf2 ; leaf2_Fruit1 ; leaf2_Fruit2 ; leaf2_Fruit3 ; leaf2_seed ; Fruit3_Fruit3 ; Fruit3_seed ; seed_seed
glucose_6p	Ornithine	-0.31087	0.190115	0.500985	0.145899	17	leaf1_leaf1 ; leaf1_leaf2 ; leaf1_seed ; leaf2_leaf2 ; leaf2_seed ; Fruit1_seed ; Fruit2_seed ; Fruit3_seed ; leaf1_leaf1 ; leaf1_leaf2 ; leaf1_Fruit1 ; leaf1_Fruit2 ; leaf1_Fruit3 ; leaf2_leaf2 ; leaf2_Fruit1 ; leaf2_Fruit2 ; leaf2_Fruit3
Pyroglutamic acid	fa18_0	-0.283409	-0.0768996	0.20651	0.146024	2	leaf2_Fruit1 ; leaf2_Fruit2
citramalate	glycerol_1p	-0.0857464	0.435713	0.52146	0.146141	15	Fruit1_Fruit1 ; Fruit1_Fruit2 ; Fruit1_Fruit3 ; Fruit1_seed ; Fruit2_Fruit2 ; Fruit2_Fruit3 ; Fruit2_seed ; Fruit3_Fruit3 ; Fruit3_seed ; Fruit1_Fruit1 ; Fruit1_Fruit2 ; Fruit1_Fruit3 ; Fruit2_Fruit2 ; Fruit2_Fruit3 ; Fruit3_Fruit3
Glycolic acid	Inositol-1-phosphate	-0.347417	0.142588	0.490005	0.146161	10	leaf1_leaf2 ; leaf1_Fruit1 ; leaf1_Fruit2 ; leaf2_leaf2 ; leaf2_Fruit1 ; leaf2_Fruit2 ; leaf2_leaf2 ; leaf2_seed ; Fruit1_seed ; Fruit2_seed
fructose	fucose	-0.332963	0.213747	0.54671	0.146171	23	leaf1_leaf1 ; leaf1_leaf2 ; leaf1_Fruit1 ; leaf1_Fruit2 ; leaf1_Fruit3 ; leaf2_leaf2 ; leaf2_Fruit1 ; leaf2_Fruit2 ; leaf2_Fruit3 ; Fruit3_Fruit3 ; leaf1_leaf1 ; leaf1_leaf2 ; leaf1_Fruit3 ; leaf1_seed ; leaf2_leaf2 ; leaf2_Fruit3 ; leaf2_seed ; Fruit1_Fruit3 ; Fruit1_seed ; Fruit2_Fruit3 ; Fruit2_seed ; Fruit3_Fruit3 ; Fruit3_seed
succinate	Lactic acid	-0.249475	0.235472	0.484947	0.146205	14	leaf1_leaf1 ; leaf1_leaf2 ; leaf2_leaf2 ; leaf1_leaf1 ; leaf1_leaf2 ; leaf1_Fruit1 ; leaf1_Fruit2 ; leaf1_Fruit3 ; leaf1_seed ; leaf2_leaf2 ; leaf2_Fruit1 ; leaf2_Fruit2 ; leaf2_Fruit3 ; leaf2_seed
fumarate	fa18_0	-0.286569	0.253669	0.540238	0.146297	14	leaf1_Fruit1 ; leaf1_Fruit2 ; leaf2_Fruit1 ; leaf2_Fruit2 ; Fruit1_Fruit1 ; Fruit1_Fruit2 ; Fruit2_Fruit2 ; Fruit1_Fruit1 ; Fruit1_Fruit2 ; Fruit1_Fruit3 ; Fruit1_seed ; Fruit2_Fruit2 ; Fruit2_Fruit3 ; Fruit2_seed
Rhamnose	threonate	-0.0795113	0.309436	0.388948	0.146306	14	leaf1_Fruit1 ; leaf1_Fruit2 ; leaf1_Fruit3 ; leaf2_Fruit1 ; leaf2_Fruit2 ; leaf2_Fruit3 ; Fruit1_Fruit1 ; Fruit1_Fruit2 ; Fruit1_Fruit3 ; Fruit2_Fruit2 ; Fruit2_Fruit3 ; Fruit1_Fruit1 ; Fruit1_Fruit2 ; Fruit2_Fruit2
Lactic acid	putrescine	-0.138151	0.280142	0.418293	0.14631	11	leaf1_leaf2 ; leaf1_Fruit1 ; leaf1_Fruit2 ; leaf1_Fruit3 ; leaf1_seed ; leaf2_leaf2 ; leaf2_Fruit1 ; leaf2_Fruit2 ; leaf2_Fruit3 ; leaf2_seed ; leaf2_leaf2
succinate	glycerate_3p	-0.150737	0.316302	0.467038	0.146341	21	leaf1_Fruit1 ; leaf1_Fruit2 ; leaf1_Fruit3 ; leaf2_Fruit1 ; leaf2_Fruit2 ; leaf2_Fruit3 ; Fruit1_Fruit1 ; Fruit1_Fruit2 ; Fruit1_Fruit3 ; Fruit2_Fruit2 ; Fruit2_Fruit3 ; Fruit3_Fruit3 ; Fruit1_Fruit1 ; Fruit1_Fruit2 ; Fruit1_Fruit3 ; Fruit1_seed ; Fruit2_Fruit2 ; Fruit2_Fruit3 ; Fruit2_seed ; Fruit3_Fruit3 ; Fruit3_seed
Caffeic acid, trans	Psicose	-0.230381	0.127048	0.357429	0.146344	6	leaf1_leaf1 ; leaf1_leaf2 ; leaf2_leaf2 ; leaf1_leaf1 ; leaf1_leaf2 ; leaf2_leaf2
benzoate	Dopamine	-0.271618	0.151066	0.422684	0.146515	7	leaf1_leaf2 ; leaf2_leaf2 ; leaf2_leaf2 ; leaf2_Fruit1 ; leaf2_Fruit2 ; leaf2_Fruit3 ; leaf2_seed
putrescine	mannose	-0.171197	0.229726	0.400923	0.146518	6	leaf2_Fruit3 ; Fruit1_Fruit3 ; Fruit2_Fruit3 ; Fruit3_Fruit3 ; Fruit3_Fruit3 ; Fruit3_seed
proline	adenosine_5m	-0.0995426	0.402241	0.501783	0.146535	14	leaf1_Fruit3 ; leaf1_seed ; leaf2_Fruit3 ; leaf2_seed ; Fruit1_Fruit3 ; Fruit1_seed ; Fruit2_Fruit3 ; Fruit2_seed ; Fruit3_Fruit3 ; Fruit3_seed ; seed_seed ; Fruit3_Fruit3 ; Fruit3_seed ; seed_seed
glutarate_2o	Caffeic acid, cis	-0.323482	0.199056	0.522538	0.146551	12	leaf1_leaf1 ; leaf1_leaf2 ; leaf2_leaf2 ; leaf1_leaf1 ; leaf1_leaf2 ; leaf1_Fruit1 ; leaf1_Fruit2 ; leaf1_Fruit3 ; leaf2_leaf2 ; leaf2_Fruit1 ; leaf2_Fruit2 ; leaf2_Fruit3
isoleucine	Arabinose	-0.238793	0.29599	0.534784	0.146565	14	leaf1_Fruit1 ; leaf1_Fruit2 ; leaf2_Fruit1 ; leaf2_Fruit2 ; Fruit1_Fruit1 ; Fruit1_Fruit2 ; Fruit2_Fruit2 ; Fruit1_Fruit1 ; Fruit1_Fruit2 ; Fruit1_Fruit3 ; Fruit1_seed ; Fruit2_Fruit2 ; Fruit2_Fruit3 ; Fruit2_seed
glycerate	fa18_0	-0.268352	0.207133	0.475484	0.146571	14	leaf1_Fruit1 ; leaf1_Fruit2 ; leaf2_Fruit1 ; leaf2_Fruit2 ; Fruit1_Fruit1 ; Fruit1_Fruit2 ; Fruit2_Fruit2 ; Fruit1_Fruit1 ; Fruit1_Fruit2 ; Fruit1_Fruit3 ; Fruit1_seed ; Fruit2_Fruit2 ; Fruit2_Fruit3 ; Fruit2_seed
pyruv	Maleate	-0.220429	0.225842	0.44627	0.1466	13	leaf1_leaf2 ; leaf1_Fruit1 ; leaf1_Fruit2 ; leaf2_leaf2 ; leaf2_Fruit1 ; leaf2_Fruit2 ; leaf2_leaf2 ; leaf2_Fruit3 ; leaf2_seed ; Fruit1_Fruit3 ; Fruit1_seed ; Fruit2_Fruit3 ; Fruit2_seed
maltose	saccharate_6	-0.19662	0.476733	0.673353	0.146662	35	leaf1_leaf1 ; leaf1_leaf2 ; leaf1_Fruit1 ; leaf1_Fruit2 ; leaf1_Fruit3 ; leaf2_leaf2 ; leaf2_Fruit1 ; leaf2_Fruit2 ; leaf2_Fruit3 ; Fruit1_Fruit1 ; Fruit1_Fruit2 ; Fruit1_Fruit3 ; Fruit2_Fruit2 ; Fruit2_Fruit3 ; Fruit3_Fruit3 ; leaf1_leaf1 ; leaf1_leaf2 ; leaf1_Fruit1 ; leaf1_Fruit2 ; leaf1_Fruit3 ; leaf1_seed ; leaf2_leaf2 ; leaf2_Fruit1 ; leaf2_Fruit2 ; leaf2_Fruit3 ; leaf2_seed ; Fruit1_Fruit1…
quinate	Sorbitol	-0.292299	0.174559	0.466859	0.146687	14	leaf2_Fruit1 ; leaf2_Fruit2 ; leaf2_seed ; Fruit1_Fruit1 ; Fruit1_Fruit2 ; Fruit1_seed ; Fruit2_Fruit2 ; Fruit2_seed ; Fruit3_seed ; Fruit1_Fruit1 ; Fruit1_Fruit2 ; Fruit1_Fruit3 ; Fruit2_Fruit2 ; Fruit2_Fruit3
serine	maltitol	-0.280602	0.300507	0.581109	0.146703	21	leaf1_Fruit1 ; leaf1_Fruit2 ; leaf1_Fruit3 ; leaf2_Fruit1 ; leaf2_Fruit2 ; leaf2_Fruit3 ; Fruit1_Fruit1 ; Fruit1_Fruit2 ; Fruit1_Fruit3 ; Fruit2_Fruit2 ; Fruit2_Fruit3 ; Fruit3_Fruit3 ; Fruit1_Fruit1 ; Fruit1_Fruit2 ; Fruit1_Fruit3 ; Fruit1_seed ; Fruit2_Fruit2 ; Fruit2_Fruit3 ; Fruit2_seed ; Fruit3_Fruit3 ; Fruit3_seed
glutamine	threonate	-0.234281	0.192679	0.426961	0.146707	10	leaf1_Fruit1 ; leaf1_Fruit2 ; leaf1_Fruit3 ; leaf2_Fruit1 ; leaf2_Fruit2 ; leaf2_Fruit3 ; Fruit3_Fruit3 ; Fruit1_Fruit3 ; Fruit2_Fruit3 ; Fruit3_Fruit3
valine	xlitol	-0.285507	0.144757	0.430264	0.146741	7	leaf1_Fruit3 ; leaf2_Fruit3 ; Fruit1_Fruit3 ; Fruit2_Fruit3 ; Fruit3_Fruit3 ; Fruit3_Fruit3 ; Fruit3_seed
glucose	cysteine	-0.246018	0.30026	0.546279	0.14678	13	leaf1_Fruit1 ; leaf1_Fruit2 ; leaf1_Fruit3 ; leaf2_Fruit1 ; leaf2_Fruit2 ; leaf2_Fruit3 ; Fruit3_Fruit3 ; Fruit1_Fruit3 ; Fruit1_seed ; Fruit2_Fruit3 ; Fruit2_seed ; Fruit3_Fruit3 ; Fruit3_seed
phenylalanine	maltitol	-0.187658	0.305272	0.49293	0.146908	21	leaf1_Fruit1 ; leaf1_Fruit2 ; leaf1_Fruit3 ; leaf2_Fruit1 ; leaf2_Fruit2 ; leaf2_Fruit3 ; Fruit1_Fruit1 ; Fruit1_Fruit2 ; Fruit1_Fruit3 ; Fruit2_Fruit2 ; Fruit2_Fruit3 ; Fruit3_Fruit3 ; Fruit1_Fruit1 ; Fruit1_Fruit2 ; Fruit1_Fruit3 ; Fruit1_seed ; Fruit2_Fruit2 ; Fruit2_Fruit3 ; Fruit2_seed ; Fruit3_Fruit3 ; Fruit3_seed
glutarate_2o	urea	-0.339171	0.183564	0.522735	0.146909	23	leaf1_leaf1 ; leaf1_leaf2 ; leaf1_Fruit3 ; leaf1_seed ; leaf2_leaf2 ; leaf2_Fruit3 ; leaf2_seed ; Fruit1_Fruit3 ; Fruit1_seed ; Fruit2_Fruit3 ; Fruit2_seed ; Fruit3_Fruit3 ; Fruit3_seed ; leaf1_leaf1 ; leaf1_leaf2 ; leaf1_Fruit1 ; leaf1_Fruit2 ; leaf1_Fruit3 ; leaf2_leaf2 ; leaf2_Fruit1 ; leaf2_Fruit2 ; leaf2_Fruit3 ; Fruit3_Fruit3
homoserine	Isomaltose	-0.188656	0.21353	0.402186	0.146935	14	leaf2_Fruit1 ; leaf2_Fruit2 ; leaf2_seed ; Fruit1_Fruit1 ; Fruit1_Fruit2 ; Fruit1_seed ; Fruit2_Fruit2 ; Fruit2_seed ; Fruit3_seed ; Fruit1_Fruit1 ; Fruit1_Fruit2 ; Fruit1_Fruit3 ; Fruit2_Fruit2 ; Fruit2_Fruit3
Inositol-1-phosphate	octadecanoate	-0.29893	0.130548	0.429477	0.147001	6	leaf2_Fruit3 ; leaf2_seed ; Fruit1_Fruit3 ; Fruit1_seed ; Fruit2_Fruit3 ; Fruit2_seed
Gentiobiose	threonate	-0.0728775	0.199937	0.272815	0.147007	3	leaf2_Fruit1 ; leaf2_Fruit2 ; leaf2_Fruit3
glucose	tryptophan	-0.249654	0.256474	0.506128	0.147026	23	leaf1_leaf2 ; leaf1_Fruit1 ; leaf1_Fruit2 ; leaf1_Fruit3 ; leaf1_seed ; leaf2_leaf2 ; leaf2_Fruit1 ; leaf2_Fruit2 ; leaf2_Fruit3 ; leaf2_seed ; Fruit3_Fruit3 ; Fruit3_seed ; seed_seed ; leaf2_leaf2 ; leaf2_Fruit3 ; leaf2_seed ; Fruit1_Fruit3 ; Fruit1_seed ; Fruit2_Fruit3 ; Fruit2_seed ; Fruit3_Fruit3 ; Fruit3_seed ; seed_seed
erythritol	pyruv	-0.20929	0.29364	0.50293	0.147039	28	leaf1_leaf1 ; leaf1_leaf2 ; leaf1_Fruit3 ; leaf1_seed ; leaf2_leaf2 ; leaf2_Fruit3 ; leaf2_seed ; Fruit1_Fruit3 ; Fruit1_seed ; Fruit2_Fruit3 ; Fruit2_seed ; Fruit3_Fruit3 ; Fruit3_seed ; seed_seed ; leaf1_leaf1 ; leaf1_leaf2 ; leaf1_Fruit1 ; leaf1_Fruit2 ; leaf1_Fruit3 ; leaf1_seed ; leaf2_leaf2 ; leaf2_Fruit1 ; leaf2_Fruit2 ; leaf2_Fruit3 ; leaf2_seed ; Fruit3_Fruit3 ; Fruit3_seed ; seed_seed
Dopamine	Sorbitol	-0.0534494	0.237893	0.291343	0.147087	3	leaf2_Fruit1 ; leaf2_Fruit2 ; leaf2_seed
isocitrate	Mannitol	-0.216886	0.156097	0.372983	0.147119	6	leaf2_Fruit1 ; leaf2_Fruit2 ; leaf2_seed ; Fruit3_seed ; Fruit1_Fruit3 ; Fruit2_Fruit3
phenylalanine	Psicose	-0.172258	0.272886	0.445143	0.14713	14	leaf1_leaf1 ; leaf1_leaf2 ; leaf2_leaf2 ; leaf1_leaf1 ; leaf1_leaf2 ; leaf1_Fruit1 ; leaf1_Fruit2 ; leaf1_Fruit3 ; leaf1_seed ; leaf2_leaf2 ; leaf2_Fruit1 ; leaf2_Fruit2 ; leaf2_Fruit3 ; leaf2_seed
Rhamnose	arginine	-0.273572	0.347935	0.621507	0.147162	18	leaf1_Fruit1 ; leaf1_Fruit2 ; leaf1_Fruit3 ; leaf1_seed ; leaf2_Fruit1 ; leaf2_Fruit2 ; leaf2_Fruit3 ; leaf2_seed ; Fruit1_Fruit1 ; Fruit1_Fruit2 ; Fruit1_Fruit3 ; Fruit1_seed ; Fruit2_Fruit2 ; Fruit2_Fruit3 ; Fruit2_seed ; Fruit1_Fruit1 ; Fruit1_Fruit2 ; Fruit2_Fruit2
asparagine	fa18_0	-0.191297	0.272162	0.463459	0.147207	14	leaf1_Fruit1 ; leaf1_Fruit2 ; leaf2_Fruit1 ; leaf2_Fruit2 ; Fruit1_Fruit1 ; Fruit1_Fruit2 ; Fruit2_Fruit2 ; Fruit1_Fruit1 ; Fruit1_Fruit2 ; Fruit1_Fruit3 ; Fruit1_seed ; Fruit2_Fruit2 ; Fruit2_Fruit3 ; Fruit2_seed
glycerate_3p	nico_amid	-0.105632	0.247756	0.353387	0.147263	4	Fruit1_Fruit3 ; Fruit2_Fruit3 ; Fruit3_Fruit3 ; Fruit3_Fruit3
proline	Caffeic acid, trans	-0.237345	0.201465	0.43881	0.147269	14	leaf1_leaf1 ; leaf1_leaf2 ; leaf2_leaf2 ; leaf1_leaf1 ; leaf1_leaf2 ; leaf1_Fruit1 ; leaf1_Fruit2 ; leaf1_Fruit3 ; leaf1_seed ; leaf2_leaf2 ; leaf2_Fruit1 ; leaf2_Fruit2 ; leaf2_Fruit3 ; leaf2_seed
maltose	gluconate	-0.208337	0.384464	0.592801	0.147284	35	leaf1_leaf2 ; leaf1_Fruit1 ; leaf1_Fruit2 ; leaf1_Fruit3 ; leaf1_seed ; leaf2_leaf2 ; leaf2_Fruit1 ; leaf2_Fruit2 ; leaf2_Fruit3 ; leaf2_seed ; Fruit1_Fruit1 ; Fruit1_Fruit2 ; Fruit1_Fruit3 ; Fruit1_seed ; Fruit2_Fruit2 ; Fruit2_Fruit3 ; Fruit2_seed ; Fruit3_Fruit3 ; Fruit3_seed ; seed_seed ; leaf2_leaf2 ; leaf2_Fruit1 ; leaf2_Fruit2 ; leaf2_Fruit3 ; leaf2_seed ; Fruit1_Fruit1 ; Fruit1_Fruit2 ; F…
glutamate	calysteg_b2	0.0941725	0.434999	0.340826	0.147319	5	leaf1_Fruit3 ; leaf2_Fruit3 ; Fruit3_Fruit3 ; Fruit3_Fruit3 ; Fruit3_seed
glycine	Glucose, 1,6-anhdro, beta	-0.177705	0.292686	0.470391	0.14738	14	leaf1_leaf1 ; leaf1_leaf2 ; leaf2_leaf2 ; leaf1_leaf1 ; leaf1_leaf2 ; leaf1_Fruit1 ; leaf1_Fruit2 ; leaf1_Fruit3 ; leaf1_seed ; leaf2_leaf2 ; leaf2_Fruit1 ; leaf2_Fruit2 ; leaf2_Fruit3 ; leaf2_seed
glutarate_2o	Cellobiose	-0.389921	0.137681	0.527601	0.147431	11	leaf1_leaf2 ; leaf1_seed ; leaf2_leaf2 ; leaf2_seed ; Fruit1_seed ; Fruit2_seed ; Fruit3_seed ; leaf2_leaf2 ; leaf2_Fruit1 ; leaf2_Fruit2 ; leaf2_Fruit3
phenylalanine	histidine	-0.068455	0.310366	0.378821	0.147484	7	leaf1_Fruit3 ; leaf2_Fruit3 ; Fruit1_Fruit3 ; Fruit2_Fruit3 ; Fruit3_Fruit3 ; Fruit3_Fruit3 ; Fruit3_seed
trehalose	Maleate	-0.279274	0.256755	0.536029	0.147493	21	leaf1_leaf2 ; leaf1_Fruit1 ; leaf1_Fruit2 ; leaf2_leaf2 ; leaf2_Fruit1 ; leaf2_Fruit2 ; Fruit1_Fruit1 ; Fruit1_Fruit2 ; Fruit2_Fruit2 ; leaf2_leaf2 ; leaf2_Fruit1 ; leaf2_Fruit2 ; leaf2_Fruit3 ; leaf2_seed ; Fruit1_Fruit1 ; Fruit1_Fruit2 ; Fruit1_Fruit3 ; Fruit1_seed ; Fruit2_Fruit2 ; Fruit2_Fruit3 ; Fruit2_seed
Lactic acid	isocitrate	-0.257612	0.141671	0.399284	0.147502	5	leaf1_leaf2 ; leaf1_Fruit3 ; leaf2_leaf2 ; leaf2_Fruit3 ; leaf2_leaf2
Caffeic acid, cis	nicotinate_2	-0.149614	0.276179	0.425793	0.147523	7	leaf1_leaf2 ; leaf1_Fruit3 ; leaf1_seed ; leaf2_leaf2 ; leaf2_Fruit3 ; leaf2_seed ; leaf2_leaf2
urea	gluconate	-0.247145	0.341992	0.589137	0.147567	23	leaf1_leaf2 ; leaf1_Fruit1 ; leaf1_Fruit2 ; leaf1_Fruit3 ; leaf1_seed ; leaf2_leaf2 ; leaf2_Fruit1 ; leaf2_Fruit2 ; leaf2_Fruit3 ; leaf2_seed ; Fruit3_Fruit3 ; Fruit3_seed ; seed_seed ; leaf2_leaf2 ; leaf2_Fruit3 ; leaf2_seed ; Fruit1_Fruit3 ; Fruit1_seed ; Fruit2_Fruit3 ; Fruit2_seed ; Fruit3_Fruit3 ; Fruit3_seed ; seed_seed
saccharate_6	nicotinate_2	-0.208125	0.262466	0.47059	0.147579	17	leaf1_leaf2 ; leaf1_Fruit3 ; leaf1_seed ; leaf2_leaf2 ; leaf2_Fruit3 ; leaf2_seed ; Fruit1_Fruit3 ; Fruit1_seed ; Fruit2_Fruit3 ; Fruit2_seed ; Fruit3_Fruit3 ; Fruit3_seed ; leaf2_leaf2 ; leaf2_Fruit1 ; leaf2_Fruit2 ; leaf2_Fruit3 ; Fruit3_Fruit3
malate	Caffeic acid, trans	-0.302237	0.168015	0.470252	0.147658	14	leaf1_leaf1 ; leaf1_leaf2 ; leaf2_leaf2 ; leaf1_leaf1 ; leaf1_leaf2 ; leaf1_Fruit1 ; leaf1_Fruit2 ; leaf1_Fruit3 ; leaf1_seed ; leaf2_leaf2 ; leaf2_Fruit1 ; leaf2_Fruit2 ; leaf2_Fruit3 ; leaf2_seed
fa18_0	s_me_cysteine	-0.0568299	0.252382	0.309212	0.147707	6	Fruit1_Fruit1 ; Fruit1_Fruit2 ; Fruit2_Fruit2 ; Fruit1_Fruit1 ; Fruit1_Fruit2 ; Fruit2_Fruit2
citramalate	Arabinose	-0.0748603	0.328642	0.403502	0.147715	8	Fruit1_Fruit1 ; Fruit1_Fruit2 ; Fruit2_Fruit2 ; Fruit1_Fruit1 ; Fruit1_Fruit2 ; Fruit1_Fruit3 ; Fruit2_Fruit2 ; Fruit2_Fruit3
erythritol	putrescine	-0.274366	0.269241	0.543607	0.14775	35	leaf1_leaf2 ; leaf1_Fruit1 ; leaf1_Fruit2 ; leaf1_Fruit3 ; leaf1_seed ; leaf2_leaf2 ; leaf2_Fruit1 ; leaf2_Fruit2 ; leaf2_Fruit3 ; leaf2_seed ; Fruit1_Fruit1 ; Fruit1_Fruit2 ; Fruit1_Fruit3 ; Fruit1_seed ; Fruit2_Fruit2 ; Fruit2_Fruit3 ; Fruit2_seed ; Fruit3_Fruit3 ; Fruit3_seed ; seed_seed ; leaf2_leaf2 ; leaf2_Fruit1 ; leaf2_Fruit2 ; leaf2_Fruit3 ; leaf2_seed ; Fruit1_Fruit1 ; Fruit1_Fruit2 ; F…
glutamine	Glycolic acid	-0.237511	0.237383	0.474894	0.147819	11	leaf1_leaf1 ; leaf1_leaf2 ; leaf1_seed ; leaf2_leaf2 ; leaf2_seed ; Fruit3_seed ; leaf1_leaf1 ; leaf1_leaf2 ; leaf1_Fruit3 ; leaf2_leaf2 ; leaf2_Fruit3
Ornithine	citramalate	-0.116399	0.33712	0.45352	0.147906	9	leaf1_Fruit1 ; leaf1_Fruit2 ; leaf1_Fruit3 ; leaf2_Fruit1 ; leaf2_Fruit2 ; leaf2_Fruit3 ; Fruit1_seed ; Fruit2_seed ; Fruit3_seed
Cellobiose	Arabinose	-0.307321	0.0185541	0.325875	0.147936	4	leaf2_Fruit1 ; leaf2_Fruit2 ; Fruit1_seed ; Fruit2_seed
glutamate	galactose	-0.133381	0.155251	0.288632	0.147947	5	leaf1_Fruit3 ; leaf2_Fruit3 ; Fruit3_Fruit3 ; Fruit3_Fruit3 ; Fruit3_seed
glutarate_2o	Isomaltose	-0.216295	0.228726	0.445021	0.147967	17	leaf1_Fruit1 ; leaf1_Fruit2 ; leaf1_seed ; leaf2_Fruit1 ; leaf2_Fruit2 ; leaf2_seed ; Fruit1_Fruit1 ; Fruit1_Fruit2 ; Fruit1_seed ; Fruit2_Fruit2 ; Fruit2_seed ; Fruit3_seed ; Fruit1_Fruit1 ; Fruit1_Fruit2 ; Fruit1_Fruit3 ; Fruit2_Fruit2 ; Fruit2_Fruit3
Glucose, 1,6-anhdro, beta	lysine	-0.236011	0.276725	0.512736	0.147967	11	leaf1_leaf2 ; leaf1_Fruit1 ; leaf1_Fruit2 ; leaf1_Fruit3 ; leaf1_seed ; leaf2_leaf2 ; leaf2_Fruit1 ; leaf2_Fruit2 ; leaf2_Fruit3 ; leaf2_seed ; leaf2_leaf2
asparagine	Isomaltose	-0.223733	0.302866	0.526599	0.147974	21	leaf1_Fruit1 ; leaf1_Fruit2 ; leaf1_seed ; leaf2_Fruit1 ; leaf2_Fruit2 ; leaf2_seed ; Fruit1_Fruit1 ; Fruit1_Fruit2 ; Fruit1_seed ; Fruit2_Fruit2 ; Fruit2_seed ; Fruit3_seed ; seed_seed ; Fruit1_Fruit1 ; Fruit1_Fruit2 ; Fruit1_Fruit3 ; Fruit1_seed ; Fruit2_Fruit2 ; Fruit2_Fruit3 ; Fruit2_seed ; seed_seed
Psicose	citrate	-0.228708	0.154896	0.383604	0.147986	7	leaf1_leaf2 ; leaf1_Fruit3 ; leaf1_seed ; leaf2_leaf2 ; leaf2_Fruit3 ; leaf2_seed ; leaf2_leaf2
succinate	Dopamine	-0.262108	0.169207	0.431316	0.148062	7	leaf1_leaf2 ; leaf2_leaf2 ; leaf2_leaf2 ; leaf2_Fruit1 ; leaf2_Fruit2 ; leaf2_Fruit3 ; leaf2_seed
sucrose	lysine	-0.260796	0.345185	0.60598	0.148104	35	leaf1_leaf2 ; leaf1_Fruit1 ; leaf1_Fruit2 ; leaf1_Fruit3 ; leaf1_seed ; leaf2_leaf2 ; leaf2_Fruit1 ; leaf2_Fruit2 ; leaf2_Fruit3 ; leaf2_seed ; Fruit1_Fruit1 ; Fruit1_Fruit2 ; Fruit1_Fruit3 ; Fruit1_seed ; Fruit2_Fruit2 ; Fruit2_Fruit3 ; Fruit2_seed ; Fruit3_Fruit3 ; Fruit3_seed ; seed_seed ; leaf2_leaf2 ; leaf2_Fruit1 ; leaf2_Fruit2 ; leaf2_Fruit3 ; leaf2_seed ; Fruit1_Fruit1 ; Fruit1_Fruit2 ; F…
Caffeic acid, trans	adenosine_5m	-0.0818048	0.261263	0.343067	0.148174	4	leaf1_Fruit3 ; leaf1_seed ; leaf2_Fruit3 ; leaf2_seed
glycine	Arabinose	-0.259976	0.219406	0.479382	0.148204	14	leaf1_Fruit1 ; leaf1_Fruit2 ; leaf2_Fruit1 ; leaf2_Fruit2 ; Fruit1_Fruit1 ; Fruit1_Fruit2 ; Fruit2_Fruit2 ; Fruit1_Fruit1 ; Fruit1_Fruit2 ; Fruit1_Fruit3 ; Fruit1_seed ; Fruit2_Fruit2 ; Fruit2_Fruit3 ; Fruit2_seed
putrescine	adenosine_5m	-0.26749	0.289693	0.557183	0.148224	12	leaf2_Fruit3 ; leaf2_seed ; Fruit1_Fruit3 ; Fruit1_seed ; Fruit2_Fruit3 ; Fruit2_seed ; Fruit3_Fruit3 ; Fruit3_seed ; seed_seed ; Fruit3_Fruit3 ; Fruit3_seed ; seed_seed
asparagine	trehalose	-0.39857	0.282727	0.681297	0.148299	42	leaf1_leaf1 ; leaf1_leaf2 ; leaf1_Fruit1 ; leaf1_Fruit2 ; leaf1_Fruit3 ; leaf1_seed ; leaf2_leaf2 ; leaf2_Fruit1 ; leaf2_Fruit2 ; leaf2_Fruit3 ; leaf2_seed ; Fruit1_Fruit1 ; Fruit1_Fruit2 ; Fruit1_Fruit3 ; Fruit1_seed ; Fruit2_Fruit2 ; Fruit2_Fruit3 ; Fruit2_seed ; Fruit3_Fruit3 ; Fruit3_seed ; seed_seed ; leaf1_leaf1 ; leaf1_leaf2 ; leaf1_Fruit1 ; leaf1_Fruit2 ; leaf1_Fruit3 ; leaf1_seed ; leaf2…
maltose	galactose	-0.197906	0.209569	0.407474	0.148359	7	leaf1_Fruit3 ; leaf2_Fruit3 ; Fruit1_Fruit3 ; Fruit2_Fruit3 ; Fruit3_Fruit3 ; Fruit3_Fruit3 ; Fruit3_seed
pyruv	threonine	-0.125143	0.45175	0.576893	0.148377	28	leaf1_leaf1 ; leaf1_leaf2 ; leaf1_Fruit1 ; leaf1_Fruit2 ; leaf1_Fruit3 ; leaf1_seed ; leaf2_leaf2 ; leaf2_Fruit1 ; leaf2_Fruit2 ; leaf2_Fruit3 ; leaf2_seed ; Fruit3_Fruit3 ; Fruit3_seed ; seed_seed ; leaf1_leaf1 ; leaf1_leaf2 ; leaf1_Fruit3 ; leaf1_seed ; leaf2_leaf2 ; leaf2_Fruit3 ; leaf2_seed ; Fruit1_Fruit3 ; Fruit1_seed ; Fruit2_Fruit3 ; Fruit2_seed ; Fruit3_Fruit3 ; Fruit3_seed ; seed_seed
Caffeic acid, cis	Mannitol	-0.123707	0.287805	0.411512	0.148393	6	leaf1_Fruit1 ; leaf1_Fruit2 ; leaf1_seed ; leaf2_Fruit1 ; leaf2_Fruit2 ; leaf2_seed
phenylalanine	uracil	-0.275603	0.318415	0.594018	0.148399	35	leaf1_leaf2 ; leaf1_Fruit1 ; leaf1_Fruit2 ; leaf1_Fruit3 ; leaf1_seed ; leaf2_leaf2 ; leaf2_Fruit1 ; leaf2_Fruit2 ; leaf2_Fruit3 ; leaf2_seed ; Fruit1_Fruit1 ; Fruit1_Fruit2 ; Fruit1_Fruit3 ; Fruit1_seed ; Fruit2_Fruit2 ; Fruit2_Fruit3 ; Fruit2_seed ; Fruit3_Fruit3 ; Fruit3_seed ; seed_seed ; leaf2_leaf2 ; leaf2_Fruit1 ; leaf2_Fruit2 ; leaf2_Fruit3 ; leaf2_seed ; Fruit1_Fruit1 ; Fruit1_Fruit2 ; F…
glucose	glutamine	-0.32351	0.134235	0.457745	0.148431	15	leaf1_leaf1 ; leaf1_leaf2 ; leaf1_Fruit3 ; leaf2_leaf2 ; leaf2_Fruit3 ; Fruit3_Fruit3 ; leaf1_leaf1 ; leaf1_leaf2 ; leaf1_Fruit3 ; leaf1_seed ; leaf2_leaf2 ; leaf2_Fruit3 ; leaf2_seed ; Fruit3_Fruit3 ; Fruit3_seed
dehydroascorbate	glycerol_1p	-0.198613	0.256033	0.454646	0.148486	19	leaf2_Fruit1 ; leaf2_Fruit2 ; leaf2_Fruit3 ; leaf2_seed ; Fruit1_Fruit1 ; Fruit1_Fruit2 ; Fruit1_Fruit3 ; Fruit1_seed ; Fruit2_Fruit2 ; Fruit2_Fruit3 ; Fruit2_seed ; Fruit3_Fruit3 ; Fruit3_seed ; Fruit1_Fruit1 ; Fruit1_Fruit2 ; Fruit1_Fruit3 ; Fruit2_Fruit2 ; Fruit2_Fruit3 ; Fruit3_Fruit3
fucose	glycine	-0.405317	0.397986	0.803303	0.148542	35	leaf1_leaf1 ; leaf1_leaf2 ; leaf1_Fruit1 ; leaf1_Fruit2 ; leaf1_Fruit3 ; leaf1_seed ; leaf2_leaf2 ; leaf2_Fruit1 ; leaf2_Fruit2 ; leaf2_Fruit3 ; leaf2_seed ; Fruit1_Fruit1 ; Fruit1_Fruit2 ; Fruit1_Fruit3 ; Fruit1_seed ; Fruit2_Fruit2 ; Fruit2_Fruit3 ; Fruit2_seed ; Fruit3_Fruit3 ; Fruit3_seed ; leaf1_leaf1 ; leaf1_leaf2 ; leaf1_Fruit1 ; leaf1_Fruit2 ; leaf1_Fruit3 ; leaf2_leaf2 ; leaf2_Fruit1 ; l…
sucrose	Inositol-1-phosphate	-0.187647	0.407026	0.594673	0.148554	21	leaf1_leaf2 ; leaf1_Fruit1 ; leaf1_Fruit2 ; leaf2_leaf2 ; leaf2_Fruit1 ; leaf2_Fruit2 ; Fruit1_Fruit1 ; Fruit1_Fruit2 ; Fruit2_Fruit2 ; leaf2_leaf2 ; leaf2_Fruit1 ; leaf2_Fruit2 ; leaf2_Fruit3 ; leaf2_seed ; Fruit1_Fruit1 ; Fruit1_Fruit2 ; Fruit1_Fruit3 ; Fruit1_seed ; Fruit2_Fruit2 ; Fruit2_Fruit3 ; Fruit2_seed
fumarate	Isomaltose	-0.175738	0.32067	0.496408	0.148572	21	leaf1_Fruit1 ; leaf1_Fruit2 ; leaf1_seed ; leaf2_Fruit1 ; leaf2_Fruit2 ; leaf2_seed ; Fruit1_Fruit1 ; Fruit1_Fruit2 ; Fruit1_seed ; Fruit2_Fruit2 ; Fruit2_seed ; Fruit3_seed ; seed_seed ; Fruit1_Fruit1 ; Fruit1_Fruit2 ; Fruit1_Fruit3 ; Fruit1_seed ; Fruit2_Fruit2 ; Fruit2_Fruit3 ; Fruit2_seed ; seed_seed
glycerate	cysteine	-0.372189	0.12935	0.501538	0.14864	21	leaf1_Fruit1 ; leaf1_Fruit2 ; leaf1_Fruit3 ; leaf2_Fruit1 ; leaf2_Fruit2 ; leaf2_Fruit3 ; Fruit1_Fruit1 ; Fruit1_Fruit2 ; Fruit1_Fruit3 ; Fruit2_Fruit2 ; Fruit2_Fruit3 ; Fruit3_Fruit3 ; Fruit1_Fruit1 ; Fruit1_Fruit2 ; Fruit1_Fruit3 ; Fruit1_seed ; Fruit2_Fruit2 ; Fruit2_Fruit3 ; Fruit2_seed ; Fruit3_Fruit3 ; Fruit3_seed
Glycolic acid	Melezitose	-0.276466	0.151576	0.428042	0.148652	10	leaf1_Fruit1 ; leaf1_Fruit2 ; leaf1_seed ; leaf2_Fruit1 ; leaf2_Fruit2 ; leaf2_seed ; seed_seed ; Fruit1_seed ; Fruit2_seed ; seed_seed
valine	quinate	-0.310691	0.266794	0.577485	0.14868	28	leaf1_leaf2 ; leaf1_Fruit1 ; leaf1_Fruit2 ; leaf1_Fruit3 ; leaf2_leaf2 ; leaf2_Fruit1 ; leaf2_Fruit2 ; leaf2_Fruit3 ; Fruit1_Fruit1 ; Fruit1_Fruit2 ; Fruit1_Fruit3 ; Fruit2_Fruit2 ; Fruit2_Fruit3 ; Fruit3_Fruit3 ; leaf2_leaf2 ; leaf2_Fruit1 ; leaf2_Fruit2 ; leaf2_Fruit3 ; leaf2_seed ; Fruit1_Fruit1 ; Fruit1_Fruit2 ; Fruit1_Fruit3 ; Fruit1_seed ; Fruit2_Fruit2 ; Fruit2_Fruit3 ; Fruit2_seed ; Fruit…
erythritol	adenosine_5m	-0.0896123	0.381705	0.471317	0.148715	14	leaf1_Fruit3 ; leaf1_seed ; leaf2_Fruit3 ; leaf2_seed ; Fruit1_Fruit3 ; Fruit1_seed ; Fruit2_Fruit3 ; Fruit2_seed ; Fruit3_Fruit3 ; Fruit3_seed ; seed_seed ; Fruit3_Fruit3 ; Fruit3_seed ; seed_seed
saccharate_6	cysteine	-0.160438	0.433543	0.593981	0.148727	18	leaf1_Fruit1 ; leaf1_Fruit2 ; leaf1_Fruit3 ; leaf2_Fruit1 ; leaf2_Fruit2 ; leaf2_Fruit3 ; Fruit1_Fruit1 ; Fruit1_Fruit2 ; Fruit1_Fruit3 ; Fruit2_Fruit2 ; Fruit2_Fruit3 ; Fruit3_Fruit3 ; Fruit1_Fruit1 ; Fruit1_Fruit2 ; Fruit1_Fruit3 ; Fruit2_Fruit2 ; Fruit2_Fruit3 ; Fruit3_Fruit3
Pyroglutamic acid	fa16_0	-0.341025	-0.130587	0.210438	0.148802	2	leaf2_Fruit1 ; leaf2_Fruit2
glycerate_3p	fa18_0	-0.244119	0.240357	0.484476	0.148812	8	Fruit1_Fruit1 ; Fruit1_Fruit2 ; Fruit2_Fruit2 ; Fruit1_Fruit1 ; Fruit1_Fruit2 ; Fruit1_Fruit3 ; Fruit2_Fruit2 ; Fruit2_Fruit3
Maleate	Proline, 4-hydroxy	-0.0664913	0.245167	0.311658	0.14891	4	leaf2_leaf2 ; leaf2_leaf2 ; leaf2_Fruit1 ; leaf2_Fruit2
alanine	fucose	-0.367295	0.350625	0.71792	0.148954	35	leaf1_leaf1 ; leaf1_leaf2 ; leaf1_Fruit1 ; leaf1_Fruit2 ; leaf1_Fruit3 ; leaf2_leaf2 ; leaf2_Fruit1 ; leaf2_Fruit2 ; leaf2_Fruit3 ; Fruit1_Fruit1 ; Fruit1_Fruit2 ; Fruit1_Fruit3 ; Fruit2_Fruit2 ; Fruit2_Fruit3 ; Fruit3_Fruit3 ; leaf1_leaf1 ; leaf1_leaf2 ; leaf1_Fruit1 ; leaf1_Fruit2 ; leaf1_Fruit3 ; leaf1_seed ; leaf2_leaf2 ; leaf2_Fruit1 ; leaf2_Fruit2 ; leaf2_Fruit3 ; leaf2_seed ; Fruit1_Fruit1…
nicotinate_2	shikimate	-0.187798	0.236732	0.42453	0.149005	10	leaf2_Fruit1 ; leaf2_Fruit2 ; leaf2_Fruit3 ; Fruit3_Fruit3 ; Fruit1_Fruit3 ; Fruit1_seed ; Fruit2_Fruit3 ; Fruit2_seed ; Fruit3_Fruit3 ; Fruit3_seed
butirate	citramalate	-0.291002	0.28848	0.579481	0.149018	21	leaf1_Fruit1 ; leaf1_Fruit2 ; leaf1_Fruit3 ; leaf2_Fruit1 ; leaf2_Fruit2 ; leaf2_Fruit3 ; Fruit1_Fruit1 ; Fruit1_Fruit2 ; Fruit1_Fruit3 ; Fruit2_Fruit2 ; Fruit2_Fruit3 ; Fruit3_Fruit3 ; Fruit1_Fruit1 ; Fruit1_Fruit2 ; Fruit1_Fruit3 ; Fruit1_seed ; Fruit2_Fruit2 ; Fruit2_Fruit3 ; Fruit2_seed ; Fruit3_Fruit3 ; Fruit3_seed
saccharate_6	sucrose	-0.327818	0.271511	0.599329	0.149025	35	leaf1_leaf1 ; leaf1_leaf2 ; leaf1_Fruit1 ; leaf1_Fruit2 ; leaf1_Fruit3 ; leaf1_seed ; leaf2_leaf2 ; leaf2_Fruit1 ; leaf2_Fruit2 ; leaf2_Fruit3 ; leaf2_seed ; Fruit1_Fruit1 ; Fruit1_Fruit2 ; Fruit1_Fruit3 ; Fruit1_seed ; Fruit2_Fruit2 ; Fruit2_Fruit3 ; Fruit2_seed ; Fruit3_Fruit3 ; Fruit3_seed ; leaf1_leaf1 ; leaf1_leaf2 ; leaf1_Fruit1 ; leaf1_Fruit2 ; leaf1_Fruit3 ; leaf2_leaf2 ; leaf2_Fruit1 ; l…
inositol	citramalate	-0.262381	0.321039	0.58342	0.149033	21	leaf1_Fruit1 ; leaf1_Fruit2 ; leaf1_Fruit3 ; leaf2_Fruit1 ; leaf2_Fruit2 ; leaf2_Fruit3 ; Fruit1_Fruit1 ; Fruit1_Fruit2 ; Fruit1_Fruit3 ; Fruit2_Fruit2 ; Fruit2_Fruit3 ; Fruit3_Fruit3 ; Fruit1_Fruit1 ; Fruit1_Fruit2 ; Fruit1_Fruit3 ; Fruit1_seed ; Fruit2_Fruit2 ; Fruit2_Fruit3 ; Fruit2_seed ; Fruit3_Fruit3 ; Fruit3_seed
sucrose	Pyroglutamic acid	-0.111656	0.305113	0.416769	0.149075	7	leaf1_leaf2 ; leaf2_leaf2 ; leaf2_leaf2 ; leaf2_Fruit1 ; leaf2_Fruit2 ; leaf2_Fruit3 ; leaf2_seed
tryptophan	fa18_2	-0.247698	0.249217	0.496915	0.149087	12	leaf2_Fruit1 ; leaf2_Fruit2 ; Fruit1_Fruit1 ; Fruit1_Fruit2 ; Fruit2_Fruit2 ; Fruit1_Fruit1 ; Fruit1_Fruit2 ; Fruit1_Fruit3 ; Fruit1_seed ; Fruit2_Fruit2 ; Fruit2_Fruit3 ; Fruit2_seed
leucine	Isomaltose	-0.229634	0.341263	0.570898	0.149091	11	Fruit1_Fruit1 ; Fruit1_Fruit2 ; Fruit1_seed ; Fruit2_Fruit2 ; Fruit2_seed ; Fruit3_seed ; Fruit1_Fruit1 ; Fruit1_Fruit2 ; Fruit1_Fruit3 ; Fruit2_Fruit2 ; Fruit2_Fruit3
asparagine	Glycolic acid	-0.338019	0.310427	0.648446	0.149102	21	leaf1_leaf1 ; leaf1_leaf2 ; leaf1_seed ; leaf2_leaf2 ; leaf2_seed ; Fruit1_seed ; Fruit2_seed ; Fruit3_seed ; seed_seed ; leaf1_leaf1 ; leaf1_leaf2 ; leaf1_Fruit1 ; leaf1_Fruit2 ; leaf1_Fruit3 ; leaf1_seed ; leaf2_leaf2 ; leaf2_Fruit1 ; leaf2_Fruit2 ; leaf2_Fruit3 ; leaf2_seed ; seed_seed
homoserine	fa16_0	-0.313324	0.168129	0.481453	0.149172	10	leaf2_Fruit1 ; leaf2_Fruit2 ; Fruit1_Fruit1 ; Fruit1_Fruit2 ; Fruit2_Fruit2 ; Fruit1_Fruit1 ; Fruit1_Fruit2 ; Fruit1_Fruit3 ; Fruit2_Fruit2 ; Fruit2_Fruit3
serine	uracil	-0.226703	0.436956	0.663659	0.149181	35	leaf1_leaf2 ; leaf1_Fruit1 ; leaf1_Fruit2 ; leaf1_Fruit3 ; leaf1_seed ; leaf2_leaf2 ; leaf2_Fruit1 ; leaf2_Fruit2 ; leaf2_Fruit3 ; leaf2_seed ; Fruit1_Fruit1 ; Fruit1_Fruit2 ; Fruit1_Fruit3 ; Fruit1_seed ; Fruit2_Fruit2 ; Fruit2_Fruit3 ; Fruit2_seed ; Fruit3_Fruit3 ; Fruit3_seed ; seed_seed ; leaf2_leaf2 ; leaf2_Fruit1 ; leaf2_Fruit2 ; leaf2_Fruit3 ; leaf2_seed ; Fruit1_Fruit1 ; Fruit1_Fruit2 ; F…
Dopamine	Arabinose	-0.0784113	0.132579	0.21099	0.149193	2	leaf2_Fruit1 ; leaf2_Fruit2
nicotinate_2	threonate	-0.218093	0.237624	0.455717	0.149224	10	leaf2_Fruit1 ; leaf2_Fruit2 ; leaf2_Fruit3 ; Fruit3_Fruit3 ; Fruit1_Fruit3 ; Fruit1_seed ; Fruit2_Fruit3 ; Fruit2_seed ; Fruit3_Fruit3 ; Fruit3_seed
arginine	Aconitate	-0.12023	0.365593	0.485824	0.149258	10	Fruit1_Fruit1 ; Fruit1_Fruit2 ; Fruit2_Fruit2 ; Fruit1_Fruit1 ; Fruit1_Fruit2 ; Fruit1_Fruit3 ; Fruit1_seed ; Fruit2_Fruit2 ; Fruit2_Fruit3 ; Fruit2_seed
Caffeic acid, cis	Proline, 4-hydroxy	-0.04223	0.216378	0.258608	0.149307	3	leaf1_leaf2 ; leaf2_leaf2 ; leaf2_leaf2
malate	lysine	-0.3492	0.376634	0.725833	0.149308	35	leaf1_leaf2 ; leaf1_Fruit1 ; leaf1_Fruit2 ; leaf1_Fruit3 ; leaf1_seed ; leaf2_leaf2 ; leaf2_Fruit1 ; leaf2_Fruit2 ; leaf2_Fruit3 ; leaf2_seed ; Fruit1_Fruit1 ; Fruit1_Fruit2 ; Fruit1_Fruit3 ; Fruit1_seed ; Fruit2_Fruit2 ; Fruit2_Fruit3 ; Fruit2_seed ; Fruit3_Fruit3 ; Fruit3_seed ; seed_seed ; leaf2_leaf2 ; leaf2_Fruit1 ; leaf2_Fruit2 ; leaf2_Fruit3 ; leaf2_seed ; Fruit1_Fruit1 ; Fruit1_Fruit2 ; F…
dehydroascorbate	putrescine	-0.197697	0.25556	0.453257	0.149311	24	leaf2_leaf2 ; leaf2_Fruit1 ; leaf2_Fruit2 ; leaf2_Fruit3 ; leaf2_seed ; Fruit1_Fruit1 ; Fruit1_Fruit2 ; Fruit1_Fruit3 ; Fruit1_seed ; Fruit2_Fruit2 ; Fruit2_Fruit3 ; Fruit2_seed ; Fruit3_Fruit3 ; Fruit3_seed ; leaf2_leaf2 ; leaf2_Fruit1 ; leaf2_Fruit2 ; leaf2_Fruit3 ; Fruit1_Fruit1 ; Fruit1_Fruit2 ; Fruit1_Fruit3 ; Fruit2_Fruit2 ; Fruit2_Fruit3 ; Fruit3_Fruit3
suqalene	Melezitose	-0.0313807	0.389201	0.420582	0.149339	6	leaf2_Fruit1 ; leaf2_Fruit2 ; leaf2_seed ; Fruit3_seed ; Fruit1_Fruit3 ; Fruit2_Fruit3
galactorinate_l14	shikimate	-0.088127	0.355816	0.443943	0.14935	10	leaf2_Fruit1 ; leaf2_Fruit2 ; leaf2_Fruit3 ; Fruit3_Fruit3 ; Fruit1_Fruit3 ; Fruit1_seed ; Fruit2_Fruit3 ; Fruit2_seed ; Fruit3_Fruit3 ; Fruit3_seed
malate	quinate	-0.325167	0.231885	0.557051	0.149403	28	leaf1_leaf2 ; leaf1_Fruit1 ; leaf1_Fruit2 ; leaf1_Fruit3 ; leaf2_leaf2 ; leaf2_Fruit1 ; leaf2_Fruit2 ; leaf2_Fruit3 ; Fruit1_Fruit1 ; Fruit1_Fruit2 ; Fruit1_Fruit3 ; Fruit2_Fruit2 ; Fruit2_Fruit3 ; Fruit3_Fruit3 ; leaf2_leaf2 ; leaf2_Fruit1 ; leaf2_Fruit2 ; leaf2_Fruit3 ; leaf2_seed ; Fruit1_Fruit1 ; Fruit1_Fruit2 ; Fruit1_Fruit3 ; Fruit1_seed ; Fruit2_Fruit2 ; Fruit2_Fruit3 ; Fruit2_seed ; Fruit…
glycerol_1p	calysteg_b2	0.127855	0.480677	0.352821	0.149422	5	Fruit1_Fruit3 ; Fruit2_Fruit3 ; Fruit3_Fruit3 ; Fruit3_Fruit3 ; Fruit3_seed
glutamate	Psicose	-0.136427	0.303018	0.439445	0.149435	10	leaf1_leaf1 ; leaf1_leaf2 ; leaf2_leaf2 ; leaf1_leaf1 ; leaf1_leaf2 ; leaf1_Fruit3 ; leaf1_seed ; leaf2_leaf2 ; leaf2_Fruit3 ; leaf2_seed
Proline, 4-hydroxy	Aconitate	-0.146054	0.0653254	0.211379	0.149468	2	leaf2_Fruit1 ; leaf2_Fruit2
succinate	raffinose	-0.0943278	0.330318	0.424646	0.149505	14	leaf1_Fruit3 ; leaf1_seed ; leaf2_Fruit3 ; leaf2_seed ; Fruit1_Fruit3 ; Fruit1_seed ; Fruit2_Fruit3 ; Fruit2_seed ; Fruit3_Fruit3 ; Fruit3_seed ; seed_seed ; Fruit3_Fruit3 ; Fruit3_seed ; seed_seed
tryptophan	histidine	-0.185308	0.177139	0.362447	0.149537	6	leaf2_Fruit3 ; Fruit1_Fruit3 ; Fruit2_Fruit3 ; Fruit3_Fruit3 ; Fruit3_Fruit3 ; Fruit3_seed
isoleucine	raffinose	-0.220254	0.294741	0.514995	0.14955	14	leaf1_Fruit3 ; leaf1_seed ; leaf2_Fruit3 ; leaf2_seed ; Fruit1_Fruit3 ; Fruit1_seed ; Fruit2_Fruit3 ; Fruit2_seed ; Fruit3_Fruit3 ; Fruit3_seed ; seed_seed ; Fruit3_Fruit3 ; Fruit3_seed ; seed_seed
asparagine	fructose	-0.303371	0.262006	0.565377	0.149596	28	leaf1_leaf1 ; leaf1_leaf2 ; leaf1_Fruit3 ; leaf1_seed ; leaf2_leaf2 ; leaf2_Fruit3 ; leaf2_seed ; Fruit1_Fruit3 ; Fruit1_seed ; Fruit2_Fruit3 ; Fruit2_seed ; Fruit3_Fruit3 ; Fruit3_seed ; seed_seed ; leaf1_leaf1 ; leaf1_leaf2 ; leaf1_Fruit1 ; leaf1_Fruit2 ; leaf1_Fruit3 ; leaf1_seed ; leaf2_leaf2 ; leaf2_Fruit1 ; leaf2_Fruit2 ; leaf2_Fruit3 ; leaf2_seed ; Fruit3_Fruit3 ; Fruit3_seed ; seed_seed
aspartate	fa18_0	-0.113845	0.340584	0.454429	0.149605	8	leaf1_Fruit1 ; leaf1_Fruit2 ; leaf2_Fruit1 ; leaf2_Fruit2 ; Fruit1_Fruit3 ; Fruit1_seed ; Fruit2_Fruit3 ; Fruit2_seed
gluconate	threonate	-0.357972	0.297248	0.655219	0.149633	18	leaf2_Fruit1 ; leaf2_Fruit2 ; leaf2_Fruit3 ; Fruit1_Fruit1 ; Fruit1_Fruit2 ; Fruit1_Fruit3 ; Fruit2_Fruit2 ; Fruit2_Fruit3 ; Fruit3_Fruit3 ; Fruit1_Fruit1 ; Fruit1_Fruit2 ; Fruit1_Fruit3 ; Fruit1_seed ; Fruit2_Fruit2 ; Fruit2_Fruit3 ; Fruit2_seed ; Fruit3_Fruit3 ; Fruit3_seed
glycerol	calysteg_b2	-0.201466	0.230139	0.431606	0.149638	7	leaf1_Fruit3 ; leaf2_Fruit3 ; Fruit1_Fruit3 ; Fruit2_Fruit3 ; Fruit3_Fruit3 ; Fruit3_Fruit3 ; Fruit3_seed
dehydroascorbate	Inositol-1-phosphate	-0.153573	0.309761	0.463334	0.149668	15	leaf2_leaf2 ; leaf2_Fruit1 ; leaf2_Fruit2 ; Fruit1_Fruit1 ; Fruit1_Fruit2 ; Fruit2_Fruit2 ; leaf2_leaf2 ; leaf2_Fruit1 ; leaf2_Fruit2 ; leaf2_Fruit3 ; Fruit1_Fruit1 ; Fruit1_Fruit2 ; Fruit1_Fruit3 ; Fruit2_Fruit2 ; Fruit2_Fruit3
Tyramine	Aconitate	-0.19368	0.241924	0.435604	0.149687	6	leaf1_Fruit1 ; leaf1_Fruit2 ; leaf2_Fruit1 ; leaf2_Fruit2 ; Fruit1_seed ; Fruit2_seed
phenylalanine	Caffeic acid, trans	-0.19862	0.317785	0.516405	0.149713	14	leaf1_leaf1 ; leaf1_leaf2 ; leaf2_leaf2 ; leaf1_leaf1 ; leaf1_leaf2 ; leaf1_Fruit1 ; leaf1_Fruit2 ; leaf1_Fruit3 ; leaf1_seed ; leaf2_leaf2 ; leaf2_Fruit1 ; leaf2_Fruit2 ; leaf2_Fruit3 ; leaf2_seed
fumarate	citramalate	-0.240537	0.170258	0.410795	0.149731	21	leaf1_Fruit1 ; leaf1_Fruit2 ; leaf1_Fruit3 ; leaf2_Fruit1 ; leaf2_Fruit2 ; leaf2_Fruit3 ; Fruit1_Fruit1 ; Fruit1_Fruit2 ; Fruit1_Fruit3 ; Fruit2_Fruit2 ; Fruit2_Fruit3 ; Fruit3_Fruit3 ; Fruit1_Fruit1 ; Fruit1_Fruit2 ; Fruit1_Fruit3 ; Fruit1_seed ; Fruit2_Fruit2 ; Fruit2_Fruit3 ; Fruit2_seed ; Fruit3_Fruit3 ; Fruit3_seed
benzoate	phenylalanine	-0.30895	0.351406	0.660356	0.149742	42	leaf1_leaf1 ; leaf1_leaf2 ; leaf1_Fruit1 ; leaf1_Fruit2 ; leaf1_Fruit3 ; leaf1_seed ; leaf2_leaf2 ; leaf2_Fruit1 ; leaf2_Fruit2 ; leaf2_Fruit3 ; leaf2_seed ; Fruit1_Fruit1 ; Fruit1_Fruit2 ; Fruit1_Fruit3 ; Fruit1_seed ; Fruit2_Fruit2 ; Fruit2_Fruit3 ; Fruit2_seed ; Fruit3_Fruit3 ; Fruit3_seed ; seed_seed ; leaf1_leaf1 ; leaf1_leaf2 ; leaf1_Fruit1 ; leaf1_Fruit2 ; leaf1_Fruit3 ; leaf1_seed ; leaf2…
Aconitate	Melezitose	-0.0605049	0.3524	0.412905	0.149794	8	Fruit1_Fruit1 ; Fruit1_Fruit2 ; Fruit1_seed ; Fruit2_Fruit2 ; Fruit2_seed ; Fruit1_Fruit1 ; Fruit1_Fruit2 ; Fruit2_Fruit2
isocitrate	Cellobiose	-0.0420197	0.253724	0.295744	0.149861	5	leaf2_leaf2 ; leaf2_seed ; Fruit3_seed ; leaf2_leaf2 ; leaf2_Fruit3
urea	xylose	-0.103163	0.302696	0.405859	0.149879	5	leaf1_Fruit3 ; leaf2_Fruit3 ; Fruit3_Fruit3 ; Fruit3_Fruit3 ; Fruit3_seed
phosphate	Glucose, 1,6-anhdro, beta	-0.223391	0.166718	0.39011	0.149901	10	leaf1_leaf1 ; leaf1_leaf2 ; leaf2_leaf2 ; leaf1_leaf1 ; leaf1_leaf2 ; leaf1_Fruit3 ; leaf1_seed ; leaf2_leaf2 ; leaf2_Fruit3 ; leaf2_seed
arginine	nico_amid	0.0262962	0.329106	0.30281	0.14994	5	Fruit1_Fruit3 ; Fruit2_Fruit3 ; Fruit3_Fruit3 ; Fruit3_Fruit3 ; Fruit3_seed
fumarate	putrescine	-0.334993	0.298102	0.633094	0.149965	35	leaf1_leaf2 ; leaf1_Fruit1 ; leaf1_Fruit2 ; leaf1_Fruit3 ; leaf1_seed ; leaf2_leaf2 ; leaf2_Fruit1 ; leaf2_Fruit2 ; leaf2_Fruit3 ; leaf2_seed ; Fruit1_Fruit1 ; Fruit1_Fruit2 ; Fruit1_Fruit3 ; Fruit1_seed ; Fruit2_Fruit2 ; Fruit2_Fruit3 ; Fruit2_seed ; Fruit3_Fruit3 ; Fruit3_seed ; seed_seed ; leaf2_leaf2 ; leaf2_Fruit1 ; leaf2_Fruit2 ; leaf2_Fruit3 ; leaf2_seed ; Fruit1_Fruit1 ; Fruit1_Fruit2 ; F…
lysine	adenosine_5m	-0.0689646	0.384172	0.453136	0.149973	12	leaf2_Fruit3 ; leaf2_seed ; Fruit1_Fruit3 ; Fruit1_seed ; Fruit2_Fruit3 ; Fruit2_seed ; Fruit3_Fruit3 ; Fruit3_seed ; seed_seed ; Fruit3_Fruit3 ; Fruit3_seed ; seed_seed
quinate	Glucose, 2-amino-2-deoxy	-0.115521	0.277588	0.393109	0.149993	5	leaf2_leaf2 ; leaf2_leaf2 ; leaf2_Fruit1 ; leaf2_Fruit2 ; leaf2_Fruit3
Glucose, 1,6-anhdro, beta	Tyramine	-0.124557	0.257849	0.382405	0.149994	8	leaf1_leaf1 ; leaf1_leaf2 ; leaf1_seed ; leaf2_leaf2 ; leaf2_seed ; leaf1_leaf1 ; leaf1_leaf2 ; leaf2_leaf2
benzoate	putrescine	-0.427403	0.242738	0.670141	0.150031	35	leaf1_leaf2 ; leaf1_Fruit1 ; leaf1_Fruit2 ; leaf1_Fruit3 ; leaf1_seed ; leaf2_leaf2 ; leaf2_Fruit1 ; leaf2_Fruit2 ; leaf2_Fruit3 ; leaf2_seed ; Fruit1_Fruit1 ; Fruit1_Fruit2 ; Fruit1_Fruit3 ; Fruit1_seed ; Fruit2_Fruit2 ; Fruit2_Fruit3 ; Fruit2_seed ; Fruit3_Fruit3 ; Fruit3_seed ; seed_seed ; leaf2_leaf2 ; leaf2_Fruit1 ; leaf2_Fruit2 ; leaf2_Fruit3 ; leaf2_seed ; Fruit1_Fruit1 ; Fruit1_Fruit2 ; F…
fructose	adenosine_5m	-0.140751	0.208791	0.349541	0.150072	10	leaf1_Fruit3 ; leaf1_seed ; leaf2_Fruit3 ; leaf2_seed ; Fruit3_Fruit3 ; Fruit3_seed ; seed_seed ; Fruit3_Fruit3 ; Fruit3_seed ; seed_seed
threonine	Cellobiose	-0.322268	0.160921	0.48319	0.150116	14	leaf1_leaf2 ; leaf1_seed ; leaf2_leaf2 ; leaf2_seed ; Fruit1_seed ; Fruit2_seed ; Fruit3_seed ; seed_seed ; leaf2_leaf2 ; leaf2_Fruit1 ; leaf2_Fruit2 ; leaf2_Fruit3 ; leaf2_seed ; seed_seed
sucrose	Proline, 4-hydroxy	-0.161699	0.204613	0.366312	0.150268	7	leaf1_leaf2 ; leaf2_leaf2 ; leaf2_leaf2 ; leaf2_Fruit1 ; leaf2_Fruit2 ; leaf2_Fruit3 ; leaf2_seed
fucose	Caffeic acid, trans	-0.259931	0.248847	0.508777	0.150307	12	leaf1_leaf1 ; leaf1_leaf2 ; leaf2_leaf2 ; leaf1_leaf1 ; leaf1_leaf2 ; leaf1_Fruit1 ; leaf1_Fruit2 ; leaf1_Fruit3 ; leaf2_leaf2 ; leaf2_Fruit1 ; leaf2_Fruit2 ; leaf2_Fruit3
benzoate	Rhamnose	-0.30052	0.381481	0.682002	0.150334	28	leaf1_leaf1 ; leaf1_leaf2 ; leaf1_Fruit1 ; leaf1_Fruit2 ; leaf2_leaf2 ; leaf2_Fruit1 ; leaf2_Fruit2 ; Fruit1_Fruit1 ; Fruit1_Fruit2 ; Fruit2_Fruit2 ; leaf1_leaf1 ; leaf1_leaf2 ; leaf1_Fruit1 ; leaf1_Fruit2 ; leaf1_Fruit3 ; leaf1_seed ; leaf2_leaf2 ; leaf2_Fruit1 ; leaf2_Fruit2 ; leaf2_Fruit3 ; leaf2_seed ; Fruit1_Fruit1 ; Fruit1_Fruit2 ; Fruit1_Fruit3 ; Fruit1_seed ; Fruit2_Fruit2 ; Fruit2_Fruit3…
phenylalanine	Tyramine	-0.186954	0.267067	0.454021	0.150335	21	leaf1_leaf1 ; leaf1_leaf2 ; leaf1_seed ; leaf2_leaf2 ; leaf2_seed ; Fruit1_seed ; Fruit2_seed ; Fruit3_seed ; seed_seed ; leaf1_leaf1 ; leaf1_leaf2 ; leaf1_Fruit1 ; leaf1_Fruit2 ; leaf1_Fruit3 ; leaf1_seed ; leaf2_leaf2 ; leaf2_Fruit1 ; leaf2_Fruit2 ; leaf2_Fruit3 ; leaf2_seed ; seed_seed
fructose_6p	citramalate	-0.128661	0.35344	0.482102	0.150345	15	leaf2_Fruit1 ; leaf2_Fruit2 ; leaf2_Fruit3 ; Fruit1_Fruit1 ; Fruit1_Fruit2 ; Fruit1_Fruit3 ; Fruit2_Fruit2 ; Fruit2_Fruit3 ; Fruit3_Fruit3 ; Fruit1_Fruit1 ; Fruit1_Fruit2 ; Fruit1_Fruit3 ; Fruit2_Fruit2 ; Fruit2_Fruit3 ; Fruit3_Fruit3
Glycolic acid	isocitrate	-0.330357	0.0839221	0.41428	0.15035	7	leaf1_leaf2 ; leaf1_Fruit3 ; leaf2_leaf2 ; leaf2_Fruit3 ; leaf2_leaf2 ; leaf2_seed ; Fruit3_seed
tryptophan	fa18_0	-0.148512	0.255515	0.404027	0.150409	12	leaf2_Fruit1 ; leaf2_Fruit2 ; Fruit1_Fruit1 ; Fruit1_Fruit2 ; Fruit2_Fruit2 ; Fruit1_Fruit1 ; Fruit1_Fruit2 ; Fruit1_Fruit3 ; Fruit1_seed ; Fruit2_Fruit2 ; Fruit2_Fruit3 ; Fruit2_seed
alanine	Quinic acid, 3-caffeoyl-cis	-0.193897	0.187492	0.381388	0.150441	7	leaf1_leaf2 ; leaf2_leaf2 ; leaf2_leaf2 ; leaf2_Fruit1 ; leaf2_Fruit2 ; leaf2_Fruit3 ; leaf2_seed
fumarate	maltose	-0.249442	0.346585	0.596028	0.150456	42	leaf1_leaf1 ; leaf1_leaf2 ; leaf1_Fruit1 ; leaf1_Fruit2 ; leaf1_Fruit3 ; leaf1_seed ; leaf2_leaf2 ; leaf2_Fruit1 ; leaf2_Fruit2 ; leaf2_Fruit3 ; leaf2_seed ; Fruit1_Fruit1 ; Fruit1_Fruit2 ; Fruit1_Fruit3 ; Fruit1_seed ; Fruit2_Fruit2 ; Fruit2_Fruit3 ; Fruit2_seed ; Fruit3_Fruit3 ; Fruit3_seed ; seed_seed ; leaf1_leaf1 ; leaf1_leaf2 ; leaf1_Fruit1 ; leaf1_Fruit2 ; leaf1_Fruit3 ; leaf1_seed ; leaf2…
fructose_6p	Gentiobiose	-0.0810316	0.236069	0.3171	0.150471	5	leaf2_leaf2 ; leaf2_leaf2 ; leaf2_Fruit1 ; leaf2_Fruit2 ; leaf2_Fruit3
Proline, 4-hydroxy	shikimate	-0.27416	0.0175136	0.291674	0.15048	3	leaf2_Fruit1 ; leaf2_Fruit2 ; leaf2_Fruit3
glycerol_1p	l_ascorbate	-0.206014	0.333292	0.539306	0.150501	15	Fruit1_Fruit1 ; Fruit1_Fruit2 ; Fruit1_Fruit3 ; Fruit2_Fruit2 ; Fruit2_Fruit3 ; Fruit3_Fruit3 ; Fruit1_Fruit1 ; Fruit1_Fruit2 ; Fruit1_Fruit3 ; Fruit1_seed ; Fruit2_Fruit2 ; Fruit2_Fruit3 ; Fruit2_seed ; Fruit3_Fruit3 ; Fruit3_seed
glucose	glycine	-0.341534	0.172146	0.51368	0.150514	28	leaf1_leaf1 ; leaf1_leaf2 ; leaf1_Fruit1 ; leaf1_Fruit2 ; leaf1_Fruit3 ; leaf1_seed ; leaf2_leaf2 ; leaf2_Fruit1 ; leaf2_Fruit2 ; leaf2_Fruit3 ; leaf2_seed ; Fruit3_Fruit3 ; Fruit3_seed ; seed_seed ; leaf1_leaf1 ; leaf1_leaf2 ; leaf1_Fruit3 ; leaf1_seed ; leaf2_leaf2 ; leaf2_Fruit3 ; leaf2_seed ; Fruit1_Fruit3 ; Fruit1_seed ; Fruit2_Fruit3 ; Fruit2_seed ; Fruit3_Fruit3 ; Fruit3_seed ; seed_seed
benzoate	erythritol	-0.434899	0.354008	0.788907	0.150578	42	leaf1_leaf1 ; leaf1_leaf2 ; leaf1_Fruit1 ; leaf1_Fruit2 ; leaf1_Fruit3 ; leaf1_seed ; leaf2_leaf2 ; leaf2_Fruit1 ; leaf2_Fruit2 ; leaf2_Fruit3 ; leaf2_seed ; Fruit1_Fruit1 ; Fruit1_Fruit2 ; Fruit1_Fruit3 ; Fruit1_seed ; Fruit2_Fruit2 ; Fruit2_Fruit3 ; Fruit2_seed ; Fruit3_Fruit3 ; Fruit3_seed ; seed_seed ; leaf1_leaf1 ; leaf1_leaf2 ; leaf1_Fruit1 ; leaf1_Fruit2 ; leaf1_Fruit3 ; leaf1_seed ; leaf2…
Rhamnose	Ornithine	-0.388403	0.20411	0.592513	0.150598	14	leaf1_leaf1 ; leaf1_leaf2 ; leaf1_seed ; leaf2_leaf2 ; leaf2_seed ; Fruit1_seed ; Fruit2_seed ; leaf1_leaf1 ; leaf1_leaf2 ; leaf1_Fruit1 ; leaf1_Fruit2 ; leaf2_leaf2 ; leaf2_Fruit1 ; leaf2_Fruit2
dehydroascorbate	Maleate	-0.284953	0.233026	0.517979	0.150633	15	leaf2_leaf2 ; leaf2_Fruit1 ; leaf2_Fruit2 ; Fruit1_Fruit1 ; Fruit1_Fruit2 ; Fruit2_Fruit2 ; leaf2_leaf2 ; leaf2_Fruit1 ; leaf2_Fruit2 ; leaf2_Fruit3 ; Fruit1_Fruit1 ; Fruit1_Fruit2 ; Fruit1_Fruit3 ; Fruit2_Fruit2 ; Fruit2_Fruit3
a_tocopherol	ribose	-0.123836	0.386589	0.510425	0.150638	12	Fruit1_Fruit1 ; Fruit1_Fruit2 ; Fruit1_Fruit3 ; Fruit2_Fruit2 ; Fruit2_Fruit3 ; Fruit3_Fruit3 ; Fruit1_Fruit1 ; Fruit1_Fruit2 ; Fruit1_Fruit3 ; Fruit2_Fruit2 ; Fruit2_Fruit3 ; Fruit3_Fruit3
homoserine	Quinic acid, 3-caffeoyl-cis	-0.176641	0.135405	0.312046	0.150647	5	leaf2_leaf2 ; leaf2_leaf2 ; leaf2_Fruit1 ; leaf2_Fruit2 ; leaf2_Fruit3
citrate	Inositol-1-phosphate	-0.179911	0.219655	0.399566	0.150669	10	leaf2_leaf2 ; leaf2_Fruit1 ; leaf2_Fruit2 ; leaf2_leaf2 ; leaf2_Fruit3 ; leaf2_seed ; Fruit1_Fruit3 ; Fruit1_seed ; Fruit2_Fruit3 ; Fruit2_seed
isocitrate	uracil	-0.265422	0.288415	0.553837	0.150672	12	leaf2_leaf2 ; leaf2_Fruit1 ; leaf2_Fruit2 ; leaf2_Fruit3 ; leaf2_seed ; Fruit3_Fruit3 ; Fruit3_seed ; leaf2_leaf2 ; leaf2_Fruit3 ; Fruit1_Fruit3 ; Fruit2_Fruit3 ; Fruit3_Fruit3
sucrose	threonine	-0.375121	0.285706	0.660828	0.150688	42	leaf1_leaf1 ; leaf1_leaf2 ; leaf1_Fruit1 ; leaf1_Fruit2 ; leaf1_Fruit3 ; leaf1_seed ; leaf2_leaf2 ; leaf2_Fruit1 ; leaf2_Fruit2 ; leaf2_Fruit3 ; leaf2_seed ; Fruit1_Fruit1 ; Fruit1_Fruit2 ; Fruit1_Fruit3 ; Fruit1_seed ; Fruit2_Fruit2 ; Fruit2_Fruit3 ; Fruit2_seed ; Fruit3_Fruit3 ; Fruit3_seed ; seed_seed ; leaf1_leaf1 ; leaf1_leaf2 ; leaf1_Fruit1 ; leaf1_Fruit2 ; leaf1_Fruit3 ; leaf1_seed ; leaf2…
glycerol	tryptophan	-0.402191	0.374187	0.776378	0.150701	35	leaf1_leaf2 ; leaf1_Fruit1 ; leaf1_Fruit2 ; leaf1_Fruit3 ; leaf1_seed ; leaf2_leaf2 ; leaf2_Fruit1 ; leaf2_Fruit2 ; leaf2_Fruit3 ; leaf2_seed ; Fruit1_Fruit1 ; Fruit1_Fruit2 ; Fruit1_Fruit3 ; Fruit1_seed ; Fruit2_Fruit2 ; Fruit2_Fruit3 ; Fruit2_seed ; Fruit3_Fruit3 ; Fruit3_seed ; seed_seed ; leaf2_leaf2 ; leaf2_Fruit1 ; leaf2_Fruit2 ; leaf2_Fruit3 ; leaf2_seed ; Fruit1_Fruit1 ; Fruit1_Fruit2 ; F…
malate	shikimate	-0.249068	0.32311	0.572178	0.150708	21	leaf1_Fruit1 ; leaf1_Fruit2 ; leaf1_Fruit3 ; leaf2_Fruit1 ; leaf2_Fruit2 ; leaf2_Fruit3 ; Fruit1_Fruit1 ; Fruit1_Fruit2 ; Fruit1_Fruit3 ; Fruit2_Fruit2 ; Fruit2_Fruit3 ; Fruit3_Fruit3 ; Fruit1_Fruit1 ; Fruit1_Fruit2 ; Fruit1_Fruit3 ; Fruit1_seed ; Fruit2_Fruit2 ; Fruit2_Fruit3 ; Fruit2_seed ; Fruit3_Fruit3 ; Fruit3_seed
Quinic acid, 3-caffeoyl-trans	glycerate_3p	-0.251665	0.0431569	0.294822	0.150719	3	leaf2_Fruit1 ; leaf2_Fruit2 ; leaf2_Fruit3
glutarate_2o	Rhamnose	-0.191889	0.335057	0.526947	0.150722	24	leaf1_leaf1 ; leaf1_leaf2 ; leaf1_Fruit1 ; leaf1_Fruit2 ; leaf2_leaf2 ; leaf2_Fruit1 ; leaf2_Fruit2 ; Fruit1_Fruit1 ; Fruit1_Fruit2 ; Fruit2_Fruit2 ; leaf1_leaf1 ; leaf1_leaf2 ; leaf1_Fruit1 ; leaf1_Fruit2 ; leaf1_Fruit3 ; leaf2_leaf2 ; leaf2_Fruit1 ; leaf2_Fruit2 ; leaf2_Fruit3 ; Fruit1_Fruit1 ; Fruit1_Fruit2 ; Fruit1_Fruit3 ; Fruit2_Fruit2 ; Fruit2_Fruit3
glycerol	octadecanoate	-0.306174	0.188718	0.494893	0.150753	14	leaf1_Fruit3 ; leaf1_seed ; leaf2_Fruit3 ; leaf2_seed ; Fruit1_Fruit3 ; Fruit1_seed ; Fruit2_Fruit3 ; Fruit2_seed ; Fruit3_Fruit3 ; Fruit3_seed ; seed_seed ; Fruit3_Fruit3 ; Fruit3_seed ; seed_seed
erythritol	Glycolic acid	-0.211562	0.255266	0.466828	0.150761	21	leaf1_leaf1 ; leaf1_leaf2 ; leaf1_seed ; leaf2_leaf2 ; leaf2_seed ; Fruit1_seed ; Fruit2_seed ; Fruit3_seed ; seed_seed ; leaf1_leaf1 ; leaf1_leaf2 ; leaf1_Fruit1 ; leaf1_Fruit2 ; leaf1_Fruit3 ; leaf1_seed ; leaf2_leaf2 ; leaf2_Fruit1 ; leaf2_Fruit2 ; leaf2_Fruit3 ; leaf2_seed ; seed_seed
sucrose	Aconitate	-0.194674	0.318737	0.51341	0.150784	14	leaf1_Fruit1 ; leaf1_Fruit2 ; leaf2_Fruit1 ; leaf2_Fruit2 ; Fruit1_Fruit1 ; Fruit1_Fruit2 ; Fruit2_Fruit2 ; Fruit1_Fruit1 ; Fruit1_Fruit2 ; Fruit1_Fruit3 ; Fruit1_seed ; Fruit2_Fruit2 ; Fruit2_Fruit3 ; Fruit2_seed
arginine	Melezitose	0.0546973	0.496284	0.441587	0.150785	15	Fruit1_Fruit1 ; Fruit1_Fruit2 ; Fruit1_seed ; Fruit2_Fruit2 ; Fruit2_seed ; Fruit3_seed ; seed_seed ; Fruit1_Fruit1 ; Fruit1_Fruit2 ; Fruit1_Fruit3 ; Fruit1_seed ; Fruit2_Fruit2 ; Fruit2_Fruit3 ; Fruit2_seed ; seed_seed
succinate	nicotinate_2	-0.252314	0.248671	0.500985	0.150804	21	leaf1_leaf2 ; leaf1_Fruit3 ; leaf1_seed ; leaf2_leaf2 ; leaf2_Fruit3 ; leaf2_seed ; Fruit1_Fruit3 ; Fruit1_seed ; Fruit2_Fruit3 ; Fruit2_seed ; Fruit3_Fruit3 ; Fruit3_seed ; seed_seed ; leaf2_leaf2 ; leaf2_Fruit1 ; leaf2_Fruit2 ; leaf2_Fruit3 ; leaf2_seed ; Fruit3_Fruit3 ; Fruit3_seed ; seed_seed
succinate	leucine	-0.291448	0.361658	0.653106	0.150804	21	leaf1_Fruit1 ; leaf1_Fruit2 ; leaf1_Fruit3 ; leaf2_Fruit1 ; leaf2_Fruit2 ; leaf2_Fruit3 ; Fruit1_Fruit1 ; Fruit1_Fruit2 ; Fruit1_Fruit3 ; Fruit2_Fruit2 ; Fruit2_Fruit3 ; Fruit3_Fruit3 ; Fruit1_Fruit1 ; Fruit1_Fruit2 ; Fruit1_Fruit3 ; Fruit1_seed ; Fruit2_Fruit2 ; Fruit2_Fruit3 ; Fruit2_seed ; Fruit3_Fruit3 ; Fruit3_seed
nicotinate_2	Maleate	-0.25859	0.204395	0.462985	0.150824	10	leaf2_leaf2 ; leaf2_Fruit1 ; leaf2_Fruit2 ; leaf2_leaf2 ; leaf2_Fruit3 ; leaf2_seed ; Fruit1_Fruit3 ; Fruit1_seed ; Fruit2_Fruit3 ; Fruit2_seed
Pyroglutamic acid	l_ascorbate	-0.0575777	0.225646	0.283224	0.150826	3	leaf2_Fruit1 ; leaf2_Fruit2 ; leaf2_Fruit3
fructose_6p	putrescine	-0.205787	0.446352	0.652139	0.150837	24	leaf2_leaf2 ; leaf2_Fruit1 ; leaf2_Fruit2 ; leaf2_Fruit3 ; leaf2_seed ; Fruit1_Fruit1 ; Fruit1_Fruit2 ; Fruit1_Fruit3 ; Fruit1_seed ; Fruit2_Fruit2 ; Fruit2_Fruit3 ; Fruit2_seed ; Fruit3_Fruit3 ; Fruit3_seed ; leaf2_leaf2 ; leaf2_Fruit1 ; leaf2_Fruit2 ; leaf2_Fruit3 ; Fruit1_Fruit1 ; Fruit1_Fruit2 ; Fruit1_Fruit3 ; Fruit2_Fruit2 ; Fruit2_Fruit3 ; Fruit3_Fruit3
fumarate	Glucose, 2-amino-2-deoxy	-0.166213	0.217827	0.38404	0.150841	7	leaf1_leaf2 ; leaf2_leaf2 ; leaf2_leaf2 ; leaf2_Fruit1 ; leaf2_Fruit2 ; leaf2_Fruit3 ; leaf2_seed
citramalate	ribose	-0.314487	0.127282	0.441769	0.150843	12	Fruit1_Fruit1 ; Fruit1_Fruit2 ; Fruit1_Fruit3 ; Fruit2_Fruit2 ; Fruit2_Fruit3 ; Fruit3_Fruit3 ; Fruit1_Fruit1 ; Fruit1_Fruit2 ; Fruit1_Fruit3 ; Fruit2_Fruit2 ; Fruit2_Fruit3 ; Fruit3_Fruit3
ribose	octadecanoate	-0.100642	0.305374	0.406016	0.150877	7	Fruit1_Fruit3 ; Fruit1_seed ; Fruit2_Fruit3 ; Fruit2_seed ; Fruit3_Fruit3 ; Fruit3_seed ; Fruit3_Fruit3
Quinic acid, 3-caffeoyl-cis	shikimate	-0.283092	0.0183455	0.301438	0.150936	3	leaf2_Fruit1 ; leaf2_Fruit2 ; leaf2_Fruit3
leucine	shikimate	-0.182149	0.241016	0.423166	0.150944	12	Fruit1_Fruit1 ; Fruit1_Fruit2 ; Fruit1_Fruit3 ; Fruit2_Fruit2 ; Fruit2_Fruit3 ; Fruit3_Fruit3 ; Fruit1_Fruit1 ; Fruit1_Fruit2 ; Fruit1_Fruit3 ; Fruit2_Fruit2 ; Fruit2_Fruit3 ; Fruit3_Fruit3
ribose	histidine	-0.17288	0.157521	0.3304	0.150991	4	Fruit1_Fruit3 ; Fruit2_Fruit3 ; Fruit3_Fruit3 ; Fruit3_Fruit3
Caffeic acid, trans	Dopamine	-0.304958	-0.0433329	0.261625	0.151049	3	leaf1_leaf2 ; leaf2_leaf2 ; leaf2_leaf2
glucose	Quinic acid, 3-caffeoyl-trans	-0.0318657	0.336975	0.36884	0.151064	5	leaf1_leaf2 ; leaf2_leaf2 ; leaf2_leaf2 ; leaf2_Fruit3 ; leaf2_seed
phosphate	a_tocopherol	-0.263795	0.323302	0.587096	0.151151	13	leaf1_Fruit1 ; leaf1_Fruit2 ; leaf1_Fruit3 ; leaf2_Fruit1 ; leaf2_Fruit2 ; leaf2_Fruit3 ; Fruit3_Fruit3 ; Fruit1_Fruit3 ; Fruit1_seed ; Fruit2_Fruit3 ; Fruit2_seed ; Fruit3_Fruit3 ; Fruit3_seed
threonine	fa18_2	-0.17552	0.307082	0.482602	0.151156	14	leaf1_Fruit1 ; leaf1_Fruit2 ; leaf2_Fruit1 ; leaf2_Fruit2 ; Fruit1_Fruit1 ; Fruit1_Fruit2 ; Fruit2_Fruit2 ; Fruit1_Fruit1 ; Fruit1_Fruit2 ; Fruit1_Fruit3 ; Fruit1_seed ; Fruit2_Fruit2 ; Fruit2_Fruit3 ; Fruit2_seed
fructose_6p	uracil	-0.158624	0.396443	0.555067	0.151232	24	leaf2_leaf2 ; leaf2_Fruit1 ; leaf2_Fruit2 ; leaf2_Fruit3 ; leaf2_seed ; Fruit1_Fruit1 ; Fruit1_Fruit2 ; Fruit1_Fruit3 ; Fruit1_seed ; Fruit2_Fruit2 ; Fruit2_Fruit3 ; Fruit2_seed ; Fruit3_Fruit3 ; Fruit3_seed ; leaf2_leaf2 ; leaf2_Fruit1 ; leaf2_Fruit2 ; leaf2_Fruit3 ; Fruit1_Fruit1 ; Fruit1_Fruit2 ; Fruit1_Fruit3 ; Fruit2_Fruit2 ; Fruit2_Fruit3 ; Fruit3_Fruit3
uracil	raffinose	-0.175373	0.219369	0.394743	0.151239	12	leaf2_Fruit3 ; leaf2_seed ; Fruit1_Fruit3 ; Fruit1_seed ; Fruit2_Fruit3 ; Fruit2_seed ; Fruit3_Fruit3 ; Fruit3_seed ; seed_seed ; Fruit3_Fruit3 ; Fruit3_seed ; seed_seed
b_alanine	nico_amid	-0.261256	0.152884	0.414139	0.151244	7	leaf1_Fruit3 ; leaf2_Fruit3 ; Fruit1_Fruit3 ; Fruit2_Fruit3 ; Fruit3_Fruit3 ; Fruit3_Fruit3 ; Fruit3_seed
quinate	fa18_0	-0.191587	0.291374	0.482961	0.15126	10	leaf2_Fruit1 ; leaf2_Fruit2 ; Fruit1_Fruit1 ; Fruit1_Fruit2 ; Fruit2_Fruit2 ; Fruit1_Fruit1 ; Fruit1_Fruit2 ; Fruit1_Fruit3 ; Fruit2_Fruit2 ; Fruit2_Fruit3
uracil	fa18_0	-0.0849675	0.406637	0.491605	0.151264	12	leaf2_Fruit1 ; leaf2_Fruit2 ; Fruit1_Fruit1 ; Fruit1_Fruit2 ; Fruit2_Fruit2 ; Fruit1_Fruit1 ; Fruit1_Fruit2 ; Fruit1_Fruit3 ; Fruit1_seed ; Fruit2_Fruit2 ; Fruit2_Fruit3 ; Fruit2_seed
malate	sucrose	-0.359217	0.310289	0.669506	0.151268	42	leaf1_leaf1 ; leaf1_leaf2 ; leaf1_Fruit1 ; leaf1_Fruit2 ; leaf1_Fruit3 ; leaf1_seed ; leaf2_leaf2 ; leaf2_Fruit1 ; leaf2_Fruit2 ; leaf2_Fruit3 ; leaf2_seed ; Fruit1_Fruit1 ; Fruit1_Fruit2 ; Fruit1_Fruit3 ; Fruit1_seed ; Fruit2_Fruit2 ; Fruit2_Fruit3 ; Fruit2_seed ; Fruit3_Fruit3 ; Fruit3_seed ; seed_seed ; leaf1_leaf1 ; leaf1_leaf2 ; leaf1_Fruit1 ; leaf1_Fruit2 ; leaf1_Fruit3 ; leaf1_seed ; leaf2…
isocitrate	quinate	-0.238346	0.13566	0.374006	0.151275	10	leaf2_leaf2 ; leaf2_Fruit1 ; leaf2_Fruit2 ; leaf2_Fruit3 ; Fruit3_Fruit3 ; leaf2_leaf2 ; leaf2_Fruit3 ; Fruit1_Fruit3 ; Fruit2_Fruit3 ; Fruit3_Fruit3
phosphate	citrate	-0.143557	0.27318	0.416737	0.151332	15	leaf1_leaf2 ; leaf1_Fruit3 ; leaf1_seed ; leaf2_leaf2 ; leaf2_Fruit3 ; leaf2_seed ; Fruit3_Fruit3 ; Fruit3_seed ; seed_seed ; leaf2_leaf2 ; leaf2_Fruit3 ; leaf2_seed ; Fruit3_Fruit3 ; Fruit3_seed ; seed_seed
citrate	glycerol_1p	-0.13922	0.342217	0.481436	0.151368	14	leaf2_Fruit1 ; leaf2_Fruit2 ; leaf2_Fruit3 ; leaf2_seed ; Fruit3_Fruit3 ; Fruit3_seed ; seed_seed ; Fruit1_Fruit3 ; Fruit1_seed ; Fruit2_Fruit3 ; Fruit2_seed ; Fruit3_Fruit3 ; Fruit3_seed ; seed_seed
Rhamnose	Mannitol	-0.168671	0.327815	0.496486	0.151371	14	leaf1_Fruit1 ; leaf1_Fruit2 ; leaf1_seed ; leaf2_Fruit1 ; leaf2_Fruit2 ; leaf2_seed ; Fruit1_Fruit1 ; Fruit1_Fruit2 ; Fruit1_seed ; Fruit2_Fruit2 ; Fruit2_seed ; Fruit1_Fruit1 ; Fruit1_Fruit2 ; Fruit2_Fruit2
erythritol	Caffeic acid, cis	-0.162195	0.432499	0.594695	0.151372	14	leaf1_leaf1 ; leaf1_leaf2 ; leaf2_leaf2 ; leaf1_leaf1 ; leaf1_leaf2 ; leaf1_Fruit1 ; leaf1_Fruit2 ; leaf1_Fruit3 ; leaf1_seed ; leaf2_leaf2 ; leaf2_Fruit1 ; leaf2_Fruit2 ; leaf2_Fruit3 ; leaf2_seed
citramalate	xylose	-0.277484	0.0282127	0.305697	0.151425	4	Fruit1_Fruit3 ; Fruit2_Fruit3 ; Fruit3_Fruit3 ; Fruit3_Fruit3
phosphate	saccharate_6	-0.0829515	0.44248	0.525432	0.151508	23	leaf1_leaf1 ; leaf1_leaf2 ; leaf1_Fruit1 ; leaf1_Fruit2 ; leaf1_Fruit3 ; leaf2_leaf2 ; leaf2_Fruit1 ; leaf2_Fruit2 ; leaf2_Fruit3 ; Fruit3_Fruit3 ; leaf1_leaf1 ; leaf1_leaf2 ; leaf1_Fruit3 ; leaf1_seed ; leaf2_leaf2 ; leaf2_Fruit3 ; leaf2_seed ; Fruit1_Fruit3 ; Fruit1_seed ; Fruit2_Fruit3 ; Fruit2_seed ; Fruit3_Fruit3 ; Fruit3_seed
fructose_6p	l_ascorbate	-0.206995	0.237559	0.444554	0.151531	15	leaf2_Fruit1 ; leaf2_Fruit2 ; leaf2_Fruit3 ; Fruit1_Fruit1 ; Fruit1_Fruit2 ; Fruit1_Fruit3 ; Fruit2_Fruit2 ; Fruit2_Fruit3 ; Fruit3_Fruit3 ; Fruit1_Fruit1 ; Fruit1_Fruit2 ; Fruit1_Fruit3 ; Fruit2_Fruit2 ; Fruit2_Fruit3 ; Fruit3_Fruit3
glucose_6p	Lactic acid	-0.169692	0.326585	0.496277	0.151533	12	leaf1_leaf1 ; leaf1_leaf2 ; leaf2_leaf2 ; leaf1_leaf1 ; leaf1_leaf2 ; leaf1_Fruit1 ; leaf1_Fruit2 ; leaf1_Fruit3 ; leaf2_leaf2 ; leaf2_Fruit1 ; leaf2_Fruit2 ; leaf2_Fruit3
erythritol	phen_amine	-0.206328	0.195393	0.401721	0.151542	7	leaf1_Fruit3 ; leaf2_Fruit3 ; Fruit1_Fruit3 ; Fruit2_Fruit3 ; Fruit3_Fruit3 ; Fruit3_Fruit3 ; Fruit3_seed
citramalate	maltitol	-0.173271	0.238914	0.412185	0.151625	12	Fruit1_Fruit1 ; Fruit1_Fruit2 ; Fruit1_Fruit3 ; Fruit2_Fruit2 ; Fruit2_Fruit3 ; Fruit3_Fruit3 ; Fruit1_Fruit1 ; Fruit1_Fruit2 ; Fruit1_Fruit3 ; Fruit2_Fruit2 ; Fruit2_Fruit3 ; Fruit3_Fruit3
tyrosine	Caffeic acid, trans	-0.145859	0.350647	0.496506	0.151637	14	leaf1_leaf1 ; leaf1_leaf2 ; leaf2_leaf2 ; leaf1_leaf1 ; leaf1_leaf2 ; leaf1_Fruit1 ; leaf1_Fruit2 ; leaf1_Fruit3 ; leaf1_seed ; leaf2_leaf2 ; leaf2_Fruit1 ; leaf2_Fruit2 ; leaf2_Fruit3 ; leaf2_seed
nicotinate_2	Serine, O-acetyl-	-0.128134	0.181398	0.309532	0.151639	4	leaf2_leaf2 ; leaf2_leaf2 ; leaf2_Fruit3 ; leaf2_seed
Rhamnose	fructose_6p	-0.181425	0.460518	0.641943	0.151682	19	leaf1_leaf2 ; leaf1_Fruit1 ; leaf1_Fruit2 ; leaf1_Fruit3 ; leaf2_leaf2 ; leaf2_Fruit1 ; leaf2_Fruit2 ; leaf2_Fruit3 ; Fruit1_Fruit1 ; Fruit1_Fruit2 ; Fruit1_Fruit3 ; Fruit2_Fruit2 ; Fruit2_Fruit3 ; leaf2_leaf2 ; leaf2_Fruit1 ; leaf2_Fruit2 ; Fruit1_Fruit1 ; Fruit1_Fruit2 ; Fruit2_Fruit2
saccharate_6	Rhamnose	-0.222981	0.336939	0.55992	0.151745	24	leaf1_leaf1 ; leaf1_leaf2 ; leaf1_Fruit1 ; leaf1_Fruit2 ; leaf2_leaf2 ; leaf2_Fruit1 ; leaf2_Fruit2 ; Fruit1_Fruit1 ; Fruit1_Fruit2 ; Fruit2_Fruit2 ; leaf1_leaf1 ; leaf1_leaf2 ; leaf1_Fruit1 ; leaf1_Fruit2 ; leaf1_Fruit3 ; leaf2_leaf2 ; leaf2_Fruit1 ; leaf2_Fruit2 ; leaf2_Fruit3 ; Fruit1_Fruit1 ; Fruit1_Fruit2 ; Fruit1_Fruit3 ; Fruit2_Fruit2 ; Fruit2_Fruit3
sucrose	putrescine	-0.501148	0.180297	0.681445	0.151746	35	leaf1_leaf2 ; leaf1_Fruit1 ; leaf1_Fruit2 ; leaf1_Fruit3 ; leaf1_seed ; leaf2_leaf2 ; leaf2_Fruit1 ; leaf2_Fruit2 ; leaf2_Fruit3 ; leaf2_seed ; Fruit1_Fruit1 ; Fruit1_Fruit2 ; Fruit1_Fruit3 ; Fruit1_seed ; Fruit2_Fruit2 ; Fruit2_Fruit3 ; Fruit2_seed ; Fruit3_Fruit3 ; Fruit3_seed ; seed_seed ; leaf2_leaf2 ; leaf2_Fruit1 ; leaf2_Fruit2 ; leaf2_Fruit3 ; leaf2_seed ; Fruit1_Fruit1 ; Fruit1_Fruit2 ; F…
Caffeic acid, trans	lysine	-0.181265	0.293207	0.474472	0.151764	11	leaf1_leaf2 ; leaf1_Fruit1 ; leaf1_Fruit2 ; leaf1_Fruit3 ; leaf1_seed ; leaf2_leaf2 ; leaf2_Fruit1 ; leaf2_Fruit2 ; leaf2_Fruit3 ; leaf2_seed ; leaf2_leaf2
glucose_6p	isocitrate	-0.393379	0.203509	0.596888	0.151808	12	leaf1_leaf2 ; leaf1_Fruit3 ; leaf2_leaf2 ; leaf2_Fruit3 ; Fruit1_Fruit3 ; Fruit2_Fruit3 ; Fruit3_Fruit3 ; leaf2_leaf2 ; leaf2_Fruit1 ; leaf2_Fruit2 ; leaf2_Fruit3 ; Fruit3_Fruit3
Glucose, 1,6-anhdro, beta	a_tocopherol	-0.267406	0.12858	0.395986	0.151822	6	leaf1_Fruit1 ; leaf1_Fruit2 ; leaf1_Fruit3 ; leaf2_Fruit1 ; leaf2_Fruit2 ; leaf2_Fruit3
valine	calysteg_b2	-0.0835488	0.380157	0.463706	0.151913	7	leaf1_Fruit3 ; leaf2_Fruit3 ; Fruit1_Fruit3 ; Fruit2_Fruit3 ; Fruit3_Fruit3 ; Fruit3_Fruit3 ; Fruit3_seed
Aconitate	fa18_0	-0.112777	0.30118	0.413957	0.151978	6	Fruit1_Fruit1 ; Fruit1_Fruit2 ; Fruit2_Fruit2 ; Fruit1_Fruit1 ; Fruit1_Fruit2 ; Fruit2_Fruit2
Pyroglutamic acid	maltitol	-0.0777904	0.214356	0.292147	0.152005	3	leaf2_Fruit1 ; leaf2_Fruit2 ; leaf2_Fruit3
benzoate	methionine	-0.292971	0.411391	0.704362	0.152006	35	leaf1_leaf2 ; leaf1_Fruit1 ; leaf1_Fruit2 ; leaf1_Fruit3 ; leaf1_seed ; leaf2_leaf2 ; leaf2_Fruit1 ; leaf2_Fruit2 ; leaf2_Fruit3 ; leaf2_seed ; Fruit1_Fruit1 ; Fruit1_Fruit2 ; Fruit1_Fruit3 ; Fruit1_seed ; Fruit2_Fruit2 ; Fruit2_Fruit3 ; Fruit2_seed ; Fruit3_Fruit3 ; Fruit3_seed ; seed_seed ; leaf2_leaf2 ; leaf2_Fruit1 ; leaf2_Fruit2 ; leaf2_Fruit3 ; leaf2_seed ; Fruit1_Fruit1 ; Fruit1_Fruit2 ; F…
glutamine	s_me_cysteine	-0.270238	0.145661	0.415899	0.152024	6	leaf1_Fruit1 ; leaf1_Fruit2 ; leaf2_Fruit1 ; leaf2_Fruit2 ; Fruit1_Fruit3 ; Fruit2_Fruit3
aspartate	Mannitol	-0.180923	0.308894	0.489816	0.152056	13	leaf1_Fruit1 ; leaf1_Fruit2 ; leaf1_seed ; leaf2_Fruit1 ; leaf2_Fruit2 ; leaf2_seed ; Fruit3_seed ; seed_seed ; Fruit1_Fruit3 ; Fruit1_seed ; Fruit2_Fruit3 ; Fruit2_seed ; seed_seed
phenylalanine	salicylate	-0.270254	0.129189	0.399442	0.152077	14	leaf1_Fruit3 ; leaf1_seed ; leaf2_Fruit3 ; leaf2_seed ; Fruit1_Fruit3 ; Fruit1_seed ; Fruit2_Fruit3 ; Fruit2_seed ; Fruit3_Fruit3 ; Fruit3_seed ; seed_seed ; Fruit3_Fruit3 ; Fruit3_seed ; seed_seed
butirate	Glycolic acid	-0.215287	0.28537	0.500657	0.152139	21	leaf1_leaf1 ; leaf1_leaf2 ; leaf1_seed ; leaf2_leaf2 ; leaf2_seed ; Fruit1_seed ; Fruit2_seed ; Fruit3_seed ; seed_seed ; leaf1_leaf1 ; leaf1_leaf2 ; leaf1_Fruit1 ; leaf1_Fruit2 ; leaf1_Fruit3 ; leaf1_seed ; leaf2_leaf2 ; leaf2_Fruit1 ; leaf2_Fruit2 ; leaf2_Fruit3 ; leaf2_seed ; seed_seed
putrescine	octadecanoate	-0.319783	0.146521	0.466304	0.152197	12	leaf2_Fruit3 ; leaf2_seed ; Fruit1_Fruit3 ; Fruit1_seed ; Fruit2_Fruit3 ; Fruit2_seed ; Fruit3_Fruit3 ; Fruit3_seed ; seed_seed ; Fruit3_Fruit3 ; Fruit3_seed ; seed_seed
Aconitate	phen_amine	-0.0960982	0.119157	0.215255	0.152209	2	Fruit1_Fruit3 ; Fruit2_Fruit3
glucose	Caffeic acid, trans	-0.0960215	0.343985	0.440006	0.152254	10	leaf1_leaf1 ; leaf1_leaf2 ; leaf2_leaf2 ; leaf1_leaf1 ; leaf1_leaf2 ; leaf1_Fruit3 ; leaf1_seed ; leaf2_leaf2 ; leaf2_Fruit3 ; leaf2_seed
tyrosine	octadecanoate	-0.281745	0.269538	0.551283	0.152255	14	leaf1_Fruit3 ; leaf1_seed ; leaf2_Fruit3 ; leaf2_seed ; Fruit1_Fruit3 ; Fruit1_seed ; Fruit2_Fruit3 ; Fruit2_seed ; Fruit3_Fruit3 ; Fruit3_seed ; seed_seed ; Fruit3_Fruit3 ; Fruit3_seed ; seed_seed
phosphate	putrescine	-0.353156	0.154271	0.507427	0.152323	23	leaf1_leaf2 ; leaf1_Fruit1 ; leaf1_Fruit2 ; leaf1_Fruit3 ; leaf1_seed ; leaf2_leaf2 ; leaf2_Fruit1 ; leaf2_Fruit2 ; leaf2_Fruit3 ; leaf2_seed ; Fruit3_Fruit3 ; Fruit3_seed ; seed_seed ; leaf2_leaf2 ; leaf2_Fruit3 ; leaf2_seed ; Fruit1_Fruit3 ; Fruit1_seed ; Fruit2_Fruit3 ; Fruit2_seed ; Fruit3_Fruit3 ; Fruit3_seed ; seed_seed
tyrosine	Inositol-1-phosphate	-0.183938	0.405674	0.589611	0.152334	21	leaf1_leaf2 ; leaf1_Fruit1 ; leaf1_Fruit2 ; leaf2_leaf2 ; leaf2_Fruit1 ; leaf2_Fruit2 ; Fruit1_Fruit1 ; Fruit1_Fruit2 ; Fruit2_Fruit2 ; leaf2_leaf2 ; leaf2_Fruit1 ; leaf2_Fruit2 ; leaf2_Fruit3 ; leaf2_seed ; Fruit1_Fruit1 ; Fruit1_Fruit2 ; Fruit1_Fruit3 ; Fruit1_seed ; Fruit2_Fruit2 ; Fruit2_Fruit3 ; Fruit2_seed
tryptophan	Maleate	-0.149799	0.3015	0.451299	0.152353	18	leaf2_leaf2 ; leaf2_Fruit1 ; leaf2_Fruit2 ; Fruit1_Fruit1 ; Fruit1_Fruit2 ; Fruit2_Fruit2 ; leaf2_leaf2 ; leaf2_Fruit1 ; leaf2_Fruit2 ; leaf2_Fruit3 ; leaf2_seed ; Fruit1_Fruit1 ; Fruit1_Fruit2 ; Fruit1_Fruit3 ; Fruit1_seed ; Fruit2_Fruit2 ; Fruit2_Fruit3 ; Fruit2_seed
tyrosine	citramalate	-0.357723	0.361351	0.719074	0.152393	21	leaf1_Fruit1 ; leaf1_Fruit2 ; leaf1_Fruit3 ; leaf2_Fruit1 ; leaf2_Fruit2 ; leaf2_Fruit3 ; Fruit1_Fruit1 ; Fruit1_Fruit2 ; Fruit1_Fruit3 ; Fruit2_Fruit2 ; Fruit2_Fruit3 ; Fruit3_Fruit3 ; Fruit1_Fruit1 ; Fruit1_Fruit2 ; Fruit1_Fruit3 ; Fruit1_seed ; Fruit2_Fruit2 ; Fruit2_Fruit3 ; Fruit2_seed ; Fruit3_Fruit3 ; Fruit3_seed
maltose	homoserine	-0.216271	0.35224	0.568511	0.152439	28	leaf1_leaf2 ; leaf1_Fruit1 ; leaf1_Fruit2 ; leaf1_Fruit3 ; leaf2_leaf2 ; leaf2_Fruit1 ; leaf2_Fruit2 ; leaf2_Fruit3 ; Fruit1_Fruit1 ; Fruit1_Fruit2 ; Fruit1_Fruit3 ; Fruit2_Fruit2 ; Fruit2_Fruit3 ; Fruit3_Fruit3 ; leaf2_leaf2 ; leaf2_Fruit1 ; leaf2_Fruit2 ; leaf2_Fruit3 ; leaf2_seed ; Fruit1_Fruit1 ; Fruit1_Fruit2 ; Fruit1_Fruit3 ; Fruit1_seed ; Fruit2_Fruit2 ; Fruit2_Fruit3 ; Fruit2_seed ; Fruit…
inositol	Dopamine	-0.246916	0.159691	0.406607	0.15245	7	leaf1_leaf2 ; leaf2_leaf2 ; leaf2_leaf2 ; leaf2_Fruit1 ; leaf2_Fruit2 ; leaf2_Fruit3 ; leaf2_seed
trehalose	dehydroascorbate	-0.269471	0.324523	0.593994	0.152496	28	leaf1_leaf2 ; leaf1_Fruit1 ; leaf1_Fruit2 ; leaf1_Fruit3 ; leaf2_leaf2 ; leaf2_Fruit1 ; leaf2_Fruit2 ; leaf2_Fruit3 ; Fruit1_Fruit1 ; Fruit1_Fruit2 ; Fruit1_Fruit3 ; Fruit2_Fruit2 ; Fruit2_Fruit3 ; Fruit3_Fruit3 ; leaf2_leaf2 ; leaf2_Fruit1 ; leaf2_Fruit2 ; leaf2_Fruit3 ; leaf2_seed ; Fruit1_Fruit1 ; Fruit1_Fruit2 ; Fruit1_Fruit3 ; Fruit1_seed ; Fruit2_Fruit2 ; Fruit2_Fruit3 ; Fruit2_seed ; Fruit…
fructose	tryptophan	-0.332206	0.23347	0.565676	0.152505	23	leaf1_leaf2 ; leaf1_Fruit1 ; leaf1_Fruit2 ; leaf1_Fruit3 ; leaf1_seed ; leaf2_leaf2 ; leaf2_Fruit1 ; leaf2_Fruit2 ; leaf2_Fruit3 ; leaf2_seed ; Fruit3_Fruit3 ; Fruit3_seed ; seed_seed ; leaf2_leaf2 ; leaf2_Fruit3 ; leaf2_seed ; Fruit1_Fruit3 ; Fruit1_seed ; Fruit2_Fruit3 ; Fruit2_seed ; Fruit3_Fruit3 ; Fruit3_seed ; seed_seed
glutamate	sucrose	-0.235441	0.338902	0.574343	0.152546	28	leaf1_leaf1 ; leaf1_leaf2 ; leaf1_Fruit1 ; leaf1_Fruit2 ; leaf1_Fruit3 ; leaf1_seed ; leaf2_leaf2 ; leaf2_Fruit1 ; leaf2_Fruit2 ; leaf2_Fruit3 ; leaf2_seed ; Fruit3_Fruit3 ; Fruit3_seed ; seed_seed ; leaf1_leaf1 ; leaf1_leaf2 ; leaf1_Fruit3 ; leaf1_seed ; leaf2_leaf2 ; leaf2_Fruit3 ; leaf2_seed ; Fruit1_Fruit3 ; Fruit1_seed ; Fruit2_Fruit3 ; Fruit2_seed ; Fruit3_Fruit3 ; Fruit3_seed ; seed_seed
glycerol_1p	leucine	-0.115447	0.468978	0.584425	0.152611	15	Fruit1_Fruit1 ; Fruit1_Fruit2 ; Fruit1_Fruit3 ; Fruit2_Fruit2 ; Fruit2_Fruit3 ; Fruit3_Fruit3 ; Fruit1_Fruit1 ; Fruit1_Fruit2 ; Fruit1_Fruit3 ; Fruit1_seed ; Fruit2_Fruit2 ; Fruit2_Fruit3 ; Fruit2_seed ; Fruit3_Fruit3 ; Fruit3_seed
saccharate_6	Mannitol	-0.150483	0.383529	0.534012	0.152631	17	leaf1_Fruit1 ; leaf1_Fruit2 ; leaf1_seed ; leaf2_Fruit1 ; leaf2_Fruit2 ; leaf2_seed ; Fruit1_Fruit1 ; Fruit1_Fruit2 ; Fruit1_seed ; Fruit2_Fruit2 ; Fruit2_seed ; Fruit3_seed ; Fruit1_Fruit1 ; Fruit1_Fruit2 ; Fruit1_Fruit3 ; Fruit2_Fruit2 ; Fruit2_Fruit3
asparagine	Glucose, 1,6-anhdro, beta	-0.367444	0.267316	0.63476	0.152656	14	leaf1_leaf1 ; leaf1_leaf2 ; leaf2_leaf2 ; leaf1_leaf1 ; leaf1_leaf2 ; leaf1_Fruit1 ; leaf1_Fruit2 ; leaf1_Fruit3 ; leaf1_seed ; leaf2_leaf2 ; leaf2_Fruit1 ; leaf2_Fruit2 ; leaf2_Fruit3 ; leaf2_seed
nicotinate_2	Isomaltose	-0.148035	0.308648	0.456683	0.152683	10	leaf2_Fruit1 ; leaf2_Fruit2 ; leaf2_seed ; Fruit3_seed ; seed_seed ; Fruit1_Fruit3 ; Fruit1_seed ; Fruit2_Fruit3 ; Fruit2_seed ; seed_seed
cysteine	Arabinose	-0.30737	0.124804	0.432174	0.152693	8	Fruit1_Fruit1 ; Fruit1_Fruit2 ; Fruit2_Fruit2 ; Fruit1_Fruit1 ; Fruit1_Fruit2 ; Fruit1_Fruit3 ; Fruit2_Fruit2 ; Fruit2_Fruit3
b_alanine	Lyxose	-0.302276	0.0649209	0.367197	0.152696	7	leaf1_leaf2 ; leaf2_leaf2 ; leaf2_leaf2 ; leaf2_Fruit1 ; leaf2_Fruit2 ; leaf2_Fruit3 ; leaf2_seed
Caffeic acid, cis	fa18_2	-0.155344	0.207394	0.362739	0.152718	4	leaf1_Fruit1 ; leaf1_Fruit2 ; leaf2_Fruit1 ; leaf2_Fruit2
glucose_6p	maltose	-0.237115	0.353074	0.590189	0.152732	35	leaf1_leaf1 ; leaf1_leaf2 ; leaf1_Fruit1 ; leaf1_Fruit2 ; leaf1_Fruit3 ; leaf1_seed ; leaf2_leaf2 ; leaf2_Fruit1 ; leaf2_Fruit2 ; leaf2_Fruit3 ; leaf2_seed ; Fruit1_Fruit1 ; Fruit1_Fruit2 ; Fruit1_Fruit3 ; Fruit1_seed ; Fruit2_Fruit2 ; Fruit2_Fruit3 ; Fruit2_seed ; Fruit3_Fruit3 ; Fruit3_seed ; leaf1_leaf1 ; leaf1_leaf2 ; leaf1_Fruit1 ; leaf1_Fruit2 ; leaf1_Fruit3 ; leaf2_leaf2 ; leaf2_Fruit1 ; l…
glycerol	adenosine_5m	-0.160648	0.411404	0.572052	0.152756	14	leaf1_Fruit3 ; leaf1_seed ; leaf2_Fruit3 ; leaf2_seed ; Fruit1_Fruit3 ; Fruit1_seed ; Fruit2_Fruit3 ; Fruit2_seed ; Fruit3_Fruit3 ; Fruit3_seed ; seed_seed ; Fruit3_Fruit3 ; Fruit3_seed ; seed_seed
valine	Quinic acid, 3-caffeoyl-cis	-0.352444	0.0842764	0.43672	0.152794	7	leaf1_leaf2 ; leaf2_leaf2 ; leaf2_leaf2 ; leaf2_Fruit1 ; leaf2_Fruit2 ; leaf2_Fruit3 ; leaf2_seed
Psicose	tryptophan	-0.224608	0.214593	0.439201	0.152797	11	leaf1_leaf2 ; leaf1_Fruit1 ; leaf1_Fruit2 ; leaf1_Fruit3 ; leaf1_seed ; leaf2_leaf2 ; leaf2_Fruit1 ; leaf2_Fruit2 ; leaf2_Fruit3 ; leaf2_seed ; leaf2_leaf2
malate	Melezitose	-0.277076	0.314469	0.591545	0.152832	21	leaf1_Fruit1 ; leaf1_Fruit2 ; leaf1_seed ; leaf2_Fruit1 ; leaf2_Fruit2 ; leaf2_seed ; Fruit1_Fruit1 ; Fruit1_Fruit2 ; Fruit1_seed ; Fruit2_Fruit2 ; Fruit2_seed ; Fruit3_seed ; seed_seed ; Fruit1_Fruit1 ; Fruit1_Fruit2 ; Fruit1_Fruit3 ; Fruit1_seed ; Fruit2_Fruit2 ; Fruit2_Fruit3 ; Fruit2_seed ; seed_seed
fructose_6p	leucine	-0.254144	0.239117	0.493261	0.152856	15	leaf2_Fruit1 ; leaf2_Fruit2 ; leaf2_Fruit3 ; Fruit1_Fruit1 ; Fruit1_Fruit2 ; Fruit1_Fruit3 ; Fruit2_Fruit2 ; Fruit2_Fruit3 ; Fruit3_Fruit3 ; Fruit1_Fruit1 ; Fruit1_Fruit2 ; Fruit1_Fruit3 ; Fruit2_Fruit2 ; Fruit2_Fruit3 ; Fruit3_Fruit3
lysine	shikimate	-0.205984	0.342023	0.548007	0.152865	18	leaf2_Fruit1 ; leaf2_Fruit2 ; leaf2_Fruit3 ; Fruit1_Fruit1 ; Fruit1_Fruit2 ; Fruit1_Fruit3 ; Fruit2_Fruit2 ; Fruit2_Fruit3 ; Fruit3_Fruit3 ; Fruit1_Fruit1 ; Fruit1_Fruit2 ; Fruit1_Fruit3 ; Fruit1_seed ; Fruit2_Fruit2 ; Fruit2_Fruit3 ; Fruit2_seed ; Fruit3_Fruit3 ; Fruit3_seed
Inositol-1-phosphate	Pyroglutamic acid	-0.423042	-0.138386	0.284656	0.152908	4	leaf2_leaf2 ; leaf2_leaf2 ; leaf2_Fruit1 ; leaf2_Fruit2
glutamine	shikimate	-0.147821	0.306532	0.454353	0.152968	10	leaf1_Fruit1 ; leaf1_Fruit2 ; leaf1_Fruit3 ; leaf2_Fruit1 ; leaf2_Fruit2 ; leaf2_Fruit3 ; Fruit3_Fruit3 ; Fruit1_Fruit3 ; Fruit2_Fruit3 ; Fruit3_Fruit3
Inositol-1-phosphate	raffinose	-0.240427	0.216368	0.456795	0.152983	6	leaf2_Fruit3 ; leaf2_seed ; Fruit1_Fruit3 ; Fruit1_seed ; Fruit2_Fruit3 ; Fruit2_seed
threonine	Glucose, 2-amino-2-deoxy	-0.0975031	0.24835	0.345853	0.152987	7	leaf1_leaf2 ; leaf2_leaf2 ; leaf2_leaf2 ; leaf2_Fruit1 ; leaf2_Fruit2 ; leaf2_Fruit3 ; leaf2_seed
glycerol	Melezitose	-0.156977	0.303529	0.460506	0.15307	21	leaf1_Fruit1 ; leaf1_Fruit2 ; leaf1_seed ; leaf2_Fruit1 ; leaf2_Fruit2 ; leaf2_seed ; Fruit1_Fruit1 ; Fruit1_Fruit2 ; Fruit1_seed ; Fruit2_Fruit2 ; Fruit2_seed ; Fruit3_seed ; seed_seed ; Fruit1_Fruit1 ; Fruit1_Fruit2 ; Fruit1_Fruit3 ; Fruit1_seed ; Fruit2_Fruit2 ; Fruit2_Fruit3 ; Fruit2_seed ; seed_seed
threonine	Glycolic acid	-0.27911	0.231599	0.510709	0.153071	21	leaf1_leaf1 ; leaf1_leaf2 ; leaf1_seed ; leaf2_leaf2 ; leaf2_seed ; Fruit1_seed ; Fruit2_seed ; Fruit3_seed ; seed_seed ; leaf1_leaf1 ; leaf1_leaf2 ; leaf1_Fruit1 ; leaf1_Fruit2 ; leaf1_Fruit3 ; leaf1_seed ; leaf2_leaf2 ; leaf2_Fruit1 ; leaf2_Fruit2 ; leaf2_Fruit3 ; leaf2_seed ; seed_seed
glutarate_2o	Arabinose	-0.15109	0.294165	0.445255	0.153075	12	leaf1_Fruit1 ; leaf1_Fruit2 ; leaf2_Fruit1 ; leaf2_Fruit2 ; Fruit1_Fruit1 ; Fruit1_Fruit2 ; Fruit2_Fruit2 ; Fruit1_Fruit1 ; Fruit1_Fruit2 ; Fruit1_Fruit3 ; Fruit2_Fruit2 ; Fruit2_Fruit3
benzoate	xylose	-0.0922372	0.399593	0.49183	0.153093	7	leaf1_Fruit3 ; leaf2_Fruit3 ; Fruit1_Fruit3 ; Fruit2_Fruit3 ; Fruit3_Fruit3 ; Fruit3_Fruit3 ; Fruit3_seed
glycerol	raffinose	-0.242876	0.214609	0.457485	0.153098	14	leaf1_Fruit3 ; leaf1_seed ; leaf2_Fruit3 ; leaf2_seed ; Fruit1_Fruit3 ; Fruit1_seed ; Fruit2_Fruit3 ; Fruit2_seed ; Fruit3_Fruit3 ; Fruit3_seed ; seed_seed ; Fruit3_Fruit3 ; Fruit3_seed ; seed_seed
citrate	putrescine	-0.0854587	0.37266	0.458119	0.153146	18	leaf2_leaf2 ; leaf2_Fruit1 ; leaf2_Fruit2 ; leaf2_Fruit3 ; leaf2_seed ; Fruit3_Fruit3 ; Fruit3_seed ; seed_seed ; leaf2_leaf2 ; leaf2_Fruit3 ; leaf2_seed ; Fruit1_Fruit3 ; Fruit1_seed ; Fruit2_Fruit3 ; Fruit2_seed ; Fruit3_Fruit3 ; Fruit3_seed ; seed_seed
fructose	glutamate	-0.312113	0.176746	0.488859	0.153152	20	leaf1_leaf1 ; leaf1_leaf2 ; leaf1_Fruit3 ; leaf1_seed ; leaf2_leaf2 ; leaf2_Fruit3 ; leaf2_seed ; Fruit3_Fruit3 ; Fruit3_seed ; seed_seed ; leaf1_leaf1 ; leaf1_leaf2 ; leaf1_Fruit3 ; leaf1_seed ; leaf2_leaf2 ; leaf2_Fruit3 ; leaf2_seed ; Fruit3_Fruit3 ; Fruit3_seed ; seed_seed
trehalose	Glycolic acid	-0.329473	0.255061	0.584534	0.153167	21	leaf1_leaf1 ; leaf1_leaf2 ; leaf1_seed ; leaf2_leaf2 ; leaf2_seed ; Fruit1_seed ; Fruit2_seed ; Fruit3_seed ; seed_seed ; leaf1_leaf1 ; leaf1_leaf2 ; leaf1_Fruit1 ; leaf1_Fruit2 ; leaf1_Fruit3 ; leaf1_seed ; leaf2_leaf2 ; leaf2_Fruit1 ; leaf2_Fruit2 ; leaf2_Fruit3 ; leaf2_seed ; seed_seed
fucose	Glucose, 2-amino-2-deoxy	-0.273413	0.182663	0.456076	0.153174	6	leaf1_leaf2 ; leaf2_leaf2 ; leaf2_leaf2 ; leaf2_Fruit1 ; leaf2_Fruit2 ; leaf2_Fruit3
Rhamnose	Aconitate	-0.174497	0.340232	0.514729	0.153273	10	leaf1_Fruit1 ; leaf1_Fruit2 ; leaf2_Fruit1 ; leaf2_Fruit2 ; Fruit1_Fruit1 ; Fruit1_Fruit2 ; Fruit2_Fruit2 ; Fruit1_Fruit1 ; Fruit1_Fruit2 ; Fruit2_Fruit2
glycerol_1p	fa18_0	0.033936	0.459222	0.425286	0.153279	10	Fruit1_Fruit1 ; Fruit1_Fruit2 ; Fruit2_Fruit2 ; Fruit1_Fruit1 ; Fruit1_Fruit2 ; Fruit1_Fruit3 ; Fruit1_seed ; Fruit2_Fruit2 ; Fruit2_Fruit3 ; Fruit2_seed
isoleucine	Caffeic acid, cis	-0.0484441	0.390924	0.439368	0.153308	14	leaf1_leaf1 ; leaf1_leaf2 ; leaf2_leaf2 ; leaf1_leaf1 ; leaf1_leaf2 ; leaf1_Fruit1 ; leaf1_Fruit2 ; leaf1_Fruit3 ; leaf1_seed ; leaf2_leaf2 ; leaf2_Fruit1 ; leaf2_Fruit2 ; leaf2_Fruit3 ; leaf2_seed
leucine	fa18_2	-0.0414781	0.31524	0.356718	0.153327	8	Fruit1_Fruit1 ; Fruit1_Fruit2 ; Fruit2_Fruit2 ; Fruit1_Fruit1 ; Fruit1_Fruit2 ; Fruit1_Fruit3 ; Fruit2_Fruit2 ; Fruit2_Fruit3
sucrose	fructose_6p	-0.339658	0.406831	0.746489	0.153403	28	leaf1_leaf2 ; leaf1_Fruit1 ; leaf1_Fruit2 ; leaf1_Fruit3 ; leaf2_leaf2 ; leaf2_Fruit1 ; leaf2_Fruit2 ; leaf2_Fruit3 ; Fruit1_Fruit1 ; Fruit1_Fruit2 ; Fruit1_Fruit3 ; Fruit2_Fruit2 ; Fruit2_Fruit3 ; Fruit3_Fruit3 ; leaf2_leaf2 ; leaf2_Fruit1 ; leaf2_Fruit2 ; leaf2_Fruit3 ; leaf2_seed ; Fruit1_Fruit1 ; Fruit1_Fruit2 ; Fruit1_Fruit3 ; Fruit1_seed ; Fruit2_Fruit2 ; Fruit2_Fruit3 ; Fruit2_seed ; Fruit…
Quinic acid, 3-caffeoyl-trans	leucine	-0.360832	-0.0539758	0.306856	0.153462	3	leaf2_Fruit1 ; leaf2_Fruit2 ; leaf2_Fruit3
Rhamnose	xlitol	-0.0472036	0.305377	0.35258	0.153467	4	leaf1_Fruit3 ; leaf2_Fruit3 ; Fruit1_Fruit3 ; Fruit2_Fruit3
fumarate	galactorinate_l14	-0.402793	0.215226	0.61802	0.153513	21	leaf1_leaf2 ; leaf1_Fruit3 ; leaf1_seed ; leaf2_leaf2 ; leaf2_Fruit3 ; leaf2_seed ; Fruit1_Fruit3 ; Fruit1_seed ; Fruit2_Fruit3 ; Fruit2_seed ; Fruit3_Fruit3 ; Fruit3_seed ; seed_seed ; leaf2_leaf2 ; leaf2_Fruit1 ; leaf2_Fruit2 ; leaf2_Fruit3 ; leaf2_seed ; Fruit3_Fruit3 ; Fruit3_seed ; seed_seed
glutamine	galactose	-0.265632	0.0199745	0.285606	0.153515	4	leaf1_Fruit3 ; leaf2_Fruit3 ; Fruit3_Fruit3 ; Fruit3_Fruit3
alanine	Lactic acid	-0.34774	0.124196	0.471935	0.153524	14	leaf1_leaf1 ; leaf1_leaf2 ; leaf2_leaf2 ; leaf1_leaf1 ; leaf1_leaf2 ; leaf1_Fruit1 ; leaf1_Fruit2 ; leaf1_Fruit3 ; leaf1_seed ; leaf2_leaf2 ; leaf2_Fruit1 ; leaf2_Fruit2 ; leaf2_Fruit3 ; leaf2_seed
saccharate_6	raffinose	-0.450308	0.0127164	0.463024	0.153541	11	leaf1_Fruit3 ; leaf1_seed ; leaf2_Fruit3 ; leaf2_seed ; Fruit1_Fruit3 ; Fruit1_seed ; Fruit2_Fruit3 ; Fruit2_seed ; Fruit3_Fruit3 ; Fruit3_seed ; Fruit3_Fruit3
fructose	Maleate	-0.258197	0.354686	0.612883	0.153556	13	leaf1_leaf2 ; leaf1_Fruit1 ; leaf1_Fruit2 ; leaf2_leaf2 ; leaf2_Fruit1 ; leaf2_Fruit2 ; leaf2_leaf2 ; leaf2_Fruit3 ; leaf2_seed ; Fruit1_Fruit3 ; Fruit1_seed ; Fruit2_Fruit3 ; Fruit2_seed
fumarate	raffinose	-0.394604	0.194646	0.58925	0.153584	14	leaf1_Fruit3 ; leaf1_seed ; leaf2_Fruit3 ; leaf2_seed ; Fruit1_Fruit3 ; Fruit1_seed ; Fruit2_Fruit3 ; Fruit2_seed ; Fruit3_Fruit3 ; Fruit3_seed ; seed_seed ; Fruit3_Fruit3 ; Fruit3_seed ; seed_seed
urea	Isomaltose	-0.169902	0.256562	0.426464	0.153606	13	leaf1_Fruit1 ; leaf1_Fruit2 ; leaf1_seed ; leaf2_Fruit1 ; leaf2_Fruit2 ; leaf2_seed ; Fruit3_seed ; seed_seed ; Fruit1_Fruit3 ; Fruit1_seed ; Fruit2_Fruit3 ; Fruit2_seed ; seed_seed
butirate	calysteg_a3	0.150762	0.535428	0.384666	0.153622	7	leaf1_Fruit3 ; leaf2_Fruit3 ; Fruit1_Fruit3 ; Fruit2_Fruit3 ; Fruit3_Fruit3 ; Fruit3_Fruit3 ; Fruit3_seed
Glucose, 1,6-anhdro, beta	tryptophan	-0.239033	0.248023	0.487057	0.15364	11	leaf1_leaf2 ; leaf1_Fruit1 ; leaf1_Fruit2 ; leaf1_Fruit3 ; leaf1_seed ; leaf2_leaf2 ; leaf2_Fruit1 ; leaf2_Fruit2 ; leaf2_Fruit3 ; leaf2_seed ; leaf2_leaf2
fucose	Serine, O-acetyl-	-0.364037	0.0913273	0.455365	0.153655	6	leaf1_leaf2 ; leaf2_leaf2 ; leaf2_leaf2 ; leaf2_Fruit1 ; leaf2_Fruit2 ; leaf2_Fruit3
saccharate_6	histidine	-0.195566	0.158894	0.35446	0.153664	6	leaf1_Fruit3 ; leaf2_Fruit3 ; Fruit1_Fruit3 ; Fruit2_Fruit3 ; Fruit3_Fruit3 ; Fruit3_Fruit3
nicotinate_2	fa16_0	-0.237507	0.209167	0.446674	0.153669	6	leaf2_Fruit1 ; leaf2_Fruit2 ; Fruit1_Fruit3 ; Fruit1_seed ; Fruit2_Fruit3 ; Fruit2_seed
glucose_6p	calysteg_b2	-0.180898	0.143435	0.324333	0.153676	6	leaf1_Fruit3 ; leaf2_Fruit3 ; Fruit1_Fruit3 ; Fruit2_Fruit3 ; Fruit3_Fruit3 ; Fruit3_Fruit3
Tyramine	lysine	-0.118274	0.341902	0.460175	0.153694	17	leaf1_leaf2 ; leaf1_Fruit1 ; leaf1_Fruit2 ; leaf1_Fruit3 ; leaf1_seed ; leaf2_leaf2 ; leaf2_Fruit1 ; leaf2_Fruit2 ; leaf2_Fruit3 ; leaf2_seed ; seed_seed ; leaf2_leaf2 ; leaf2_seed ; Fruit1_seed ; Fruit2_seed ; Fruit3_seed ; seed_seed
galactorinate_l14	isocitrate	-0.234092	0.225749	0.459841	0.153712	8	leaf2_leaf2 ; leaf2_Fruit3 ; Fruit3_Fruit3 ; leaf2_leaf2 ; leaf2_Fruit3 ; leaf2_seed ; Fruit3_Fruit3 ; Fruit3_seed
valine	uracil	-0.230421	0.407582	0.638003	0.153765	35	leaf1_leaf2 ; leaf1_Fruit1 ; leaf1_Fruit2 ; leaf1_Fruit3 ; leaf1_seed ; leaf2_leaf2 ; leaf2_Fruit1 ; leaf2_Fruit2 ; leaf2_Fruit3 ; leaf2_seed ; Fruit1_Fruit1 ; Fruit1_Fruit2 ; Fruit1_Fruit3 ; Fruit1_seed ; Fruit2_Fruit2 ; Fruit2_Fruit3 ; Fruit2_seed ; Fruit3_Fruit3 ; Fruit3_seed ; seed_seed ; leaf2_leaf2 ; leaf2_Fruit1 ; leaf2_Fruit2 ; leaf2_Fruit3 ; leaf2_seed ; Fruit1_Fruit1 ; Fruit1_Fruit2 ; F…
Lactic acid	Tyramine	-0.184182	0.34	0.524182	0.153835	8	leaf1_leaf1 ; leaf1_leaf2 ; leaf1_seed ; leaf2_leaf2 ; leaf2_seed ; leaf1_leaf1 ; leaf1_leaf2 ; leaf2_leaf2
maltose	xylose	-0.0758228	0.33717	0.412992	0.153854	7	leaf1_Fruit3 ; leaf2_Fruit3 ; Fruit1_Fruit3 ; Fruit2_Fruit3 ; Fruit3_Fruit3 ; Fruit3_Fruit3 ; Fruit3_seed
saccharate_6	a_tocopherol	-0.101435	0.524547	0.625981	0.153876	18	leaf1_Fruit1 ; leaf1_Fruit2 ; leaf1_Fruit3 ; leaf2_Fruit1 ; leaf2_Fruit2 ; leaf2_Fruit3 ; Fruit1_Fruit1 ; Fruit1_Fruit2 ; Fruit1_Fruit3 ; Fruit2_Fruit2 ; Fruit2_Fruit3 ; Fruit3_Fruit3 ; Fruit1_Fruit1 ; Fruit1_Fruit2 ; Fruit1_Fruit3 ; Fruit2_Fruit2 ; Fruit2_Fruit3 ; Fruit3_Fruit3
lysine	fa18_0	-0.0122245	0.437669	0.449894	0.153889	12	leaf2_Fruit1 ; leaf2_Fruit2 ; Fruit1_Fruit1 ; Fruit1_Fruit2 ; Fruit2_Fruit2 ; Fruit1_Fruit1 ; Fruit1_Fruit2 ; Fruit1_Fruit3 ; Fruit1_seed ; Fruit2_Fruit2 ; Fruit2_Fruit3 ; Fruit2_seed
citramalate	Mannitol	-0.175478	0.443069	0.618547	0.153928	11	Fruit1_Fruit1 ; Fruit1_Fruit2 ; Fruit1_seed ; Fruit2_Fruit2 ; Fruit2_seed ; Fruit3_seed ; Fruit1_Fruit1 ; Fruit1_Fruit2 ; Fruit1_Fruit3 ; Fruit2_Fruit2 ; Fruit2_Fruit3
Inositol-1-phosphate	Aconitate	-0.0254221	0.356365	0.381787	0.15394	8	leaf2_Fruit1 ; leaf2_Fruit2 ; Fruit1_Fruit1 ; Fruit1_Fruit2 ; Fruit2_Fruit2 ; Fruit1_Fruit1 ; Fruit1_Fruit2 ; Fruit2_Fruit2
uracil	fa16_0	-0.108332	0.414017	0.522348	0.154017	12	leaf2_Fruit1 ; leaf2_Fruit2 ; Fruit1_Fruit1 ; Fruit1_Fruit2 ; Fruit2_Fruit2 ; Fruit1_Fruit1 ; Fruit1_Fruit2 ; Fruit1_Fruit3 ; Fruit1_seed ; Fruit2_Fruit2 ; Fruit2_Fruit3 ; Fruit2_seed
sucrose	xylose	-0.0877246	0.359764	0.447489	0.154032	7	leaf1_Fruit3 ; leaf2_Fruit3 ; Fruit1_Fruit3 ; Fruit2_Fruit3 ; Fruit3_Fruit3 ; Fruit3_Fruit3 ; Fruit3_seed
Rhamnose	Caffeic acid, cis	-0.238142	0.276881	0.515023	0.154116	10	leaf1_leaf1 ; leaf1_leaf2 ; leaf2_leaf2 ; leaf1_leaf1 ; leaf1_leaf2 ; leaf1_Fruit1 ; leaf1_Fruit2 ; leaf2_leaf2 ; leaf2_Fruit1 ; leaf2_Fruit2
saccharate_6	Lactic acid	-0.202586	0.299416	0.502003	0.154141	12	leaf1_leaf1 ; leaf1_leaf2 ; leaf2_leaf2 ; leaf1_leaf1 ; leaf1_leaf2 ; leaf1_Fruit1 ; leaf1_Fruit2 ; leaf1_Fruit3 ; leaf2_leaf2 ; leaf2_Fruit1 ; leaf2_Fruit2 ; leaf2_Fruit3
fumarate	histidine	-0.114692	0.301444	0.416136	0.154199	7	leaf1_Fruit3 ; leaf2_Fruit3 ; Fruit1_Fruit3 ; Fruit2_Fruit3 ; Fruit3_Fruit3 ; Fruit3_Fruit3 ; Fruit3_seed
fumarate	Glycolic acid	-0.201485	0.300966	0.502452	0.154237	21	leaf1_leaf1 ; leaf1_leaf2 ; leaf1_seed ; leaf2_leaf2 ; leaf2_seed ; Fruit1_seed ; Fruit2_seed ; Fruit3_seed ; seed_seed ; leaf1_leaf1 ; leaf1_leaf2 ; leaf1_Fruit1 ; leaf1_Fruit2 ; leaf1_Fruit3 ; leaf1_seed ; leaf2_leaf2 ; leaf2_Fruit1 ; leaf2_Fruit2 ; leaf2_Fruit3 ; leaf2_seed ; seed_seed
glucose	Sorbitol	-0.321711	0.117239	0.43895	0.154281	13	leaf1_Fruit1 ; leaf1_Fruit2 ; leaf1_seed ; leaf2_Fruit1 ; leaf2_Fruit2 ; leaf2_seed ; Fruit3_seed ; seed_seed ; Fruit1_Fruit3 ; Fruit1_seed ; Fruit2_Fruit3 ; Fruit2_seed ; seed_seed
benzoate	lysine	-0.276332	0.391756	0.668088	0.154357	35	leaf1_leaf2 ; leaf1_Fruit1 ; leaf1_Fruit2 ; leaf1_Fruit3 ; leaf1_seed ; leaf2_leaf2 ; leaf2_Fruit1 ; leaf2_Fruit2 ; leaf2_Fruit3 ; leaf2_seed ; Fruit1_Fruit1 ; Fruit1_Fruit2 ; Fruit1_Fruit3 ; Fruit1_seed ; Fruit2_Fruit2 ; Fruit2_Fruit3 ; Fruit2_seed ; Fruit3_Fruit3 ; Fruit3_seed ; seed_seed ; leaf2_leaf2 ; leaf2_Fruit1 ; leaf2_Fruit2 ; leaf2_Fruit3 ; leaf2_seed ; Fruit1_Fruit1 ; Fruit1_Fruit2 ; F…
galacturonate	threonate	-0.366673	0.220559	0.587232	0.154405	18	leaf2_Fruit1 ; leaf2_Fruit2 ; leaf2_Fruit3 ; Fruit1_Fruit1 ; Fruit1_Fruit2 ; Fruit1_Fruit3 ; Fruit2_Fruit2 ; Fruit2_Fruit3 ; Fruit3_Fruit3 ; Fruit1_Fruit1 ; Fruit1_Fruit2 ; Fruit1_Fruit3 ; Fruit1_seed ; Fruit2_Fruit2 ; Fruit2_Fruit3 ; Fruit2_seed ; Fruit3_Fruit3 ; Fruit3_seed
valine	Inositol-1-phosphate	-0.26894	0.216869	0.485808	0.15442	21	leaf1_leaf2 ; leaf1_Fruit1 ; leaf1_Fruit2 ; leaf2_leaf2 ; leaf2_Fruit1 ; leaf2_Fruit2 ; Fruit1_Fruit1 ; Fruit1_Fruit2 ; Fruit2_Fruit2 ; leaf2_leaf2 ; leaf2_Fruit1 ; leaf2_Fruit2 ; leaf2_Fruit3 ; leaf2_seed ; Fruit1_Fruit1 ; Fruit1_Fruit2 ; Fruit1_Fruit3 ; Fruit1_seed ; Fruit2_Fruit2 ; Fruit2_Fruit3 ; Fruit2_seed
uracil	Melezitose	-0.295022	0.319352	0.614373	0.154421	18	leaf2_Fruit1 ; leaf2_Fruit2 ; leaf2_seed ; Fruit1_Fruit1 ; Fruit1_Fruit2 ; Fruit1_seed ; Fruit2_Fruit2 ; Fruit2_seed ; Fruit3_seed ; seed_seed ; Fruit1_Fruit1 ; Fruit1_Fruit2 ; Fruit1_Fruit3 ; Fruit1_seed ; Fruit2_Fruit2 ; Fruit2_Fruit3 ; Fruit2_seed ; seed_seed
tyrosine	suqalene	-0.211373	0.324076	0.535449	0.154423	14	leaf1_leaf2 ; leaf1_Fruit3 ; leaf2_leaf2 ; leaf2_Fruit3 ; Fruit1_Fruit3 ; Fruit2_Fruit3 ; Fruit3_Fruit3 ; leaf2_leaf2 ; leaf2_Fruit1 ; leaf2_Fruit2 ; leaf2_Fruit3 ; leaf2_seed ; Fruit3_Fruit3 ; Fruit3_seed
uracil	ribose	-0.0779239	0.431042	0.508966	0.154443	18	leaf2_Fruit1 ; leaf2_Fruit2 ; leaf2_Fruit3 ; Fruit1_Fruit1 ; Fruit1_Fruit2 ; Fruit1_Fruit3 ; Fruit2_Fruit2 ; Fruit2_Fruit3 ; Fruit3_Fruit3 ; Fruit1_Fruit1 ; Fruit1_Fruit2 ; Fruit1_Fruit3 ; Fruit1_seed ; Fruit2_Fruit2 ; Fruit2_Fruit3 ; Fruit2_seed ; Fruit3_Fruit3 ; Fruit3_seed
asparagine	xlitol	-0.237385	0.120713	0.358098	0.154499	7	leaf1_Fruit3 ; leaf2_Fruit3 ; Fruit1_Fruit3 ; Fruit2_Fruit3 ; Fruit3_Fruit3 ; Fruit3_Fruit3 ; Fruit3_seed
inositol	Inositol-1-phosphate	-0.109303	0.42306	0.532363	0.154512	21	leaf1_leaf2 ; leaf1_Fruit1 ; leaf1_Fruit2 ; leaf2_leaf2 ; leaf2_Fruit1 ; leaf2_Fruit2 ; Fruit1_Fruit1 ; Fruit1_Fruit2 ; Fruit2_Fruit2 ; leaf2_leaf2 ; leaf2_Fruit1 ; leaf2_Fruit2 ; leaf2_Fruit3 ; leaf2_seed ; Fruit1_Fruit1 ; Fruit1_Fruit2 ; Fruit1_Fruit3 ; Fruit1_seed ; Fruit2_Fruit2 ; Fruit2_Fruit3 ; Fruit2_seed
glucose_6p	Rhamnose	-0.18531	0.399587	0.584897	0.15454	24	leaf1_leaf1 ; leaf1_leaf2 ; leaf1_Fruit1 ; leaf1_Fruit2 ; leaf2_leaf2 ; leaf2_Fruit1 ; leaf2_Fruit2 ; Fruit1_Fruit1 ; Fruit1_Fruit2 ; Fruit2_Fruit2 ; leaf1_leaf1 ; leaf1_leaf2 ; leaf1_Fruit1 ; leaf1_Fruit2 ; leaf1_Fruit3 ; leaf2_leaf2 ; leaf2_Fruit1 ; leaf2_Fruit2 ; leaf2_Fruit3 ; Fruit1_Fruit1 ; Fruit1_Fruit2 ; Fruit1_Fruit3 ; Fruit2_Fruit2 ; Fruit2_Fruit3
Glucose, 1,6-anhdro, beta	phen_amine	-0.147929	0.0706246	0.218554	0.154541	2	leaf1_Fruit3 ; leaf2_Fruit3
erythritol	Caffeic acid, trans	-0.29191	0.240765	0.532675	0.154547	14	leaf1_leaf1 ; leaf1_leaf2 ; leaf2_leaf2 ; leaf1_leaf1 ; leaf1_leaf2 ; leaf1_Fruit1 ; leaf1_Fruit2 ; leaf1_Fruit3 ; leaf1_seed ; leaf2_leaf2 ; leaf2_Fruit1 ; leaf2_Fruit2 ; leaf2_Fruit3 ; leaf2_seed
benzoate	Caffeic acid, cis	-0.136627	0.387498	0.524125	0.154548	14	leaf1_leaf1 ; leaf1_leaf2 ; leaf2_leaf2 ; leaf1_leaf1 ; leaf1_leaf2 ; leaf1_Fruit1 ; leaf1_Fruit2 ; leaf1_Fruit3 ; leaf1_seed ; leaf2_leaf2 ; leaf2_Fruit1 ; leaf2_Fruit2 ; leaf2_Fruit3 ; leaf2_seed
glutamine	ribose	-0.249595	0.192041	0.441636	0.15459	10	leaf1_Fruit1 ; leaf1_Fruit2 ; leaf1_Fruit3 ; leaf2_Fruit1 ; leaf2_Fruit2 ; leaf2_Fruit3 ; Fruit3_Fruit3 ; Fruit1_Fruit3 ; Fruit2_Fruit3 ; Fruit3_Fruit3
alanine	fa18_2	-0.160377	0.348835	0.509212	0.154606	14	leaf1_Fruit1 ; leaf1_Fruit2 ; leaf2_Fruit1 ; leaf2_Fruit2 ; Fruit1_Fruit1 ; Fruit1_Fruit2 ; Fruit2_Fruit2 ; Fruit1_Fruit1 ; Fruit1_Fruit2 ; Fruit1_Fruit3 ; Fruit1_seed ; Fruit2_Fruit2 ; Fruit2_Fruit3 ; Fruit2_seed
benzoate	tryptophan	-0.430434	0.274968	0.705402	0.154625	35	leaf1_leaf2 ; leaf1_Fruit1 ; leaf1_Fruit2 ; leaf1_Fruit3 ; leaf1_seed ; leaf2_leaf2 ; leaf2_Fruit1 ; leaf2_Fruit2 ; leaf2_Fruit3 ; leaf2_seed ; Fruit1_Fruit1 ; Fruit1_Fruit2 ; Fruit1_Fruit3 ; Fruit1_seed ; Fruit2_Fruit2 ; Fruit2_Fruit3 ; Fruit2_seed ; Fruit3_Fruit3 ; Fruit3_seed ; seed_seed ; leaf2_leaf2 ; leaf2_Fruit1 ; leaf2_Fruit2 ; leaf2_Fruit3 ; leaf2_seed ; Fruit1_Fruit1 ; Fruit1_Fruit2 ; F…
sucrose	uracil	-0.2275	0.368872	0.596371	0.154641	35	leaf1_leaf2 ; leaf1_Fruit1 ; leaf1_Fruit2 ; leaf1_Fruit3 ; leaf1_seed ; leaf2_leaf2 ; leaf2_Fruit1 ; leaf2_Fruit2 ; leaf2_Fruit3 ; leaf2_seed ; Fruit1_Fruit1 ; Fruit1_Fruit2 ; Fruit1_Fruit3 ; Fruit1_seed ; Fruit2_Fruit2 ; Fruit2_Fruit3 ; Fruit2_seed ; Fruit3_Fruit3 ; Fruit3_seed ; seed_seed ; leaf2_leaf2 ; leaf2_Fruit1 ; leaf2_Fruit2 ; leaf2_Fruit3 ; leaf2_seed ; Fruit1_Fruit1 ; Fruit1_Fruit2 ; F…
alanine	fructose	-0.390254	0.169858	0.560112	0.15467	28	leaf1_leaf1 ; leaf1_leaf2 ; leaf1_Fruit3 ; leaf1_seed ; leaf2_leaf2 ; leaf2_Fruit3 ; leaf2_seed ; Fruit1_Fruit3 ; Fruit1_seed ; Fruit2_Fruit3 ; Fruit2_seed ; Fruit3_Fruit3 ; Fruit3_seed ; seed_seed ; leaf1_leaf1 ; leaf1_leaf2 ; leaf1_Fruit1 ; leaf1_Fruit2 ; leaf1_Fruit3 ; leaf1_seed ; leaf2_leaf2 ; leaf2_Fruit1 ; leaf2_Fruit2 ; leaf2_Fruit3 ; leaf2_seed ; Fruit3_Fruit3 ; Fruit3_seed ; seed_seed
uracil	Maleate	-0.190821	0.363232	0.554052	0.154673	18	leaf2_leaf2 ; leaf2_Fruit1 ; leaf2_Fruit2 ; Fruit1_Fruit1 ; Fruit1_Fruit2 ; Fruit2_Fruit2 ; leaf2_leaf2 ; leaf2_Fruit1 ; leaf2_Fruit2 ; leaf2_Fruit3 ; leaf2_seed ; Fruit1_Fruit1 ; Fruit1_Fruit2 ; Fruit1_Fruit3 ; Fruit1_seed ; Fruit2_Fruit2 ; Fruit2_Fruit3 ; Fruit2_seed
a_tocopherol	xylose	-0.191779	0.134614	0.326393	0.154718	4	Fruit1_Fruit3 ; Fruit2_Fruit3 ; Fruit3_Fruit3 ; Fruit3_Fruit3
shikimate	fa18_0	-0.200261	0.20213	0.402392	0.15473	8	Fruit1_Fruit1 ; Fruit1_Fruit2 ; Fruit2_Fruit2 ; Fruit1_Fruit1 ; Fruit1_Fruit2 ; Fruit1_Fruit3 ; Fruit2_Fruit2 ; Fruit2_Fruit3
glycerate	citrate	-0.350939	0.230548	0.581487	0.154733	21	leaf1_leaf2 ; leaf1_Fruit3 ; leaf1_seed ; leaf2_leaf2 ; leaf2_Fruit3 ; leaf2_seed ; Fruit1_Fruit3 ; Fruit1_seed ; Fruit2_Fruit3 ; Fruit2_seed ; Fruit3_Fruit3 ; Fruit3_seed ; seed_seed ; leaf2_leaf2 ; leaf2_Fruit1 ; leaf2_Fruit2 ; leaf2_Fruit3 ; leaf2_seed ; Fruit3_Fruit3 ; Fruit3_seed ; seed_seed
Caffeic acid, cis	leucine	-0.139475	0.302511	0.441986	0.154757	6	leaf1_Fruit1 ; leaf1_Fruit2 ; leaf1_Fruit3 ; leaf2_Fruit1 ; leaf2_Fruit2 ; leaf2_Fruit3
arginine	adenosine_5m	0.0460489	0.488485	0.442437	0.154796	10	Fruit1_Fruit3 ; Fruit1_seed ; Fruit2_Fruit3 ; Fruit2_seed ; Fruit3_Fruit3 ; Fruit3_seed ; seed_seed ; Fruit3_Fruit3 ; Fruit3_seed ; seed_seed
benzoate	citrate	-0.299014	0.22921	0.528224	0.154796	21	leaf1_leaf2 ; leaf1_Fruit3 ; leaf1_seed ; leaf2_leaf2 ; leaf2_Fruit3 ; leaf2_seed ; Fruit1_Fruit3 ; Fruit1_seed ; Fruit2_Fruit3 ; Fruit2_seed ; Fruit3_Fruit3 ; Fruit3_seed ; seed_seed ; leaf2_leaf2 ; leaf2_Fruit1 ; leaf2_Fruit2 ; leaf2_Fruit3 ; leaf2_seed ; Fruit3_Fruit3 ; Fruit3_seed ; seed_seed
[truncated: 4,089 more rows]
