# Supplementary material for: Identification and characterization of metabolite quantitative trait loci in tomato leaves and comparison with those reported for fruits and seeds
Source: Metabolomics. 2019 Mar 15;15(4):46. doi: 10.1007/s11306-019-1503-8 (PMC6420416; doi:10.1007/s11306-019-1503-8)
Supplement: Supplementary file 7 — Links in the morphological trait-metabolite association network. The r-squared, which measures how well the data fitted to the regression model, has been calculated for each model and represented in the network with the size of the corresponding node (the bigger the size of the node, the better fitted the model to the data). For details see Material and Methods—Supplementary material 7 (XLSX 20 KB) [file 11306_2019_1503_MOESM7_ESM.xlsx]

## Sheet: phenotypicTraitsall (1)
Supplementary table 3. Links in the morphological trait-metabolite association network. The r-squared, which measures how well the data fitted to the regression model, has been calculated for each model and represented in the network with the size of the corresponding node (the bigger the size of the node, the better fitted the model to the data). For details see Material and Methods.
from	to	weight
alanine	Protein	0.0208274
alanine	RGR	1.6e-06
alanine	Root_DW	0.132048
alanine	Shoot_DW	0.427106
asparagine	Malate	141334465
aspartate	A	0.985974
aspartate	Amino.acids	0.0472646
aspartate	Ci	628382625
aspartate	Glucose	0.219361
aspartate	gs	0.0407059
aspartate	Malate	184771354
aspartate	RGR	0.00301234
aspartate	Root_DW	0.146616
aspartate	Starch_EN	5747085079
b_alanine	Chla	0.00354117
b_alanine	RGR	0.00597881
b_alanine	Starch_EN	1041876018
benzoate	A	0.387232
benzoate	Amino.acids	0.418559
benzoate	Chla	0.0848988
benzoate	Chlb	0.0248188
benzoate	Ci	9927365262
benzoate	ETR	4312438679
benzoate	Fructose	0.554958
benzoate	Glucose	0.790206
benzoate	Nitrate	0.0495247
benzoate	NO3_Protein	0.0384078
benzoate	NO3_TotalChl	0.0696038
benzoate	NPQ	0.187989
benzoate	RD	0.202141
benzoate	Protein	0.190868
benzoate	RGR	0.0089983
benzoate	Shoot_DW	0.406795
benzoate	Starch_turnover	1159682986
benzoate	Starch_ED	4719199154
benzoate	Starch_MD	3530218755
benzoate	Sucrose	0.425813
butirate	A	0.735642
butirate	Chla	0.122216
butirate	Chlb	0.0157265
butirate	Ci	1962623684
butirate	ETR	2169358111
butirate	Fructose	0.245997
butirate	Glucose	0.136444
butirate	gs	0.011974
butirate	Malate	2544294707
butirate	Nitrate	0.050764
butirate	NO3_Protein	0.0334956
butirate	NO3_TotalChl	0.0654874
butirate	RD	0.0835953
butirate	PR	1176750958
butirate	Protein	0.119615
butirate	qP	0.0179516
butirate	Root_DW	0.115874
butirate	Shoot_DW	0.367485
butirate	Starch_turnover	8002399318
butirate	Starch_ED	6044894163
butirate	Starch_MD	1532644538
butirate	Sucrose	0.355285
erythritol	Ci	3039980678
erythritol	ETR	3437544338
erythritol	Fructose	0.207695
erythritol	Glucose	0.0038526
erythritol	Nitrate	0.0161801
erythritol	NO3_Amino.acids	0.00672535
erythritol	NO3_Protein	0.0119595
erythritol	NO3_TotalChl	0.0123005
erythritol	PR	0.130012
erythritol	Starch_turnover	2232376793
erythritol	Starch_ED	203783383
erythritol	Starch_EN	0.440474
erythritol	Starch_MD	1492647202
erythritol	Sucrose	0.113391
fructose	A	2679722176
fructose	Amino.acids	0.774433
fructose	Chla	0.17245
fructose	Chlb	0.0359282
fructose	Ci	2000724219
fructose	Fructose	0.469902
fructose	Glucose	0.492505
fructose	Nitrate	0.0499767
fructose	NO3_Protein	0.0446375
fructose	NO3_TotalChl	0.0742034
fructose	NPQ	0.223666
fructose	RD	0.143373
fructose	Protein	0.0956783
fructose	RGR	0.00486204
fructose	Root_DW	0.0595402
fructose	Shoot_DW	0.501166
fructose	Starch_ED	5475687835
fructose	Starch_EN	5105721522
fructose	Starch_MD	2926002148
fructose	Sucrose	0.343419
fucose	A	0.673374
fucose	Amino.acids	0.574798
fucose	Chla	0.0183728
fucose	Ci	1638841745
fucose	ETR	784033504
fucose	Fructose	0.272016
fucose	Glucose	0.178893
fucose	gs	0.0545091
fucose	Malate	4256237757
fucose	Nitrate	0.0200542
fucose	NO3_Protein	0.00209024
fucose	NO3_TotalChl	0.00370667
fucose	NPQ	0.163566
fucose	PR	0.198157
fucose	Protein	0.0736804
fucose	qP	0.174693
fucose	RGR	0.00530711
fucose	Root_DW	0.0593949
fucose	Shoot_DW	0.336044
fucose	Starch_turnover	3470205317
fucose	Starch_ED	3160793126
fucose	Starch_MD	2503212822
fucose	Sucrose	0.251233
glucose	A	0.62795
glucose	Amino.acids	0.909214
glucose	Chlb	0.00669961
glucose	Ci	7332884746
glucose	ETR	255120045
glucose	Fructose	0.516212
glucose	Glucose	0.775639
glucose	Nitrate	0.0636441
glucose	NO3_Protein	0.0627596
glucose	NO3_TotalChl	0.10743
glucose	NPQ	0.00987082
glucose	RD	0.184243
glucose	PR	1474351367
glucose	Protein	0.0157122
glucose	qP	0.150601
glucose	Root_DW	0.0415679
glucose	Shoot_DW	0.477368
glucose	Starch_turnover	0.247357
glucose	Starch_ED	3028857433
glucose	Starch_MD	3180168537
glucose	Sucrose	0.246478
glutamate	Amino.acids	0.0409023
glutamate	Chlb	0.000349695
glutamate	Fructose	0.17406
glutamate	Glucose	0.109906
glutamate	Nitrate	0.0332098
glutamate	NO3_Protein	0.0319737
glutamate	NO3_TotalChl	0.0299935
glutamate	NPQ	0.124786
glutamate	RD	0.0162808
glutamate	Shoot_DW	0.211626
glutamate	Starch_MD	1363821499
glutarate_2o	Amino.acids	0.0247233
glutarate_2o	Root_DW	0.113625
glutarate_2o	Starch_EN	0.384577
glycerate	A	0.20725
glycerate	Chla	0.0473197
glycerate	Chlb	0.0408509
glycerate	Ci	1176719528
glycerate	ETR	0.207291
glycerate	Fructose	0.148314
glycerate	Malate	9407870751
glycerate	Nitrate	0.02851
glycerate	NO3_Amino.acids	0.00118479
glycerate	NO3_TotalChl	0.0409998
glycerate	RD	0.0354437
glycerate	Protein	0.102744
glycerate	Shoot_DW	0.0460024
glycerate	Starch_turnover	3035703033
glycerate	Starch_ED	2961438645
glycerate	Starch_MD	2531236542
glycerate	Sucrose	0.0697135
glycerol	Chlb	0.00924609
glycerol	Fructose	0.211865
glycerol	Glucose	0.119056
glycerol	Nitrate	0.0551831
glycerol	NO3_Amino.acids	0.00924861
glycerol	NO3_Protein	0.0289056
glycerol	NO3_TotalChl	0.0707887
glycerol	Protein	0.00632408
glycerol	Starch_turnover	291911639
glycerol	Starch_ED	0.369833
glycerol	Starch_MD	2466784734
inositol	A	3685753209
inositol	Amino.acids	0.491367
inositol	Chla	0.290816
inositol	Chlb	0.145305
inositol	Ci	4291101539
inositol	ETR	2195071412
inositol	Fructose	0.402272
inositol	Glucose	0.96603
inositol	gs	0.0837102
inositol	Malate	6291920528
inositol	Nitrate	0.0558709
inositol	NO3_Amino.acids	0.0102176
inositol	NO3_Protein	0.0405348
inositol	NO3_TotalChl	0.112808
inositol	NPQ	0.152713
inositol	RD	0.0914165
inositol	PR	0.542557
inositol	Protein	0.187698
inositol	qP	0.156321
inositol	RGR	0.0056009
inositol	Root_DW	0.0429027
inositol	Shoot_DW	0.306026
inositol	Starch_turnover	4125789757
inositol	Starch_ED	7207152976
inositol	Starch_EN	4524064886
inositol	Starch_MD	2921247698
inositol	Sucrose	0.47305
phenylalanine	Ci	2730928793
phenylalanine	Fructose	0.25638
phenylalanine	Glucose	0.432577
phenylalanine	Nitrate	0.0297669
phenylalanine	NO3_Amino.acids	0.010632
phenylalanine	NO3_Protein	0.0174899
phenylalanine	NO3_TotalChl	0.0420923
phenylalanine	RD	0.0204792
phenylalanine	Shoot_DW	0.0346452
phenylalanine	Starch_ED	0.0379628
phenylalanine	Starch_MD	2501886368
phenylalanine	Sucrose	0.157517
phosphate	A	0.248218
phosphate	Ci	6243218421
phosphate	ETR	6423989633
phosphate	Fructose	0.340043
phosphate	Glucose	0.302598
phosphate	Malate	7001074759
phosphate	Nitrate	0.071572
phosphate	NO3_Amino.acids	0.0169172
phosphate	NO3_Protein	0.0485589
phosphate	NO3_TotalChl	0.109239
phosphate	RD	0.114391
phosphate	PR	0.0535134
phosphate	Protein	0.146771
phosphate	qP	0.107321
phosphate	Shoot_DW	0.436784
phosphate	Starch_turnover	0.870269
phosphate	Starch_ED	3881637052
phosphate	Starch_MD	3656025631
phosphate	Sucrose	0.355073
proline	ETR	3095123964
proline	Nitrate	0.0171356
proline	NO3_Amino.acids	0.0140313
proline	NO3_TotalChl	0.0202943
proline	NPQ	0.104934
proline	PR	0.311553
proline	Protein	0.0588886
proline	Root_DW	0.11095
proline	Starch_turnover	6126087699
proline	Starch_ED	1531165666
proline	Starch_MD	0.382056
proline	Sucrose	0.118356
pyruv	A	1029443827
pyruv	Chla	0.0708942
pyruv	Chlb	0.0141529
pyruv	Ci	1680820501
pyruv	ETR	6368667477
pyruv	gs	0.0591001
pyruv	Malate	0.0839973
pyruv	NPQ	0.116898
pyruv	RD	0.00884577
pyruv	PR	0.0858867
pyruv	Protein	0.0165915
pyruv	qP	0.0434803
pyruv	RGR	0.00490828
pyruv	Sucrose	0.0865653
saccharate_6	ETR	6847945705
saccharate_6	NO3_Amino.acids	0.00747432
saccharate_6	NPQ	0.00907191
saccharate_6	PR	0.438058
serine	ETR	3183023108
serine	PR	0.132109
succinate	Amino.acids	0.68894
succinate	Chlb	0.00714344
succinate	NPQ	0.012154
succinate	RD	0.0756221
succinate	RGR	0.00128879
succinate	Root_DW	0.0713229
succinate	Shoot_DW	0.348219
succinate	Starch_EN	2606031865
sucrose	A	4606675313
sucrose	Amino.acids	0.657605
sucrose	Chla	0.124253
sucrose	Chlb	0.0254621
sucrose	Ci	4792765193
sucrose	ETR	9407051796
sucrose	Fructose	0.507316
sucrose	Glucose	0.498063
sucrose	gs	0.144466
sucrose	Malate	4990431116
sucrose	Nitrate	0.0493252
sucrose	NO3_Protein	0.0436529
sucrose	NO3_TotalChl	0.0708457
sucrose	NPQ	0.108855
sucrose	RD	0.22793
sucrose	Protein	0.0573141
sucrose	RGR	0.0237869
sucrose	Shoot_DW	0.455843
sucrose	Starch_turnover	2547832682
sucrose	Starch_ED	6276492789
sucrose	Starch_EN	0.134668
sucrose	Starch_MD	3181482655
sucrose	Sucrose	0.315298
threonine	A	0.808628
threonine	Amino.acids	0.592318
threonine	Chla	0.0470433
threonine	Chlb	0.0675655
threonine	Ci	121241351
threonine	Fructose	0.149006
threonine	Glucose	0.820879
threonine	RD	0.00457119
threonine	Root_DW	0.0748601
threonine	Shoot_DW	0.567664
threonine	Starch_EN	1425389655
threonine	Sucrose	0.27044
trehalose	Chla	0.00366348
trehalose	Ci	264766082
trehalose	ETR	2795849587
trehalose	Fructose	0.0174593
trehalose	Glucose	0.0302529
trehalose	Nitrate	0.0221441
trehalose	NO3_Amino.acids	0.00536886
trehalose	NO3_Protein	0.0104063
trehalose	NO3_TotalChl	0.0254917
trehalose	NPQ	0.023936
trehalose	PR	0.193594
trehalose	Protein	0.0252187
trehalose	qP	0.0278611
trehalose	Starch_turnover	2438152712
trehalose	Starch_ED	1449752121
trehalose	Starch_EN	0.0553513
trehalose	Starch_MD	0.976494
trehalose	Sucrose	0.0152157
valine	gs	0.021021
valine	RD	0.0205179
valine	Shoot_DW	0.176749
Caffeic acid, cis	Amino.acids	0.22769
Caffeic acid, cis	NO3_Protein	0.00210498
Caffeic acid, cis	NPQ	0.00985525
Caffeic acid, cis	Root_DW	0.043959
Caffeic acid, trans	NO3_Protein	0.000466553
Caffeic acid, trans	Root_DW	0.0159319
Glucose, 1,6-anhdro, beta	A	3033544906
Glucose, 1,6-anhdro, beta	Amino.acids	0.792494
Glucose, 1,6-anhdro, beta	Chla	0.230844
Glucose, 1,6-anhdro, beta	Chlb	0.0149845
Glucose, 1,6-anhdro, beta	Ci	2255996801
Glucose, 1,6-anhdro, beta	ETR	14454996
Glucose, 1,6-anhdro, beta	Fructose	0.450281
Glucose, 1,6-anhdro, beta	Glucose	0.613004
Glucose, 1,6-anhdro, beta	Nitrate	0.0446058
Glucose, 1,6-anhdro, beta	NO3_Protein	0.0388451
Glucose, 1,6-anhdro, beta	NO3_TotalChl	0.0594343
Glucose, 1,6-anhdro, beta	NPQ	0.330606
Glucose, 1,6-anhdro, beta	RD	0.174019
Glucose, 1,6-anhdro, beta	Protein	0.139842
Glucose, 1,6-anhdro, beta	RGR	0.000399687
Glucose, 1,6-anhdro, beta	Root_DW	0.0438823
Glucose, 1,6-anhdro, beta	Shoot_DW	0.515426
Glucose, 1,6-anhdro, beta	Starch_turnover	2864744457
Glucose, 1,6-anhdro, beta	Starch_ED	6271617598
Glucose, 1,6-anhdro, beta	Starch_EN	3879387363
Glucose, 1,6-anhdro, beta	Starch_MD	2847542938
Glucose, 1,6-anhdro, beta	Sucrose	0.306735
Psicose	A	2101047124
Psicose	Amino.acids	1170589839
Psicose	Chla	0.0553197
Psicose	Chlb	0.0212721
Psicose	Ci	2848268001
Psicose	ETR	1689232387
Psicose	Fructose	0.352489
Psicose	Glucose	0.524068
Psicose	gs	0.0349431
Psicose	Malate	1151470762
Psicose	Nitrate	0.025211
Psicose	NO3_Protein	0.0198218
Psicose	NO3_TotalChl	0.0285457
Psicose	NPQ	0.030561
Psicose	RD	0.214318
Psicose	PR	0.358017
Psicose	Protein	0.0471787
Psicose	RGR	0.00580102
Psicose	Root_DW	0.0417085
Psicose	Shoot_DW	0.375106
Psicose	Starch_ED	2255189625
Psicose	Starch_MD	2390956072
Psicose	Sucrose	0.22791
Tyramine	A	0.00702824
Tyramine	Chla	0.102654
Tyramine	Chlb	0.0557585
Tyramine	Ci	16400986
Tyramine	Fructose	0.00739414
Tyramine	gs	0.00835488
Tyramine	Malate	2439377455
Tyramine	Nitrate	0.0618365
Tyramine	NO3_Amino.acids	0.0138611
Tyramine	NO3_Protein	0.0543151
Tyramine	NO3_TotalChl	0.0938797
Tyramine	NPQ	0.0455063
Tyramine	Protein	0.0439727
Tyramine	Root_DW	0.0231423
Tyramine	Shoot_DW	0.320247
Tyramine	Starch_MD	2039583792
Tyramine	Sucrose	0.274908
