# Supplementary material for: Identification and characterization of metabolite quantitative trait loci in tomato leaves and comparison with those reported for fruits and seeds
Source: Metabolomics. 2019 Mar 15;15(4):46. doi: 10.1007/s11306-019-1503-8 (PMC6420416; doi:10.1007/s11306-019-1503-8)
Supplement: Supplementary file 8 — Leaf metabolite QTLs identified for different ILs in Experiment 1. Significant metabolites identified by t-test (p-value≤ 0.05) as applied to IL leaves harvested at the middle of the light period from four-week old plants in Experiment 1 in Leiden, The Netherlands, in comparison with the control M82. Each value represents fold change as compared to M82—Supplementary material 8 (XLSX 127 KB) [file 11306_2019_1503_MOESM8_ESM.xlsx]

## Sheet: Experiment 1- Leiden
Supplementary table 4. Leaf metabolite QTLs identified for different ILs in Experiment 1. Significant metabolites identified by t-test (p-value≤ 0.05) as applied to IL leaves harvested at the middle of the light period from four-week old plants in Experiment 1 in Leiden, The Netherlands, in comparison with the control M82. Each value represents fold change as compared to M82.
Metabolites	Genotypes
	IL 1-1		IL 1-1	IL 1-2		IL 1-2	IL 1-3		IL 1-3	IL 1-4		IL 1-4	IL 1-4-18		IL 1-4-18	IL 1-1-2		IL 1-1-2	IL 1-1-3		IL 1-1-3	IL 2-1		IL 2-1	IL 2-1-1		IL 2-1-1	IL 2-2		IL 2-2	IL 2-3		IL 2-3	IL 2-4		IL 2-4	IL 2-5		IL 2-5	IL 2-6		IL 2-6	IL 2-6-5		IL 2-6-5	IL 3-1		IL 3-1	IL 3-2
Alanine, beta- (3TMS)	0.788475	±	0.0765297	0.9884	±	0.189024	0.756989	±	0.0563348	0.835019	±	0.0965289	1.05529	±	0.146238	0.820439	±	0.0477334	0.819337	±	0.139823	0.907232	±	0.136397	1.40823	±	0.128402	0.996551	±	0.169771	1.09639	±	0.164141	1.40822	±	0.194515	0.437813	±	0.00990979	0.621481	±	0.0583286	0.456111	±	0.0403019	0.464156	±	0.031456	0.810391
Alanine, DL- (3TMS)	0.644434	±	0.211734	0.583833	±	0.245318	1.92206	±	0.387119	1.3844	±	0.681156	0.768873	±	0.200266	0.94015	±	0.151269	0.902867	±	0.518131	0.792174	±	0.228778	0.6503	±	0.228472	1.76933	±	0.658839	1.10037	±	0.442992	0.661859	±	0.205708	0.324251	±	0.0604714	1.64346	±	0.784118	0.460721	±	0.0627457	0.351388	±	0.0618553	0.976168
Asparagine, DL- (3TMS)	0.676138	±	0.19009	0.521415	±	0.0187092	1.08975	±	0.336999	0.647989	±	0.0751933	0.893331	±	0.0967771	0.53708	±	0.049152	0.503222	±	0.112863	0.642218	±	0.125247	0.455822	±	0.0666332	0.402706	±	0.0603408	0.370058	±	0.0573532	1.08737	±	0.429958	0.38258	±	0.0579252	0.798005	±	0.0703066	0.582744	±	0.104521	0.277074	±	0.0182342	2.10282
Aspartic acid, L- (3TMS)	0.220575	±	0.0620176	0.383398	±	0.0604988	1.21902	±	0.215054	0.646297	±	0.124655	0.640982	±	0.149614	0.59574	±	0.0959598	0.638378	±	0.217478	0.661279	±	0.220042	0.514777	±	0.144256	0.363158	±	0.126822	0.434274	±	0.138114	0.683132	±	0.187402	0.714644	±	0.134516	1.54111	±	0.247119	1.26314	±	0.420045	0.427791	±	0.0635935	1.9835
Benzoic acid (1TMS)	0.634097	±	0.0582683	0.595292	±	0.0594426	0.588233	±	0.0479976	0.906029	±	0.116931	0.961975	±	0.0668177	0.624798	±	0.0635398	0.856087	±	0.208581	0.765713	±	0.0445261	0.89054	±	0.0673455	0.861225	±	0.0281633	0.756957	±	0.0856956	0.835201	±	0.108942	1.03977	±	0.0451708	0.982268	±	0.0458629	0.869753	±	0.0576266	0.88216	±	0.0461113	0.904673
Butyric acid, 4-amino- (3TMS)	0.964849	±	0.0224945	0.880991	±	0.108833	0.944237	±	0.0784238	0.82994	±	0.0653074	0.970391	±	0.0713282	0.752776	±	0.119598	0.717696	±	0.123302	0.911775	±	0.109579	0.922697	±	0.0576672	1.05651	±	0.0109662	0.554645	±	0.0535831	0.577287	±	0.144055	0.554834	±	0.0319714	0.791322	±	0.178133	0.509821	±	0.132969	0.640146	±	0.112346	0.715527
Erythritol (4TMS)	1.06597	±	0.125106	1.36296	±	0.0718198	1.62753	±	0.11647	1.61643	±	0.0902947	1.34031	±	0.0220039	0.957185	±	0.0678794	0.853269	±	0.165485	0.924483	±	0.146005	1.44243	±	0.123693	1.14247	±	0.0228787	1.45039	±	0.110132	1.18591	±	0.159328	2.40658	±	0.0932199	2.08953	±	0.255905	1.89654	±	0.120463	1.71402	±	0.0573011	1.17894
Fructose, D- (1MEOX) (5TMS)	0.979499	±	0.0238891	0.902059	±	0.0222279	0.904065	±	0.0351861	0.952734	±	0.02526	1.0305	±	0.0423761	0.785756	±	0.03992	0.965196	±	0.0306497	1.00291	±	0.0246193	1.12793	±	0.0660028	1.04501	±	0.0135342	0.950353	±	0.0269707	0.939172	±	0.0266651	1.1487	±	0.0615201	1.11723	±	0.0710462	1.04802	±	0.0715171	1.02468	±	0.0543575	1.00113
Fucose, DL- (1MEOX) (4TMS)	0.0733584	±	0.0192646	0.480825	±	0.131723	0.305649	±	0.0742752	0.945426	±	0.252684	1.17321	±	0.0848958	0.607485	±	0.177511	0.373676	±	0.320084	1.20755	±	0.0734778	1.353	±	0.0783572	1.1318	±	0.0723866	1.0254	±	0.0700549	1.09866	±	0.142692	1.297	±	0.0287483	1.17422	±	0.123387	1.18925	±	0.105919	1.35647	±	0.0519483	1.47251
Fumaric acid (2TMS)	0.321248	±	0.0408824	0.322676	±	0.0392853	1.08715	±	0.29134	0.731729	±	0.155217	0.787998	±	0.183546	0.690862	±	0.157172	0.389561	±	0.125571	0.502044	±	0.222112	0.484581	±	0.149398	0.872553	±	0.212862	0.584969	±	0.240726	0.644817	±	0.235406	0.63287	±	0.15029	2.7953	±	0.683324	1.5632	±	0.404421	0.68991	±	0.028141	1.17
Galactinol (9TMS)	ND	±	ND	ND	±	ND	ND	±	ND	ND	±	ND	ND	±	ND	ND	±	ND	ND	±	ND	ND	±	ND	ND	±	ND	ND	±	ND	ND	±	ND	ND	±	ND	2.38294	±	0.108173	1.57014	±	0.272227	1.29873	±	0.161243	1.95577	±	0.133426	2.03241
Glucose, 1,6-anhydro, beta-D- (3TMS)	ND	±	ND	ND	±	ND	ND	±	ND	ND	±	ND	1.03241	±	0.102905	ND	±	ND	ND	±	ND	0.926934	±	0.0481994	0.950227	±	0.0739981	0.905213	±	0.086509	1.18396	±	0.131906	1.07879	±	0.111733	1.16312	±	0.0875818	1.10089	±	0.11642	1.01546	±	0.0802231	0.876273	±	0.0804046	1.12628
Glucose, D- (1MEOX) (5TMS)	1.08636	±	0.0178108	1.06756	±	0.00762117	0.818704	±	0.0781016	0.995044	±	0.0514637	1.11174	±	0.0438652	0.861099	±	0.0391929	0.969847	±	0.0598338	1.07207	±	0.0161243	1.30706	±	0.0489183	1.1208	±	0.0151058	1.10914	±	0.0240717	1.04863	±	0.0246606	1.16056	±	0.0534701	1.02394	±	0.0886431	1.03445	±	0.0256233	1.05008	±	0.0510409	0.987823
Glucose-6-phosphate (1MEOX) (6TMS)	ND	±	ND	ND	±	ND	ND	±	ND	ND	±	ND	ND	±	ND	ND	±	ND	ND	±	ND	ND	±	ND	ND	±	ND	ND	±	ND	ND	±	ND	ND	±	ND	0.43277	±	0.0172033	0.543499	±	0.0356864	0.445252	±	0.0528124	0.322484	±	0.0307814	0.574807
Glutamic acid, DL- (3TMS)	0.540673	±	0.035375	0.651434	±	0.0308638	0.863007	±	0.0207356	0.698091	±	0.035175	1.15096	±	0.173751	0.993549	±	0.0788578	0.834586	±	0.256972	0.689377	±	0.168167	0.749314	±	0.0890614	0.785126	±	0.029062	0.391149	±	0.0433687	0.905208	±	0.153983	ND	±	ND	ND	±	ND	ND	±	ND	ND	±	ND	ND
Glutamine, DL- (4TMS)	ND	±	ND	ND	±	ND	ND	±	ND	ND	±	ND	0.544241	±	0.14904	ND	±	ND	ND	±	ND	0.539701	±	0.107165	0.334917	±	0.0999169	0.665322	±	0.227677	0.725059	±	0.3025	0.681386	±	0.224016	0.337486	±	0.0330686	1.79262	±	0.826724	0.588651	±	0.152345	0.231827	±	0.0336057	0.790111
Glutaric acid, 2-oxo- (1MEOX) (2TMS)	1.34629	±	0.0689274	0.970723	±	0.176986	0.855301	±	0.0511475	1.55494	±	0.0918611	0.99802	±	0.0690563	1.075	±	0.211067	1.17112	±	0.289412	0.552799	±	0.198803	0.540678	±	0.139188	1.38335	±	0.148779	0.423214	±	0.108341	0.53852	±	0.0829423	0.503477	±	0.0507108	0.542821	±	0.0764077	0.520676	±	0.0826144	0.509641	±	0.0106137	1.02751
Glyceric acid, DL- (3TMS)	0.735544	±	0.0394122	0.469003	±	0.0978509	0.421242	±	0.0612358	0.698983	±	0.0795889	0.794342	±	0.054628	0.588246	±	0.0584458	0.568542	±	0.150648	0.492045	±	0.151404	0.67962	±	0.192611	1.25633	±	0.111433	0.3604	±	0.0414744	0.625167	±	0.114779	0.780686	±	0.0263255	0.88885	±	0.0610888	0.702522	±	0.0911245	1.06335	±	0.132908	1.0789
Glycerol (3TMS)	0.373415	±	0.0450536	0.576898	±	0.0897689	0.474935	±	0.0540105	0.91453	±	0.211152	0.814812	±	0.0653524	0.633934	±	0.104792	0.95903	±	0.385653	0.714776	±	0.110066	0.601679	±	0.0269592	0.54144	±	0.0588944	0.508598	±	0.0525089	0.585121	±	0.124724	1.33111	±	0.120345	1.25916	±	0.141007	1.08017	±	0.110755	1.20927	±	0.132999	1.45522
Glycine (3TMS)	0.487468	±	0.248409	0.240351	±	0.0442934	1.60968	±	0.618686	0.538444	±	0.190337	1.0543	±	0.415709	0.472866	±	0.0862835	0.471293	±	0.230523	0.773664	±	0.511515	0.238597	±	0.0204714	0.360567	±	0.0759607	0.361806	±	0.110995	0.381306	±	0.0890084	0.192681	±	0.012989	2.19112	±	1.21886	0.542954	±	0.223669	0.238279	±	0.0132705	0.595619
Glycolic acid (2TMS)	0.458005	±	0.0606207	0.410832	±	0.0597874	0.478339	±	0.067196	0.606743	±	0.0478682	0.670958	±	0.0882168	0.474272	±	0.0314431	0.630407	±	0.0738196	0.573921	±	0.0693527	0.561395	±	0.0840939	0.525637	±	0.0651109	0.420877	±	0.0691064	0.646776	±	0.119133	ND	±	ND	ND	±	ND	ND	±	ND	ND	±	ND	ND
Inositol, myo- (6TMS)	1.29285	±	0.0249365	1.25738	±	0.00931326	0.981747	±	0.0306382	0.930101	±	0.0790097	1.15942	±	0.0771098	0.974744	±	0.0787695	1.06539	±	0.109182	1.30139	±	0.0709367	1.40885	±	0.0169843	0.993804	±	0.0421547	1.13525	±	0.156294	1.04752	±	0.0504272	1.52294	±	0.0587843	1.42284	±	0.1951	1.22678	±	0.152035	1.49004	±	0.0731498	0.972098
Isoleucine, L- (2TMS)	0.974972	±	0.176032	0.875354	±	0.0590746	0.932845	±	0.157229	0.75798	±	0.0617218	ND	±	ND	0.824626	±	0.0454547	0.787748	±	0.0892259	ND	±	ND	ND	±	ND	ND	±	ND	ND	±	ND	ND	±	ND	0.570087	±	0.0147637	1.01515	±	0.172121	0.631719	±	0.0406168	0.647487	±	0.0512037	0.841553
Lactic acid, DL- (2TMS)	0.716848	±	0.195583	0.562437	±	0.0459168	0.813625	±	0.141853	1.02017	±	0.108202	0.609054	±	0.115796	0.594072	±	0.0433723	0.960689	±	0.20962	0.472536	±	0.071197	0.590921	±	0.0579296	0.651448	±	0.128001	0.519282	±	0.115455	0.546766	±	0.0392278	0.846567	±	0.0821531	0.975703	±	0.0621849	0.721616	±	0.0583937	0.796291	±	0.0838325	0.949276
Malic acid, DL- (3TMS)	0.919081	±	0.0319333	0.989953	±	0.0266374	1.12517	±	0.0478286	1.07259	±	0.0348313	1.06352	±	0.0739575	0.889983	±	0.0260251	1.05244	±	0.0780807	0.785003	±	0.184544	1.15556	±	0.0807877	1.18407	±	0.0473159	0.956086	±	0.0890057	0.901387	±	0.144495	2.05434	±	0.27832	2.60681	±	0.135777	2.46513	±	0.241381	2.22005	±	0.0830992	2.21236
Maltose, D- (1MEOX) (8TMS)	ND	±	ND	ND	±	ND	ND	±	ND	ND	±	ND	ND	±	ND	ND	±	ND	ND	±	ND	ND	±	ND	ND	±	ND	ND	±	ND	ND	±	ND	ND	±	ND	0.703228	±	0.0453862	1.4147	±	0.309735	1.07085	±	0.321207	0.763144	±	0.148381	1.61379
Ornithine, DL- (4TMS)	ND	±	ND	ND	±	ND	ND	±	ND	ND	±	ND	0.90259	±	0.187951	ND	±	ND	ND	±	ND	0.967776	±	0.123679	0.682039	±	0.0950273	1.29214	±	0.332061	2.05948	±	0.425688	1.16396	±	0.336565	0.384132	±	0.0750487	0.973918	±	0.329573	0.683054	±	0.217193	0.446526	±	0.0899976	0.982087
Phenylalanine, DL- (2TMS)	0.905508	±	0.0965556	0.963445	±	0.0973447	1.15158	±	0.182865	1.04013	±	0.112151	0.885711	±	0.0233784	1.01324	±	0.137706	0.659002	±	0.170362	0.711034	±	0.082706	0.687288	±	0.0175502	0.92365	±	0.0131674	0.769651	±	0.123737	0.97126	±	0.106549	0.739656	±	0.0262237	1.1449	±	0.228911	0.899126	±	0.0672075	0.752249	±	0.026518	0.933209
Phosphoric acid (3TMS)	0.613918	±	0.0167814	0.760152	±	0.0609593	0.782794	±	0.0239752	0.723933	±	0.073184	0.809081	±	0.0809136	0.602273	±	0.0505198	0.654203	±	0.129015	0.55973	±	0.142906	0.792753	±	0.0694302	0.813059	±	0.0230033	0.300783	±	0.0268983	0.959101	±	0.110227	0.513518	±	0.0299303	0.782648	±	0.0746617	0.585337	±	0.0504336	0.516502	±	0.0402051	0.498943
Proline, L- (2TMS)	1.42274	±	0.169771	1.75439	±	0.175201	1.58284	±	0.479316	1.00543	±	0.0948543	0.891071	±	0.0901519	2.61432	±	0.909949	0.837307	±	0.068743	0.874263	±	0.105905	1.27859	±	0.253139	0.686625	±	0.0381366	0.80905	±	0.114187	0.805109	±	0.0573003	0.47478	±	0.0184	3.93771	±	3.18857	3.04122	±	2.41262	1.09254	±	0.235708	0.695076
Psicose, D- (1MEOX) (5TMS)	0.677942	±	0.0410665	0.729295	±	0.0261785	0.703789	±	0.0269251	0.757084	±	0.0199797	1.0305	±	0.0423761	0.588832	±	0.0206285	0.744784	±	0.0743675	1.00291	±	0.0246193	1.12793	±	0.0660028	1.04501	±	0.0135342	0.950353	±	0.0269707	0.939172	±	0.0266651	1.1487	±	0.0615201	1.11723	±	0.0710462	1.04802	±	0.0715171	1.02468	±	0.0543575	1.00113
Pyruvic acid (1MEOX) (1TMS)	2.71254	±	0.767717	1.24768	±	0.31924	2.19127	±	0.567052	3.08229	±	0.583665	1.39459	±	0.164651	1.532	±	0.220412	1.53298	±	0.294025	0.830847	±	0.28217	0.893005	±	0.255345	1.95788	±	0.407265	1.23068	±	0.442469	0.427182	±	0.0607464	0.466013	±	0.0720792	0.535016	±	0.0950253	0.580131	±	0.155119	0.461284	±	0.0124537	1.39708
Quinic acid, 3-caffeoyl-, cis- (6TMS)	1.26233	±	0.15835	2.38968	±	0.517004	1.20446	±	0.129794	2.27819	±	0.375842	1.92285	±	0.501384	1.29036	±	0.0678619	3.94897	±	1.00543	3.06814	±	0.692487	2.46333	±	0.297264	2.1732	±	0.0787831	2.23039	±	0.588581	1.93728	±	0.116926	2.47556	±	0.548902	1.21772	±	0.251525	1.40901	±	0.191745	1.20892	±	0.102388	2.34923
Quinic acid, 3-caffeoyl-, trans- (6TMS)	1.3359	±	0.027723	2.70643	±	0.606197	1.43379	±	0.284183	2.235	±	0.127203	2.59063	±	0.595802	1.41992	±	0.217253	4.37284	±	0.721607	2.64918	±	0.472433	2.53863	±	0.682367	2.48992	±	0.319698	2.15301	±	0.687571	2.39589	±	0.425261	2.78003	±	0.619023	1.05932	±	0.153444	1.29497	±	0.127821	1.08149	±	0.150493	3.03247
Rhamnose, DL- (1MEOX) (4TMS)	ND	±	ND	ND	±	ND	ND	±	ND	ND	±	ND	1.07224	±	0.0734654	ND	±	ND	ND	±	ND	1.04065	±	0.106661	1.19465	±	0.0638798	0.954756	±	0.0267574	1.05079	±	0.0391312	1.03105	±	0.0850205	1.28153	±	0.0827534	1.07474	±	0.156671	1.22456	±	0.0702563	1.3099	±	0.0250543	1.18721
Saccharic acid (6TMS)	0.628343	±	0.078423	0.446254	±	0.0335035	0.546906	±	0.0711658	0.697731	±	0.0725932	0.591404	±	0.0406742	0.527969	±	0.105852	0.48978	±	0.0690062	0.411872	±	0.0568074	0.421635	±	0.0844512	0.459992	±	0.0173927	0.399227	±	0.0339229	0.527686	±	0.222417	0.355419	±	0.0243649	0.712655	±	0.223562	0.508325	±	0.0877219	0.422843	±	0.0219531	0.483498
Serine, DL- (3TMS)	0.416015	±	0.134112	0.326441	±	0.0550687	0.546956	±	0.110685	0.337544	±	0.0841445	0.540148	±	0.0635515	0.503418	±	0.060192	0.390666	±	0.103772	0.395112	±	0.0895408	0.251653	±	0.0501863	0.434188	±	0.02771	0.233226	±	0.054665	0.654377	±	0.244104	0.250442	±	0.0116941	0.476393	±	0.101197	0.195367	±	0.0254627	0.175771	±	0.0161151	0.40927
Succinic acid (2TMS)	0.934354	±	0.07349	0.734338	±	0.0727537	1.05447	±	0.0879271	0.968887	±	0.0351588	1.26294	±	0.152483	0.922679	±	0.0275734	1.01816	±	0.135445	0.992972	±	0.149999	1.07779	±	0.0860789	1.5418	±	0.0509411	0.861742	±	0.102672	0.917489	±	0.0775446	1.00471	±	0.0311772	1.19106	±	0.0929578	1.02976	±	0.106953	1.01357	±	0.052596	1.38583
Sucrose, D- (8TMS)	0.930968	±	0.0198608	0.863137	±	0.0224462	0.965646	±	0.0396254	0.982544	±	0.0258477	0.992583	±	0.0360706	0.770343	±	0.0345483	0.943074	±	0.0304661	0.961984	±	0.0257751	1.11754	±	0.0494807	1.07505	±	0.0424307	0.961584	±	0.0410431	0.968247	±	0.0470972	1.08397	±	0.0574458	1.08741	±	0.0666999	1.03726	±	0.0722577	0.974621	±	0.0522774	0.936208
Threonine, DL- (3TMS)	0.475087	±	0.0569835	0.402476	±	0.0547346	0.870988	±	0.144822	0.509352	±	0.0845027	0.669332	±	0.0763142	0.676064	±	0.0728997	0.604286	±	0.157734	0.523704	±	0.126909	0.407566	±	0.0438997	0.686797	±	0.0702951	0.437792	±	0.0885928	0.583362	±	0.0996344	0.439833	±	0.0299876	0.829725	±	0.112811	0.49633	±	0.0802165	0.40273	±	0.0193402	0.767278
Trehalose, alpha,alpha'-, D- (8TMS)	1.24698	±	0.239652	1.22669	±	0.359651	1.57333	±	0.273496	2.33519	±	0.530781	1.11123	±	0.183138	0.913701	±	0.281223	1.90511	±	0.619699	1.12336	±	0.219596	2.08969	±	0.25695	1.08405	±	0.138933	1.022	±	0.360836	1.48724	±	0.116589	2.10157	±	0.182737	1.80569	±	0.429287	3.42945	±	0.718325	3.17812	±	0.735147	2.16034
Tyramine (3TMS)	0.596885	±	0.0295773	0.752319	±	0.0462413	0.714627	±	0.0434895	0.876085	±	0.0692189	1.13482	±	0.176802	0.71912	±	0.0664132	0.840853	±	0.0667509	1.1687	±	0.257665	0.601299	±	0.092877	0.637183	±	0.0479585	0.847742	±	0.130952	0.753404	±	0.0847371	0.695358	±	0.0289352	0.671377	±	0.0477446	0.673265	±	0.0187353	0.721485	±	0.0271306	1.13453
Tyrosine, DL- (3TMS)	1.45283	±	0.430005	1.28739	±	0.0791379	0.758058	±	0.0191232	0.752651	±	0.0583073	0.819528	±	0.0959136	0.672143	±	0.0858756	0.804729	±	0.0631964	1.06677	±	0.128275	1.13779	±	0.26584	0.625118	±	0.0291688	0.999666	±	0.133519	0.956346	±	0.165623	ND	±	ND	ND	±	ND	ND	±	ND	ND	±	ND	ND
Urea (2TMS)	0.596429	±	0.326684	0.301373	±	0.0232813	0.54251	±	0.120417	0.560925	±	0.0867248	0.428146	±	0.0665368	0.325099	±	0.0586394	0.533645	±	0.167587	0.436495	±	0.0668075	0.376062	±	0.0381724	0.514023	±	0.0895644	0.377009	±	0.0585069	0.35822	±	0.0493365	0.700113	±	0.047885	0.920185	±	0.0627149	0.702015	±	0.0620909	0.656884	±	0.0526892	0.845565
Valine, DL- (2TMS)	1.19823	±	0.187182	0.995598	±	0.0587832	1.0943	±	0.151392	1.08933	±	0.166184	1.00371	±	0.06089	0.991132	±	0.0419644	0.823889	±	0.12862	1.04715	±	0.0760418	0.915787	±	0.0516182	0.859512	±	0.0996444	1.07179	±	0.146483	1.03038	±	0.0627904	0.685493	±	0.035326	1.17034	±	0.236112	0.779349	±	0.047448	0.698069	±	0.0510025	1.09389
[truncated: 179 more columns]
