# Supplementary material for: Identification and characterization of metabolite quantitative trait loci in tomato leaves and comparison with those reported for fruits and seeds
Source: Metabolomics. 2019 Mar 15;15(4):46. doi: 10.1007/s11306-019-1503-8 (PMC6420416; doi:10.1007/s11306-019-1503-8)
Supplement: Supplementary file 9 — Leaf metabolite QTLs identified for different ILs in Experiment 2. Significant metabolites identified by t-test (p-value≤ 0.05) as applied to IL leaves harvested at the middle of the light period from four-week old plants in Experiment 2 in Buenos Aires, Argentina, in comparison with the control M82. Each value represents fold change as compared to M82—Supplementary material 9 (XLSX 208 KB) [file 11306_2019_1503_MOESM9_ESM.xlsx]

## Sheet: Experimento 2-Buenos Aires
Supplementary table 5. Leaf metabolite QTLs identified for different ILs in Experiment 2. Significant metabolites identified by t-test (p-value≤ 0.05) as applied to IL leaves harvested at the middle of the light period from four-week old plants in Experiment 2 in Buenos Aires, Argentina, in comparison with the control M82. Each value represents fold change as compared to M82.
Metabolites	Genotypes
	IL 1-1		IL 1-1	IL 1-1-2		IL 1-1-2	IL 1-1-3		IL 1-1-3	IL 1-2		IL 1-2	IL 1-3		IL 1-3	IL 1-4		IL 1-4	IL 1-4-18		IL 1-4-18	IL 2-1		IL 2-1	IL 2-1-1		IL 2-1-1	IL 2-2		IL 2-2	IL 2-3		IL 2-3	IL 2-4		IL 2-4	IL 2-5		IL 2-5	IL 2-6		IL 2-6	IL 2-6-5		IL 2-6-5	IL 3-1		IL 3-1	IL 3-2
Lactic acid, DL- (2TMS)	1.34391	±	0.399197	1.32886	±	0.353614	1.26791	±	0.191104	1.18536	±	0.126537	1.13327	±	0.12398	1.19956	±	0.11456	0.853991	±	0.0437086	1.57545	±	0.281441	1.59932	±	0.0704287	1.29161	±	0.0416914	1.44164	±	0.184051	1.29784	±	0.0807895	1.47698	±	0.186394	0.0422861	±	0.0574148	1.8814	±	0.25387	ND	±	ND	ND
Alanine, beta- (3TMS)	0.820307	±	0.0956213	1.40046	±	0.2369	1.86403	±	0.45547	0.973725	±	0.150005	1.23616	±	0.233913	1.9465	±	0.682198	0.957562	±	0.181505	0.869925	±	0.235847	1.26253	±	0.170052	1.35777	±	0.226939	1.6075	±	0.237614	0.839956	±	0.109663	0.700139	±	0.0582815	665.363	±	0.110223	1.47945	±	0.221428	0.909471	±	0.0561535	0.889961
Alanine, DL- (2TMS)	0.775448	±	0.148412	1.21876	±	0.144587	1.19163	±	0.467837	1.20936	±	0.0999993	1.10793	±	0.0999055	1.79852	±	0.421479	1.30108	±	0.272117	1.01606	±	0.10362	1.59522	±	0.0735504	1.36677	±	0.0786496	1.29721	±	0.0385457	1.01617	±	0.0564312	1.20371	±	0.0565249	0.0542822	±	0.120204	1.56337	±	0.230563	0.749233	±	0.0745458	0.95048
Alanine, DL- (3TMS)	1.24827	±	0.382816	1.9194	±	0.626884	2.31845	±	0.557626	1.21801	±	0.389135	1.36413	±	0.426372	2.43505	±	1.02586	1.46276	±	0.539076	1.10862	±	0.196294	1.82973	±	0.350768	1.83694	±	0.351768	1.8159	±	0.338467	1.64693	±	0.40383	1.66861	±	0.230642	0.787751	±	0.423268	2.5079	±	0.781889	0.457149	±	0.142503	0.942983
Asparagine, DL- (3TMS)	0.465135	±	0.209861	0.427143	±	0.0939998	1.36216	±	0.336894	1.06125	±	0.184776	1.96649	±	0.226128	1.01168	±	0.15948	1.04849	±	0.219707	0.596368	±	0.127909	1.00306	±	0.229063	0.738297	±	0.196333	1.68239	±	0.0599767	1.17355	±	0.462052	0.819494	±	0.142036	0.097823	±	0.335939	1.22943	±	0.268637	0.619859	±	0.0239776	0.930644
Asparagine, DL- (4TMS)	0.506036	±	0.152665	0.756562	±	0.146352	1.61572	±	0.316292	1.16124	±	0.18784	1.9624	±	0.228564	1.21877	±	0.0724984	1.20931	±	0.227779	0.569462	±	0.0926877	0.75941	±	0.11682	0.763799	±	0.206131	1.52908	±	0.377932	1.13901	±	0.614094	0.731028	±	0.041774	772.728	±	0.346453	1.04901	±	0.129566	ND	±	ND	ND
Aspartic acid, L- (3TMS)	0.740105	±	0.371865	0.719069	±	0.249744	1.52506	±	0.523966	1.96368	±	0.159061	1.85596	±	0.16229	1.63488	±	0.531304	1.08869	±	0.24467	0.748648	±	0.0900983	1.28812	±	0.0922848	1.45162	±	0.0905735	1.65218	±	0.0348974	1.37574	±	0.0596705	0.931632	±	0.0747189	0.0102459	±	0.140666	1.5716	±	0.248497	0.965799	±	0.0455323	0.959753
Benzoic acid (1TMS)	1.18414	±	0.189675	1.18923	±	0.154897	1.15711	±	0.253867	0.825576	±	0.0796632	1.24945	±	0.152783	1.05112	±	0.140064	0.747086	±	0.0895782	1.79171	±	0.347432	1.36129	±	0.156251	1.32232	±	0.143202	1.35485	±	0.0911941	1.0932	±	0.0777981	1.10295	±	0.0524702	144.47	±	0.0802504	1.33621	±	0.154302	ND	±	ND	ND
Butyric acid, 4-amino- (3TMS)	1.24858	±	0.240589	1.25875	±	0.190931	1.359	±	0.718	1.93735	±	0.272557	2.07943	±	0.873543	2.82315	±	1.19405	1.77451	±	0.461884	0.968822	±	0.0602108	2.4288	±	0.228648	2.6054	±	0.0758871	2.05148	±	0.0721536	1.62781	±	0.0431472	2.79661	±	0.173653	0.00518132	±	0.20937	2.18864	±	0.222587	0.658229	±	0.0791345	0.691234
Caffeic acid, cis- (3TMS)	1.30986	±	0.326343	1.28369	±	0.127763	1.01857	±	0.379071	1.10852	±	0.307124	0.81766	±	0.116959	1.05448	±	0.112594	0.991768	±	0.158512	1.47664	±	0.205501	1.3069	±	0.311427	1.14729	±	0.277595	0.808016	±	0.211189	1.40599	±	0.419143	1.02747	±	0.169596	14.4728	±	0.212241	1.24315	±	0.268268	ND	±	ND	ND
Caffeic acid, trans- (3TMS)	1.04509	±	0.132181	1.04628	±	0.0950538	1.0589	±	0.32346	1.22431	±	0.209139	1.09459	±	0.089637	1.18346	±	0.12892	1.06337	±	0.179963	1.50129	±	0.120851	1.40032	±	0.21785	1.22859	±	0.180795	0.852782	±	0.119122	1.21364	±	0.165135	1.01296	±	0.0719516	0.302068	±	0.0722289	1.22047	±	0.0804275	1.35281	±	0.493519	1.42191
Cellobiose, D- (1MEOX) (8TMS)	1.00873	±	0.246623	1.04125	±	0.0682938	1.44725	±	0.470144	1.85211	±	0.477304	2.041	±	0.67417	2.32614	±	0.570886	2.40887	±	0.336861	0.825156	±	0.165408	1.04099	±	0.328712	0.973877	±	0.0858803	0.8418	±	0.124109	0.464335	±	0.0530489	0.522193	±	0.038538	3.58254	±	0.0845882	0.971798	±	0.0642597	1.48822	±	0.426921	0.46232
Citric acid (4TMS)	8.94247	±	2.909	2.92395	±	0.601142	1.76021	±	0.422506	4.56957	±	2.45565	2.42683	±	0.574145	2.71197	±	1.33098	2.83057	±	0.646356	0.951047	±	0.0570446	3.48118	±	0.443474	1.36528	±	0.0456937	0.646578	±	0.0377783	1.6503	±	0.0910677	2.44758	±	0.0508614	0.342122	±	0.0985317	0.748571	±	0.0470863	0.746284	±	0.0585888	1.01505
Dehydroascorbic acid dimer (TMS)	3.63135	±	0.854458	3.38887	±	0.483831	2.91724	±	0.918488	3.40412	±	0.954639	2.58789	±	0.741338	3.88907	±	1.74024	3.9525	±	0.909848	0.920041	±	0.858727	0.605348	±	0.127364	0.237145	±	0.120788	0.332792	±	0.0688092	0.149353	±	0.0325869	1.07366	±	0.314413	0.30031	±	0.186321	0.781671	±	0.365036	0.759071	±	0.04911	0.669119
Dopamine (4TMS)	6.45474	±	2.96006	2.10212	±	0.401645	1.8087	±	0.246005	2.09955	±	0.177185	2.1859	±	0.832369	2.73237	±	0.476811	2.47268	±	0.732286	0.511735	±	0.290082	0.33702	±	0.192698	0.296612	±	0.51763	0.198703	±	0.310967	0.215538	±	0.182419	0.455741	±	0.556814	0.312847	±	0.754947	0.394189	±	0.262188	ND	±	ND	ND
Erythritol (4TMS)	ND	±	ND	ND	±	ND	ND	±	ND	ND	±	ND	ND	±	ND	ND	±	ND	ND	±	ND	0.874161	±	0.0575912	1.41198	±	0.168947	1.46277	±	0.139099	0.811005	±	0.04673	0.648559	±	0.033313	0.853614	±	0.0511593	303.683	±	0.186511	1.34758	±	0.227614	0.878219	±	0.0986007	0.912943
Fructose, D- (1MEOX) (5TMS)	1.03748	±	0.117941	1.0737	±	0.10785	1.05513	±	0.0369687	0.924832	±	0.0508861	0.917279	±	0.0803671	1.05678	±	0.0765464	1.04688	±	0.0457333	1.17381	±	0.122419	1.29984	±	0.114964	1.36632	±	0.0654628	1.12883	±	0.0439149	1.08992	±	0.0719304	1.21278	±	0.0528564	0.00247763	±	0.0794698	1.05357	±	0.0709998	1.10814	±	0.0450576	1.07184
Fructose-6-phosphate, D- (1MEOX) (6TMS)	0.659347	±	0.244931	0.379621	±	0.0805795	0.96579	±	0.170513	1.24498	±	0.134405	1.2174	±	0.0933969	1.0115	±	0.0883951	0.920659	±	0.186282	1.39991	±	0.129283	2.12171	±	0.143986	2.06517	±	0.129812	2.84753	±	0.123431	1.93171	±	0.125803	1.1529	±	0.0793593	16.6647	±	0.0798221	2.22851	±	0.12994	0.651834	±	0.0983433	0.657861
Fucose, DL- (1MEOX) (4TMS)	1.93661	±	0.367726	1.44496	±	0.043684	1.45027	±	0.103314	1.58982	±	0.120461	1.21828	±	0.0878128	2.06277	±	0.396633	1.4117	±	0.191985	1.05345	±	0.116341	1.17901	±	0.115594	1.25426	±	0.143245	0.944221	±	0.0639055	0.879066	±	0.0475057	1.14892	±	0.201371	2.22121	±	0.0304668	0.973515	±	0.0817113	ND	±	ND	ND
Fumaric acid (2TMS)	1.17293	±	0.268965	4.02229	±	0.699223	1.0099	±	0.434209	1.35028	±	0.175052	0.823199	±	0.0280756	1.94769	±	1.0348	0.943195	±	0.248147	0.50059	±	0.110217	0.953422	±	0.137399	1.17597	±	0.291367	0.834047	±	0.0574723	0.742754	±	0.033044	0.527334	±	0.0331918	0.0260482	±	0.415246	1.1487	±	0.62823	0.792333	±	0.0941442	0.847059
Galactinol (9TMS)	0.699567	±	0.110246	ND	±	ND	0.986226	±	0.152226	0.96629	±	0.0421992	1.48868	±	0.328009	1.45488	±	0.379739	1.26504	±	0.132347	2.19754	±	0.122068	1.8033	±	0.182588	1.66368	±	0.0636571	1.62179	±	0.186939	1.1639	±	0.0779888	1.61419	±	0.0687476	1.20017	±	0.00950097	1.38132	±	0.282352	0.655775	±	0.0978225	0.896062
Galactonic acid (6TMS)	1.01646	±	0.17819	0.777277	±	0.0114103	0.756392	±	0.0343339	1.26159	±	0.134271	2.33416	±	0.501892	2.49651	±	1.17812	0.950661	±	0.135238	1.94475	±	0.105173	3.15033	±	0.285645	1.76848	±	0.0546745	2.71032	±	0.118305	2.29189	±	0.170227	2.62274	±	0.125399	1.82196	±	0.0275587	2.21299	±	0.123221	0.965075	±	0.180576	1.34674
Gentiobiose (1MEOX) (8TMS)	1.58666	±	0.343816	0.441954	±	0.03419	0.941669	±	0.147233	1.19274	±	0.13942	1.41636	±	0.119744	1.3401	±	0.367666	2.07432	±	0.608667	1.79605	±	0.0623896	1.57647	±	0.270223	1.42426	±	0.147511	1.18587	±	0.203899	0.91267	±	0.065306	1.23492	±	0.0330388	1.55968	±	0.00790913	0.941078	±	0.22416	0.953902	±	0.166065	0.873451
Glucaric acid-1,4-lactone (4TMS)	2.22993	±	0.522131	1.44894	±	0.0947166	1.69504	±	0.213242	1.5097	±	0.0972531	1.32424	±	0.0757998	2.33419	±	0.568824	1.676	±	0.430727	1.11666	±	0.1119	1.03646	±	0.212833	1.1967	±	0.181656	0.767138	±	0.109545	0.686094	±	0.0589055	1.01073	±	0.0859974	0.176333	±	0.0278934	0.888945	±	0.119423	ND	±	ND	ND
Glucose, 1,6-anhydro, beta-D- (3TMS)	0.885668	±	0.114481	0.80615	±	0.0517204	0.962535	±	0.328352	1.05369	±	0.110412	0.918875	±	0.0415958	1.24223	±	0.203372	1.14419	±	0.234936	1.02651	±	0.14041	1.10064	±	0.146302	1.22587	±	0.176174	1.09884	±	0.104987	1.19633	±	0.245127	1.02592	±	0.0724934	0.140755	±	0.147872	0.872289	±	0.0443398	ND	±	ND	ND
Glucose, 2-amino-2-deoxy-, D- (1MEOX) (5TMS)	0.300419	±	0.111592	0.875421	±	0.363199	1.12176	±	0.0283192	1.4306	±	0.38371	1.15824	±	0.249935	0.906431	±	0.386383	0.814009	±	0.14792	1.19752	±	0.133159	1.10549	±	0.17778	1.09815	±	0.148799	1.08467	±	0.173487	1.0736	±	0.131771	0.831107	±	0.0310713	251.873	±	0.0527199	0.839223	±	0.11757	ND	±	ND	ND
Glucose, D- (1MEOX) (5TMS)	0.490479	±	0.218833	0.81235	±	0.121213	1.16954	±	0.152099	1.13149	±	0.309462	0.809565	±	0.190854	1.095	±	0.366266	1.33199	±	0.153096	2.26585	±	0.0816422	2.75831	±	0.238345	2.89262	±	0.0234716	2.30419	±	0.0443261	2.04691	±	0.147588	2.26047	±	0.0882067	0.00473211	±	0.0532269	2.09313	±	0.0694963	0.939859	±	0.0808508	0.8852
Glucose-6-phosphate (1MEOX) (6TMS)	0.845151	±	0.0166992	0.30102	±	0.0199674	0.807403	±	0.166551	0.92014	±	0.06271	0.988884	±	0.117425	0.794349	±	0.0650872	0.707922	±	0.158181	1.43801	±	0.149603	2.07285	±	0.113158	1.99624	±	0.170779	3.14121	±	0.158555	2.14283	±	0.113325	1.26747	±	0.0805843	2.3836	±	0.0749875	2.05823	±	0.122963	0.658528	±	0.102231	0.658889
Glucuronic acid, D- (1MEOX) (5TMS)	0.260826	±	0.186323	0.105602	±	0.00888402	0.727113	±	0.337733	1.30538	±	0.530727	1.78967	±	1.34372	1.92869	±	0.490242	2.04705	±	0.549586	2.94291	±	0.211604	3.92527	±	0.349483	2.23405	±	0.105122	4.48721	±	0.153661	0.857838	±	0.0709932	2.83498	±	0.184359	38.9897	±	0.00399331	1.85417	±	0.12413	ND	±	ND	ND
Glutamic acid, DL- (3TMS)	0.757669	±	0.157618	1.42469	±	0.429059	2.0344	±	0.699256	2.22581	±	0.478904	1.91876	±	0.250981	2.14861	±	0.53714	1.37631	±	0.220902	1.26094	±	0.0973571	2.04989	±	0.0825486	1.65756	±	0.0602965	1.48124	±	0.0392777	1.33521	±	0.150545	1.42483	±	0.0793241	0.0676787	±	0.0215793	1.85771	±	0.10585	0.798777	±	0.0524618	0.926885
Glutamine, DL- (4TMS)	1.71486	±	0.838217	2.06622	±	0.598684	1.94819	±	0.829323	1.37128	±	0.451566	1.86465	±	0.49523	2.95018	±	1.55095	1.45413	±	0.872187	0.213979	±	0.0505634	0.667284	±	0.565109	1.1836	±	1.42167	2.48984	±	2.42225	0.888731	±	0.535231	0.558629	±	0.312128	0.958084	±	0.725878	1.39312	±	1.56532	0.334448	±	0.111184	0.73597
Glutaric acid, 2-oxo- (1MEOX) (2TMS)	0.509058	±	0.215466	0.230003	±	0.0419449	0.788253	±	0.12822	1.18865	±	0.197709	0.9291	±	0.141891	0.866755	±	0.171871	0.841719	±	0.0253844	0.903202	±	0.110647	2.07718	±	0.314073	2.48119	±	0.226525	2.15389	±	0.156599	1.58248	±	0.103056	1.67715	±	0.100877	3.40087	±	0.154155	1.95706	±	0.122216	0.609879	±	0.0819538	0.593488
Glyceric acid, DL- (3TMS)	0.409089	±	0.0777606	1.48187	±	0.250439	1.17408	±	0.216891	0.637044	±	0.0903808	0.486594	±	0.0473492	1.57478	±	0.183764	1.02371	±	0.353776	1.21628	±	0.154522	1.49445	±	0.345922	1.97441	±	0.229059	0.979811	±	0.0536144	0.73101	±	0.0667128	0.754219	±	0.0573689	5.77538	±	0.193042	1.69449	±	0.267353	0.660078	±	0.114933	0.526837
Glycerol (3TMS)	0.636682	±	0.118828	0.652372	±	0.11058	0.703886	±	0.2112	0.465059	±	0.0532155	0.695008	±	0.145362	0.731789	±	0.0693828	0.456315	±	0.0233126	1.92068	±	0.169235	2.14228	±	0.0442217	1.91555	±	0.0983776	1.86848	±	0.140197	1.97376	±	0.115767	2.07879	±	0.159588	11.5263	±	0.115287	2.09577	±	0.189434	0.655238	±	0.216225	0.612542
Glycine (3TMS)	0.68157	±	0.0896756	4.29035	±	1.50301	1.38533	±	0.740041	1.0969	±	0.294033	0.946177	±	0.160094	1.94112	±	0.610707	0.84764	±	0.254967	0.964006	±	0.141336	1.98424	±	0.164283	1.35199	±	0.160629	2.59234	±	0.379659	1.33453	±	0.0667339	1.14874	±	0.112936	ND	±	0.869523	3.33038	±	0.926189	0.469701	±	0.0983243	0.86565
Glycolic acid (2TMS)	0.777929	±	0.129737	1.33599	±	0.0806674	1.03522	±	0.245287	0.934105	±	0.0656394	1.16893	±	0.140544	1.21797	±	0.0857326	0.824634	±	0.0435094	ND	±	ND	ND	±	ND	ND	±	ND	ND	±	ND	ND	±	ND	ND	±	ND	ND	±	ND	ND	±	ND	ND	±	ND	ND
Guanidine (3TMS)	1.87361	±	0.759821	1.38544	±	0.456147	3.2628	±	1.23874	128.945	±	127.153	2.7926	±	0.518768	2.99807	±	0.670703	1.32648	±	0.499602	ND	±	ND	11.4371	±	0.659669	1.76819	±	0.038986	2.64957	±	0.167219	1.19612	±	0.0453141	1.08628	±	0.026546	41.7911	±	0.0144206	1.25743	±	0.050772	ND	±	ND	ND
Homoserine, DL- (3TMS)	0.722312	±	0.13562	4.42141	±	1.71858	1.92059	±	0.514559	1.39786	±	0.0600947	1.30966	±	0.13319	2.45892	±	1.51214	1.14384	±	0.369264	1.01901	±	0.141043	2.10479	±	0.170913	1.5393	±	0.261972	1.93927	±	0.176949	1.29821	±	0.087651	0.909732	±	0.0688248	114.052	±	0.597226	2.65212	±	0.694686	0.591294	±	0.0773373	0.737302
Inositol, myo- (6TMS)	1.00922	±	0.14927	0.941208	±	0.108675	0.89883	±	0.0302721	0.852487	±	0.0655008	1.03611	±	0.0441392	0.950941	±	0.0576524	1.04759	±	0.0958398	1.33006	±	0.0925884	1.15141	±	0.116888	1.11897	±	0.0621617	0.973067	±	0.0311491	0.986093	±	0.0521792	1.1053	±	0.0569976	0.00040558	±	0.0133912	0.930667	±	0.0618008	1.10665	±	0.0341211	1.00065
Inositol-1-phosphate, myo- (7TMS)	0.672305	±	0.0387235	ND	±	ND	0.826398	±	0.111987	0.944951	±	0.0620764	0.934225	±	0.0861759	2.41603	±	0.899024	0.879697	±	0.225311	2.24866	±	0.15141	3.07852	±	0.405776	2.12985	±	0.0745133	4.0826	±	0.1837	2.08866	±	0.0797345	1.68454	±	0.114743	217.146	±	0.0521922	2.36631	±	0.157333	ND	±	ND	ND
Isocitric acid, DL- (4TMS)	0.551842	±	0.0630291	1.29684	±	0.559646	1.43913	±	0.226021	1.28245	±	0.192782	1.28997	±	0.207242	1.56923	±	0.58972	1.39754	±	0.511374	0.518192	±	0.105483	1.15234	±	0.302408	0.851406	±	0.244064	1.65905	±	0.395016	0.840522	±	0.0424499	0.634136	±	0.0481043	1.10448	±	0.293571	1.15675	±	0.421986	0.439857	±	0.0500739	0.710142
Isoleucine, L- (2TMS)	0.792977	±	0.0516337	1.27845	±	0.110207	1.89283	±	0.951678	1.06654	±	0.20233	1.15237	±	0.134975	2.059	±	0.644082	1.15396	±	0.263607	1.09152	±	0.0800447	1.38443	±	0.0594744	1.27762	±	0.0996108	1.47027	±	0.152443	0.85801	±	0.059392	0.996271	±	0.103345	0.279062	±	0.189634	1.77996	±	0.383811	0.769034	±	0.0897833	0.945584
Lysine, L- (4TMS)	1.17683	±	0.137223	1.48738	±	0.120352	2.37059	±	0.853465	1.44639	±	0.39833	1.10223	±	0.171345	1.76649	±	0.437078	1.09283	±	0.164719	1.09486	±	0.112345	1.21185	±	0.121779	1.02389	±	0.169189	1.8579	±	0.280069	1.23438	±	0.0842989	1.52489	±	0.264929	0.338606	±	0.0321475	2.01838	±	0.331957	0.625929	±	0.0784047	1.03673
Lyxose, D- (1MEOX) (4TMS) or/a Xylose, D- (1MEOX) (4TMS)	1.05469	±	0.335629	1.08605	±	0.100486	1.46638	±	0.328324	1.41289	±	0.161072	0.784467	±	0.153683	1.93776	±	0.550736	1.2894	±	0.208286	1.47497	±	0.0708756	1.81109	±	0.0980887	1.92407	±	0.0666124	1.18013	±	0.0604117	0.842762	±	0.0475963	1.56683	±	0.139916	22.283	±	0.0269932	1.43574	±	0.124349	ND	±	ND	ND
Maleic acid (2TMS)	2.46406	±	0.98609	5.26905	±	0.94258	1.74797	±	0.503542	1.46583	±	0.431816	1.09217	±	0.196387	4.18135	±	2.63399	1.94847	±	0.819102	0.772339	±	0.152295	1.24217	±	0.407583	0.928942	±	0.275745	0.421224	±	0.0413666	0.52749	±	0.0714084	0.624715	±	0.0492881	23.8001	±	0.388406	1.03386	±	0.423305	0.454682	±	0.0653519	0.766003
Malic acid, DL- (3TMS)	1.09625	±	0.137881	1.2627	±	0.0931784	0.896669	±	0.0748057	0.997238	±	0.0516842	0.966054	±	0.0466605	1.05773	±	0.0324097	0.961531	±	0.0630441	0.917698	±	0.0701463	1.19931	±	0.0579965	1.25351	±	0.0608088	0.829963	±	0.0561744	0.944635	±	0.0354151	0.975211	±	0.0461432	0.00218936	±	0.0672267	0.946522	±	0.091641	1.07263	±	0.0274758	1.03166
Maltose, D- (1MEOX) (8TMS)	1.00873	±	0.246623	1.04125	±	0.0682938	1.44725	±	0.470144	1.85211	±	0.477304	2.041	±	0.67417	2.32614	±	0.570886	2.40887	±	0.336861	1.34751	±	0.14159	1.52073	±	0.116486	1.36312	±	0.0596865	1.80421	±	0.0648091	1.17193	±	0.100628	1.70805	±	0.178177	6.75972	±	0.0712464	1.34906	±	0.0871349	0.830937	±	0.174449	0.568237
Methionine, DL- (2TMS)	0.91837	±	0.278977	1.68005	±	0.090025	2.08823	±	0.720723	1.37708	±	0.196324	3.61488	±	1.17454	2.45108	±	0.451348	1.18829	±	0.198311	0.84334	±	0.191251	1.26245	±	0.160386	1.41816	±	0.117801	2.18737	±	0.112822	1.78679	±	0.125247	0.9003	±	0.165479	2.41209	±	0.272781	2.52638	±	0.293042	1.50681	±	0.286087	0.752066
Nicotinic acid (1TMS)	0.681707	±	0.211474	0.710852	±	0.188516	0.824118	±	0.225179	0.705998	±	0.190486	1.0193	±	0.193475	0.993752	±	0.186758	0.847504	±	0.13142	1.00585	±	0.161631	1.24276	±	0.229591	1.10259	±	0.166105	1.53333	±	0.0808311	1.24889	±	0.141499	1.16587	±	0.109613	1.27619	±	0.0942361	1.4897	±	0.100836	0.678496	±	0.147426	0.763826
Ornithine, DL- (3TMS)	1.54394	±	0.639333	1.64691	±	0.450571	1.41919	±	0.429513	1.54109	±	0.233582	0.995332	±	0.12385	1.98834	±	1.11333	1.19558	±	0.408081	0.456735	±	0.1293	0.916289	±	0.243137	0.991173	±	0.509355	1.08982	±	0.343931	0.737927	±	0.104991	0.755416	±	0.119674	4.08445	±	0.11736	1.20492	±	0.661699	ND	±	ND	ND
Ornithine, DL- (4TMS)	1.1383	±	0.464574	1.40274	±	0.200151	0.950182	±	0.251515	1.6768	±	0.93633	0.739314	±	0.104965	1.03442	±	0.430157	0.492373	±	0.102606	0.582602	±	0.164806	0.786667	±	0.13171	1.06608	±	0.392778	1.5126	±	0.587586	0.985877	±	0.188589	2.2399	±	1.45325	3.46909	±	0.429823	1.59986	±	0.759511	ND	±	ND	ND
Phenylalanine, DL- (2TMS)	0.744318	±	0.0435108	1.20548	±	0.19677	1.17114	±	0.456445	1.19298	±	0.263004	1.31918	±	0.0891554	1.86759	±	0.467246	0.891883	±	0.0743071	1.00002	±	0.180907	1.32807	±	0.0830863	1.21752	±	0.129522	1.4917	±	0.238079	1.07728	±	0.0748079	0.978877	±	0.0881133	5.7597	±	0.0822337	1.91068	±	0.280644	0.561994	±	0.0805506	0.689815
Phosphoric acid (3TMS)	0.476415	±	0.234841	0.0303797	±	0.0066318	0.409012	±	0.221221	0.858509	±	0.0820372	1.14195	±	0.0454141	0.681167	±	0.240311	0.614367	±	0.288964	0.912145	±	0.147112	1.56582	±	0.171051	1.39109	±	0.146867	2.32176	±	0.105541	1.83689	±	0.0585926	0.994731	±	0.16317	0.0318514	±	0.0702344	1.45847	±	0.27034	1.03323	±	0.0347342	0.747155
Phosphoric acid (3TMS)	0.536364	±	0.27271	0.03099	±	0.00704264	0.405865	±	0.232079	0.900251	±	0.138036	1.23846	±	0.0910456	0.70743	±	0.310872	0.631454	±	0.371385	0.921727	±	0.138662	1.50546	±	0.174601	1.34445	±	0.13507	2.4511	±	0.14944	1.79218	±	0.0556399	0.976071	±	0.153093	0.117062	±	0.0709303	1.50998	±	0.287022	1.03982	±	0.0336061	0.683873
Proline, 4-hydroxy-, DL-, trans- (3TMS)	0.987689	±	0.05042	1.68439	±	0.337658	1.50556	±	0.198974	1.48407	±	0.205442	2.17711	±	0.120634	1.72086	±	0.196644	1.521	±	0.274421	1.14085	±	0.031561	1.53154	±	0.101808	1.49783	±	0.049058	1.79551	±	0.106338	1.46859	±	0.164858	1.09564	±	0.0913946	131.159	±	0.0948372	1.77589	±	0.108852	0.791358	±	0.0759839	1.3465
Proline, L- (2TMS)	0.576383	±	0.111204	1.49436	±	0.308552	1.36273	±	0.535017	0.966453	±	0.113364	2.28485	±	0.402995	1.92226	±	0.48214	4.36159	±	3.13436	1.00615	±	0.0503784	1.93681	±	0.146992	1.48434	±	0.102263	1.64458	±	0.206533	1.02475	±	0.157372	0.943844	±	0.0590413	0.0426772	±	0.495743	2.35215	±	0.609584	0.855873	±	0.0848152	1.08924
Psicose, D- (1MEOX) (5TMS)	0.996975	±	0.304759	0.969852	±	0.0393533	0.752842	±	0.112612	0.729696	±	0.0538016	0.720753	±	0.040136	0.840583	±	0.172095	0.641968	±	0.0809726	0.890531	±	0.0659275	1.20793	±	0.0797758	1.17452	±	0.13189	0.916685	±	0.0632588	0.716763	±	0.0415657	1.02701	±	0.0515803	1.13836	±	0.025496	0.973798	±	0.119129	ND	±	ND	ND
Putrescine (4TMS)	1.93808	±	0.268964	2.81691	±	0.387692	4.25806	±	1.70306	1.94869	±	0.356969	2.13304	±	0.0791448	3.12194	±	0.535932	2.5622	±	0.399242	1.16207	±	0.0703795	1.11855	±	0.0874106	1.15944	±	0.0501633	2.08985	±	0.269062	1.61237	±	0.32275	1.97925	±	0.353894	248.548	±	0.141159	1.6319	±	0.127399	ND	±	ND	ND
Pyroglutamic acid, DL- (2TMS)	0.857236	±	0.183319	1.48522	±	0.384347	1.73459	±	0.577896	1.70749	±	0.379079	1.70758	±	0.182865	2.0001	±	0.706603	1.14397	±	0.367078	0.717121	±	0.0745524	1.27495	±	0.0715229	1.13203	±	0.183077	1.46314	±	0.198747	1.04993	±	0.0395209	0.936078	±	0.0240374	0.0126781	±	0.181373	1.26053	±	0.266356	0.559095	±	0.0683278	0.778669
Pyruvic acid (1MEOX) (1TMS)	0.484477	±	0.15388	0.418446	±	0.092417	0.832088	±	0.0911134	0.828759	±	0.114365	1.07899	±	0.236532	0.785745	±	0.118809	1.12485	±	0.188102	0.785257	±	0.138191	1.57298	±	0.242583	1.471	±	0.233838	1.77276	±	0.219842	1.16833	±	0.137232	1.92094	±	0.142279	0.181154	±	0.334743	2.36686	±	0.346999	1.06239	±	0.117026	1.05835
Quinic acid, 3-caffeoyl-, cis- (6TMS)	1.17048	±	0.536601	1.04214	±	0.261868	1.68777	±	0.49789	2.22698	±	0.467924	2.13817	±	0.654514	1.62703	±	0.285193	2.42691	±	0.202079	3.88889	±	0.102983	8.24554	±	0.548622	3.90551	±	0.148134	4.14859	±	0.175601	2.16272	±	0.0337265	4.32611	±	0.0689645	7.51187	±	0.0324035	2.50182	±	0.0209779	0.774835	±	0.151063	1.02898
Quinic acid, 3-caffeoyl-, trans- (6TMS)	1.88914	±	1.40076	0.677932	±	0.151516	1.64026	±	0.475394	3.90081	±	1.83771	3.12288	±	1.39761	1.85342	±	0.468887	3.06587	±	0.375664	3.29117	±	0.115435	6.00063	±	0.336353	2.90212	±	0.0640897	2.89699	±	0.102529	1.84948	±	0.074941	3.73716	±	0.183674	7.09195	±	0.0179844	2.21742	±	0.0673851	0.674058	±	0.0588275	0.927705
Quinic acid, D(-)- (5TMS)	0.59234	±	0.201824	0.433053	±	0.0346403	0.717671	±	0.343427	1.07456	±	0.158332	1.15093	±	0.312921	1.6753	±	0.190385	1.60486	±	0.0680223	2.14549	±	0.138398	2.14247	±	0.170601	1.9454	±	0.0872877	2.14081	±	0.0494708	1.24489	±	0.0953754	2.32932	±	0.0951912	0.0587991	±	0.00641124	1.44963	±	0.0658428	0.825687	±	0.0755373	0.766137
Rhamnose, DL- (1MEOX) (4TMS)	1.71918	±	0.306318	1.2593	±	0.114013	1.79619	±	0.221887	1.58261	±	0.147991	1.58237	±	0.0394363	2.28342	±	0.460342	1.70221	±	0.396657	1.15531	±	0.0648676	1.29216	±	0.134689	1.05303	±	0.0773439	1.07148	±	0.127995	0.903109	±	0.0530183	1.21249	±	0.0570065	1.48258	±	0.0231105	1.01966	±	0.0580835	0.858208	±	0.11046	0.853133
Saccharic acid (6TMS)	0.293048	±	0.0376799	0.243555	±	0.0356653	1.16456	±	0.204558	1.36529	±	0.374807	2.15162	±	0.517858	1.77237	±	0.266161	0.945614	±	0.111733	0.939875	±	0.361381	0.680472	±	0.195279	0.92844	±	0.10746	1.24548	±	0.285628	0.845279	±	0.145231	0.435409	±	0.0239407	7.64525	±	0.201636	2.16553	±	0.941381	1.22375	±	0.0618945	0.549312
Serine, DL- (3TMS)	0.403178	±	0.049266	1.21777	±	0.255635	2.0029	±	1.10692	1.18922	±	0.361527	2.12173	±	0.725873	1.60465	±	0.290065	1.13187	±	0.177601	1.20056	±	0.0826579	1.60477	±	0.0835571	1.35054	±	0.0793058	2.02638	±	0.131674	1.69445	±	0.229648	1.70036	±	0.126558	0.018365	±	0.108292	2.57613	±	0.265213	0.709531	±	0.0505332	0.882948
Serine, O-acetyl-, DL- (2TMS)	0.922848	±	0.0756768	2.36024	±	0.874523	2.5261	±	0.708162	2.77873	±	0.59755	1.31762	±	0.27135	2.30397	±	1.0189	1.20467	±	0.0675239	1.46168	±	0.15793	2.95072	±	0.0835425	2.15226	±	0.175765	2.46595	±	0.0713226	1.93487	±	0.0353118	2.29587	±	0.0593683	0.810032	±	0.0759202	3.79845	±	0.355475	ND	±	ND	ND
Squalene, all-trans-	2.34877	±	0.457812	2.75863	±	0.644015	2.31242	±	0.497231	2.42465	±	0.83391	3.37804	±	0.234308	2.79165	±	0.447338	1.95297	±	0.545814	1.0014	±	0.11467	1.11895	±	0.0710979	1.19151	±	0.13001	1.18971	±	0.0981047	1.07115	±	0.131047	0.929314	±	0.059447	27.3754	±	0.230107	7.89985	±	6.33529	ND	±	ND	ND
Succinic acid (2TMS)	1.1995	±	0.223691	2.57001	±	0.380998	1.19455	±	0.491429	1.36521	±	0.293928	1.25053	±	0.0940791	2.72118	±	0.666285	1.46554	±	0.30325	1.38984	±	0.107336	2.32107	±	0.440235	1.7433	±	0.067139	1.24602	±	0.127363	1.0564	±	0.0780956	1.51962	±	0.108107	134.61	±	0.0639294	1.45118	±	0.0662659	0.809555	±	0.0744597	0.718241
Sucrose, D- (8TMS)	0.752339	±	0.0843756	0.909378	±	0.122283	0.920588	±	0.087626	0.816464	±	0.0332867	0.921204	±	0.0296104	0.9614	±	0.0541016	0.85124	±	0.0240566	1.21827	±	0.0200066	1.17281	±	0.0460994	1.31293	±	0.0445458	1.11675	±	0.0516441	1.03475	±	0.0679674	1.11073	±	0.0695814	0.159147	±	0.0818919	1.08199	±	0.0998655	1.08052	±	0.048697	1.04353
Threonine, DL- (3TMS)	0.806864	±	0.0973336	1.20939	±	0.129575	1.85783	±	0.638664	1.177	±	0.203417	1.08952	±	0.11966	1.54627	±	0.272869	0.911494	±	0.277584	0.728724	±	0.0490248	1.1284	±	0.112211	1.27409	±	0.149776	0.956499	±	0.116461	0.726636	±	0.0477794	0.680713	±	0.0178028	0.0154484	±	0.0897365	1.33475	±	0.273643	0.663095	±	0.0561143	0.806153
Trehalose, alpha,alpha'-, D- (8TMS)	1.73812	±	0.371559	1.40892	±	0.114932	1.46844	±	0.088134	1.21207	±	0.0657798	1.06497	±	0.140162	1.49232	±	0.252138	1.23913	±	0.0699699	1.178	±	0.0657668	1.64371	±	0.0677351	1.50821	±	0.0730212	1.57751	±	0.0477055	1.10753	±	0.0756804	1.53397	±	0.147331	3.59998	±	0.0681467	1.39881	±	0.0857837	0.898847	±	0.368353	0.536826
Tryptophan, L- (3TMS)	0.662251	±	0.181659	0.799058	±	0.248378	4.33799	±	2.29439	1.09909	±	0.262759	0.981392	±	0.334802	1.22068	±	0.272821	0.952239	±	0.173104	0.451449	±	0.0857536	1.31001	±	0.251165	0.688704	±	0.0727687	1.86565	±	0.306797	0.879306	±	0.0477893	0.84014	±	0.0797144	13.7362	±	0.163392	1.91859	±	0.599605	0.604325	±	0.135022	0.563019
Tyramine (3TMS)	0.619469	±	0.0537231	0.88699	±	0.0646057	0.939244	±	0.0761022	0.939843	±	0.133065	1.69234	±	0.206278	1.58252	±	0.34038	1.14887	±	0.20922	0.925507	±	0.0321323	1.18715	±	0.0843689	0.886019	±	0.146274	1.80439	±	0.223373	0.865361	±	0.122127	1.37768	±	0.104282	0.193539	±	0.122678	1.1554	±	0.0908003	1.31842	±	0.256381	1.45749
Tyrosine, DL- (3TMS)	ND	±	ND	ND	±	ND	ND	±	ND	ND	±	ND	ND	±	ND	ND	±	ND	ND	±	ND	0.982076	±	0.169907	1.14699	±	0.128453	1.22191	±	0.140585	1.37165	±	0.232688	0.937395	±	0.096456	1.18758	±	0.235739	0.153661	±	0.150557	1.51718	±	0.253763	0.6459	±	0.0879034	0.757184
Uracil (2TMS)	0.859543	±	0.220845	0.827948	±	0.165622	0.895622	±	0.215579	0.696255	±	0.200545	0.79259	±	0.218181	0.846878	±	0.152909	0.615021	±	0.1509	0.961287	±	0.187653	1.16638	±	0.288608	1.15094	±	0.257862	1.17865	±	0.210849	1.08544	±	0.223308	1.22687	±	0.186168	10.8083	±	0.213598	1.33151	±	0.277752	0.674398	±	0.0469342	0.485893
Urea (2TMS)	1.69962	±	0.321549	2.31612	±	0.711628	2.16037	±	0.614066	1.49124	±	0.286837	2.83837	±	0.623331	4.56281	±	0.410027	0.875915	±	0.0652823	1.91988	±	0.172979	1.67295	±	0.0565609	1.38242	±	0.0377101	2.02269	±	0.236786	1.52182	±	0.0923822	1.61971	±	0.26534	12.0838	±	0.0836754	2.17004	±	0.281866	0.680858	±	0.123303	0.543709
Valine, DL- (2TMS)	0.608178	±	0.0764388	1.15045	±	0.159129	1.28346	±	0.674822	0.934057	±	0.202838	1.05393	±	0.123001	1.62016	±	0.429268	0.975502	±	0.18115	0.926948	±	0.0699499	1.17622	±	0.044953	0.938387	±	0.0805427	1.45262	±	0.102917	0.83429	±	0.0923824	0.869859	±	0.135356	ND	±	0.234202	1.70814	±	0.337884	0.806514	±	0.104166	1.1805
[truncated: 170 more columns]
