# Supplementary material for: Identification and characterization of metabolite quantitative trait loci in tomato leaves and comparison with those reported for fruits and seeds
Source: Metabolomics. 2019 Mar 15;15(4):46. doi: 10.1007/s11306-019-1503-8 (PMC6420416; doi:10.1007/s11306-019-1503-8)
Supplement: Supplementary file 13 — Supplementary material 13 (XLSX 47 KB) [file 11306_2019_1503_MOESM13_ESM.xlsx]

## Sheet: Genomic regions and mQTLs
Supplementary table 9. Summary of the genomic regions retreived by the corresponding markers, leaf metabolite QTLs identified for different ILs and comparison with QTLs reported at the same chromosomal loci for fruits (Schauer et al., 2006) and seeds (Toubiana et al., 2012).
			Leaf mQTL		Fruit mQTL		Seed mQTL
BIN Flanking markers		IL	Traits	Effect	Traits	Effect	Trait	Effect
top marker	end marker
SGN-M185	SGN-M109	1-1-2	phosphate	decrease	ɒ-tocopherol	decrease	glycolate	increase
		1-1-2	asparagine	decrease	aspartate	decrease	salicylate	decrease
		1-1-2			erythritol	decrease	glycine	decrease
		1-1-2			malate	increase	nicotinate	decrease
		1-1-2			oxoproline-5	decrease	fructose	increase
		1-1-2					glucose	increase
		1-1-2					NA glucose	increase
SGN-M353	SGN-M194	2-1-1	trehalose	increase	aspartate	decrease	nonanoate	decrease
		2-1-1			erythritol	decrease	NA sugar	increase
		2-1-1			GABA	decrease
		2-1-1			malate	increase
		2-1-1			mannitol	decrease
		2-1-1			phenylalanine	decrease
		2-1-1			phosphate	decrease
		2-1-1			quinate	decrease
		2-1-1			saccharate	increase
		2-1-1			sorbitol	decrease
		2-1-1			t-4-HO-proline	decrease
SGN-M353	SGN-M110	2-1	threonine	decrease	aspartate	increase	arginine	increase
		2-1			citrate	decrease	threonine	increase
		2-1			dehydroascorbate	decrease	tyrosine	increase
		2-1			FA16_0	increase	galactinol	increase
		2-1			FA18_0	increase	nonanoate	decrease
		2-1			fructose	decrease	octadecanoate	decrease
		2-1			galactose	decrease	phophate	increase
		2-1			gluconate	increase	myo-inositol	increase
		2-1			glucose	decrease	raffinose	increase
		2-1			glutamate	increase
		2-1			glycerol-3-P	increase
		2-1			isocitrate	decrease
		2-1			mannitol	increase
		2-1			mannose	decrease
		2-1			phosphate	increase
		2-1			quinate	decrease
		2-1			S-me-cysteine	increase
		2-1			sorbitol	increase
		2-1			tyrosine	increase
SGN-M110	SGN-M2996	2-2	succinate	increase	alanine	decrease	Fumarate	increase
		2-2	glucose	increase	aspartate	decrease	octadecanoate	decrease
		2-2			β-Alanine	decrease	raffinose	increase
		2-2			citrate	decrease	NA sugar	increase
		2-2			erythritol	decrease
		2-2			FA16	increase
		2-2			FA18	increase
		2-2			GABA	decrease
		2-2			glycine	decrease
		2-2			homoserine	decrease
		2-2			L-ascorbate	decrease
		2-2			leucine	decrease
		2-2			mannitol	decrease
		2-2			methionine	decrease
		2-2			phenylalanine	decrease
		2-2			phosphate	decrease
		2-2			tyrosine	decrease
		2-2			valine	decrease
SGN-M457	SGN-M3009	2-4	threonine	decrease	arabinose	increase	arginine	increase
		2-4			aspartate	increase	ornithine	increase
		2-4			β-Alanine	increase	urea	decrease
		2-4			erythritol	decrease	galactinol	decrease
		2-4			FA18_0	increase	glycerol -3P	increase
		2-4			GABA	increase	glycerate	increase
		2-4			gluconate	decrease	myo-inositol	increase
		2-4			glycerate	increase	sucrose	decrease
		2-4			homoserine	increase
		2-4			isoleucine	increase
		2-4			isomaltose	decrease
		2-4			leucine	increase
		2-4			maltose	increase
		2-4			mannitol	decrease
		2-4			melezitose	increase
		2-4			methionine	increase
		2-4			phenylalanine	increase
		2-4			putrescine	decrease
		2-4			rhamnose	decrease
		2-4			ribose	decrease
		2-4			sucrose	increase
		2-4			threonate	increase
		2-4			tryptophan	decrease
SGN-M581	SGN-M46	2-5	galactinol	increase	alanine	decrease	fumarate	increase
		2-5	glucose	increase	asparagine	decrease	glycine	decrease
		2-5	glycerol	increase	aspartate	increase	isoleucine	decrease
		2-5	rhamnose	increase	β-Alanine	decrease	proline	decrease
		2-5	threonine	decrease	fructose-6-P	decrease	serine	decrease
		2-5			galactose	decrease	valine	decrease
		2-5			gluconate	decrease	urea	decrease
		2-5			glutamate	increase	nonanoate	decrease
		2-5			glycine	decrease	sucrose	increase
		2-5			homoserine	decrease
		2-5			isocitrate	increase
		2-5			mannitol	decrease
		2-5			mannose	decrease
		2-5			proline	increase
		2-5			rhamnose	decrease
		2-5			S-me-cysteine	decrease
		2-5			serine	decrease
		2-5			sucrose	increase
		2-5			threonine	decrease
		2-5			tryptophan	decrease
		2-5			tyrosine	decrease
		2-5			valine	decrease
SGN-M368	SGN-M100	2-6	serine	decrease	aspartate	increase	urea	decrease
		2-6	erythritol	decrease	citramalate	decrease	octa-decanoate	increase
		2-6			galactose	decrease	lactone-galatonate	decrease
		2-6			galacturonate	decrease	myo-inositol	decrease
		2-6			gluconate	decrease
		2-6			malate	increase
		2-6			maltose	decrease
		2-6			mannitol	decrease
		2-6			mannose	decrease
		2-6			putrescine	decrease
		2-6			rhamnose	decrease
		2-6			threonate	decrease
		2-6			trehalose	decrease
SGN-M3220	SGN-M100	2-6-5	trehalose	increase	alanine	increase	4-OH-benzoate	decrease
		2-6-5			citramalate	increase	glycolate	increase
		2-6-5			erythritol	increase	salicylate	decrease
		2-6-5			galacturonate	increase	alanine	decrease
		2-6-5			isocitrate	decrease	isoleucine	decrease
		2-6-5			leucine	increase	phenylalanine	decrease
		2-6-5			maltitol	increase	proline	decrease
		2-6-5			mannitol	decrease	serine	decrease
		2-6-5			putrescine	decrease	threonine	decrease
		2-6-5			rhamnose	decrease	tyrosine	decrease
		2-6-5					valine	decrease
		2-6-5					nicotinate	decrease
		2-6-5					nonanoate	decrease
		2-6-5					glycerol -3P	decrease
		2-6-5					myo-inositol	decrease
		2-6-5					fructose	increase
		2-6-5					glucose	increase
		2-6-5					isomaltose	increase
		2-6-5					sucrose	increase
		2-6-5					NA sugar	increase
SGN-M181	SGN-M273	3-1	asparagine	decrease	leucine	decrease
		3-1	phenylalanine	decrease	methionine	decrease
		3-1	serine	decrease
		3-1	threonine	decrease
		3-1	glycine	decrease
		3-1	myo-inositol	increase
SGN-M226	SGN-M537	3-2	saccharate	decrease	arginine	increase	aspartate	increase
		3-2	phosphate	decrease	aspartate	increase	GABA	increase
		3-2			erythritol	decrease	galactinol	increase
		3-2			galacturonate	decrease	octadecanoate	increase
		3-2			glutamate	increase	myo-inositol	increase
		3-2			glycerol-3-P	increase
		3-2			glycine	increase
		3-2			isoleucine	increase
		3-2			leucine	increase
		3-2			lysine	increase
		3-2			maleate	increase
		3-2			melezitose	increase
		3-2			methionine	increase
		3-2			oxoproline-5	increase
		3-2			saccharate	decrease
		3-2			sorbitol	increase
		3-2			t-4-HO-proline	increase
		3-2			valine	increase
SGN-M482	SGN-M594	3-4	GABA	decrease	alanine	increase
		3-4	β-Alanine	decrease	arginine	increase
		3-4			aspartate	increase
		3-4			β-Alanine	increase
		3-4			FA18_0	increase
		3-4			fructose	decrease
		3-4			GABA	increase
		3-4			galacturonate	decrease
		3-4			glucose	decrease
		3-4			glutamate	increase
		3-4			glutamine	increase
		3-4			glycerate-3-P	increase
		3-4			glycerol-3-P	increase
		3-4			glycine	increase
		3-4			homoserine	increase
		3-4			inositol-1-P	increase
		3-4			leucine	increase
		3-4			malate	decrease
		3-4			mannitol	increase
		3-4			melezitose	increase
		3-4			methionine	increase
		3-4			oxoproline-5	increase
		3-4			phosphate	increase
		3-4			S-me-cysteine	increase
		3-4			t-4-HO-proline	increase
		3-4			trehalose	decrease
		3-4			valine	increase
SGN-M531	SGN-M133	3-5	glycine	decrease	aspartate	increase	arginine	decrease
		3-5			β-Alanine	decrease	proline	decrease
		3-5			citramalate	increase	threonine	decrease
		3-5			dehydroascorbate	increase	tyrosine	decrease
		3-5			gluconate	decrease	urea	decrease
		3-5			glutamate	increase	octadecanoate	increase
		3-5			glycerol	decrease	lactone-galatonate	decrease
		3-5			serine	decrease	myo-inositol	decrease
		3-5			sorbitol	increase
		3-5			t-4-HO-proline	increase
		3-5			tyrosine	decrease
		3-5			valine	decrease
SGN-M3049	SGN-M3049	4-1-1	trehalose	increase	fumarate	increase	salicylate	decrease
		4-1-1	lactate	decrease	GABA	decrease	erythritol	decrease
		4-1-1			galactose	decrease	fructose	increase
		4-1-1			L-ascorbate	increase	glucose	increase
		4-1-1			quinate	decrease	isomaltose	increase
		4-1-1					sucrose	increase
		4-1-1					NA sugar	increase
SGN-M3049	SGN-M169	4-1	glucose	decrease	alanine	increase	serine	decrease
		4-1	trehalose	increase	arginine	increase	urea	decrease
		4-1			β-Alanine	increase	galactinol	increase
		4-1			citramalate	decrease	phosphate	increase
		4-1			dehydroascorbate	decrease	maltotriose	decrease
		4-1			fumarate	increase	sucrose	decrease
		4-1			galacturonate	decrease
		4-1			glycerate	decrease
		4-1			glycerol-3-P	increase
		4-1			glycine	increase
		4-1			homoserine	increase
		4-1			inositol-1-P	increase
		4-1			isoleucine	increase
		4-1			leucine	increase
		4-1			lysine	increase
		4-1			maltose	decrease
		4-1			methionine	increase
		4-1			quinate	decrease
		4-1			S-me-cysteine	increase
		4-1			serine	increase
		4-1			threonate	decrease
		4-1			valine	increase
SGN-M147	SGN-M370	4-2	glycerol	increase	β-Alanine	decrease	malate	decrease
		4-2	fructose	increase	GABA	decrease	salicylate	decrease
		4-2	trehalose	increase	galactose	decrease	glycine	decrease
		4-2			galacturonate	increase	nicotinate	decrease
		4-2			homoserine	increase	galactinol	increase
		4-2			isomaltose	increase	fructose	increase
		4-2			mannose	decrease	glucose	increase
		4-2			methionine	increase	isomaltose	increase
		4-2			phenylalanine	decrease	NA sugar	increase
		4-2			S-me-cysteine	increase
		4-2			sorbitol	decrease
SGN-M169	SGN-M370	4-3-2	tyramine	decrease	dehydroascorbate	decrease	Fumarate	increase
		4-3-2			galactose	decrease	proline	decrease
		4-3-2			galacturonate	increase	galactinol	increase
		4-3-2			glycerol	increase	sucrose	decrease
		4-3-2			mannose	decrease
		4-3-2			ribose	decrease
SGN-M169	SGN-M115	4-3	threonine	decrease	alanine	decrease	citrate	decrease
		4-3			galacturonate	increase	Fumarate	increase
		4-3			glycerol	increase	malate	decrease
		4-3			glycine	decrease	alanine	decrease
		4-3			putrescine	increase	asparagine	increase
		4-3			sorbitol	decrease	glutamate	decrease
		4-3			threonate	decrease	glycine	decrease
		4-3			trehalose	increase	isoleucine	decrease
		4-3					proline	decrease
		4-3					serine	decrease
		4-3					threonine	decrease
		4-3					tyrosine	decrease
		4-3					valine	decrease
		4-3					uracil	decrease
		4-3					urea	decrease
		4-3					galactinol	increase
		4-3					octa-decanoate	increase
		4-3					sucrose	decrease
SGN-M410	SGN-M149	4-4	threonine	decrease	aconitate	increase	fumarate	increase
		4-4			asparagine	increase	isoleucine	increase
		4-4			aspartate	increase	proline	increase
		4-4			β-Alanine	increase	valine	increase
		4-4			citrate	increase	myo-inositol	increase
		4-4			dehydroascorbate	decrease	raffinose	decrease
		4-4			FA16_0	increase
		4-4			FA18_0	increase
		4-4			fructose	increase
		4-4			fructose-6-P	increase
		4-4			fucose	increase
		4-4			GABA	increase
		4-4			gluconate	increase
		4-4			glucose	increase
		4-4			glucose-6-P	increase
		4-4			glutamate	increase
		4-4			glutamine	increase
		4-4			glycerate	decrease
		4-4			glycerol-3-P	increase
		4-4			inositol-1-P	increase
		4-4			isocitrate	increase
		4-4			isoleucine	increase
		4-4			leucine	increase
		4-4			lysine	increase
		4-4			melezitose	increase
		4-4			methionine	increase
		4-4			phosphate	increase
		4-4			proline	increase
		4-4			sucrose	increase
		4-4			threonate	decrease
		4-4			trehalose	decrease
SGN-M192	SGN-M245	5-1	asparagine	decrease	ɒ-tocopherol	decrease	nonanoate	increase
		5-1	2-oxoglutarate	decrease	arginine	decrease	maltose	decrease
		5-1	threonine	decrease	citramalate	increase	maltotriose	decrease
		5-1			erythritol	increase	melezitose	increase
		5-1			fructose	increase	raffinose	increase
		5-1			glutamine	decrease
		5-1			glycerate	increase
		5-1			isoleucine	decrease
		5-1			malate	decrease
		5-1			putrescine	increase
		5-1			serine	decrease
		5-1			valine	decrease
SGN-M60	SGN-M3080	5-2	GABA	decrease	arginine	increase	fumarate	increase
		5-2	2-oxoglutarate	decrease	asparagine	increase	maltose	decrease
		5-2			β-Alanine	increase	raffinose	decrease
		5-2			citrate	increase
		5-2			FA16_0	increase
		5-2			FA18_0	increase
		5-2			fructose	increase
		5-2			fructose-6-P	decrease
		5-2			GABA	increase
		5-2			glucose	increase
		5-2			glycerol-3-P	decrease
		5-2			glycine	increase
		5-2			isoleucine	increase
		5-2			leucine	increase
		5-2			lysine	increase
		5-2			malate	increase
		5-2			phenylalanine	increase
		5-2			saccharate	increase
		5-2			serine	increase
		5-2			shikimate	increase
		5-2			t-4-HO-proline	increase
		5-2			threonate	decrease
		5-2			threonine	increase
		5-2			tyrosine	increase
		5-2			valine	increase
SGN-M158	SGN-M83	5-3	aspartate	decrease	aconitate	increase	fumarate	increase
		5-3	glycine	decrease	arginine	increase	malate	increase
		5-3			aspartate	increase	uracil	decrease
		5-3			β-Alanine	increase	urea	decrease
		5-3			citrate	increase
		5-3			FA16_0	increase
		5-3			FA18_0	increase
		5-3			fructose	increase
		5-3			GABA	increase
		5-3			galactose	increase
		5-3			glycerate	decrease
		5-3			glycerol-3-P	increase
		5-3			glycine	increase
		5-3			inositol-1-P	increase
		5-3			isocitrate	increase
		5-3			isoleucine	increase
		5-3			isomaltose	increase
		5-3			maltose	increase
		5-3			melezitose	increase
		5-3			methionine	increase
		5-3			oxoproline-5	increase
		5-3			phenylalanine	increase
		5-3			phosphate	increase
		5-3			serine	increase
		5-3			shikimate	increase
		5-3			t-4-HO-proline	increase
		5-3			threonate	decrease
		5-3			threonine	increase
		5-3			tyrosine	increase
SGN-M38	SGN-M3237	5-4	GABA	decrease	alanine	decrease	glycolate	increase
		5-4			citrate	increase	salicylate	decrease
		5-4			dehydroascorbate	increase	phenylalanine	increase
		5-4			FA16_0	increase	nicotinate	increase
		5-4			FA18_0	increase	fructose	increase
		5-4			fructose	increase	glucose	increase
		5-4			GABA	increase	isomaltose	increase
		5-4			glucose	increase	sucrose	increase
		5-4			glutamate	increase	NA sugar	increase
		5-4			glycerate	decrease
		5-4			glycine	increase
		5-4			inositol	increase
		5-4			isocitrate	increase
		5-4			L-ascorbate	increase
		5-4			lysine	increase
		5-4			maleate	increase
		5-4			maltose	increase
		5-4			melezitose	increase
		5-4			methionine	increase
		5-4			oxoproline-5	increase
		5-4			phenylalanine	increase
		5-4			quinate	increase
		5-4			ribose	decrease
		5-4			serine	increase
		5-4			sucrose	increase
		5-4			threonate	decrease
		5-4			tyrosine	increase
SGN-M3391	SGN-M176	5-5	threonine	decrease	FA18_2	decrease	fumarate	increase
		5-5			fructose	increase	glycolate	increase
		5-5			galacturonate	decrease	salicylate	decrease
		5-5			glucose	increase	nonanoate	decrease
		5-5			glycerol-3-P	decrease	fructose	increase
		5-5			oxoproline-5	decrease	glucose	increase
		5-5			phenylalanine	decrease	isolmaltose	increase
		5-5					sucrose	increase
		5-5					NA sugar	increase
SGN-M266	SGN-M335	6-1	phosphate	decrease	dehydroascorbate	decrease	raffinose	decrease
		6-1			FA18_2	decrease
		6-1			galactose	decrease
		6-1			inositol-1-P	decrease
		6-1			mannose	decrease
		6-1			methionine	increase
		6-1			saccharate	decrease
		6-1			trehalose	decrease
SGN-M618	SGN-M96	6-4	glycerol	decrease	quinate	increase	malate	increase
		6-4
		6-4
		6-4
SGN-M3116	SGN-M59	7-5-5	phosphate	decrease	fructose-6-P	decrease	maltose	decrease
		7-5-5			glucose-6-P	decrease
		7-5-5			glycerol-3-P	decrease
		7-5-5			malate	increase
		7-5-5			maltose	decrease
		7-5-5			mannitol	decrease
		7-5-5			sorbitol	decrease
SGN-M3116	SGN-M85	7-5	glycerol	decrease	fructose-6-P	decrease
		7-5			glucose-6-P	decrease
		7-5			glycerol-3-P	decrease
		7-5			inositol-1-P	decrease
		7-5			malate	increase
		7-5			mannitol	decrease
		7-5			sorbitol	decrease
SGN-M393	SGN-M3419	7-4-1	phosphate	decrease	arabinose	increase
		7-4-1	aspartate	decrease	fructose-6-P	decrease
		7-4-1			glucose-6-P	decrease
		7-4-1			glycerol-3-P	decrease
		7-4-1			malate	increase
		7-4-1			mannitol	decrease
		7-4-1			putrescine	decrease
		7-4-1			sorbitol	decrease
SGN-M430	SGN-M175	7-3	glucose	decrease	β-Alanine	increase
		7-3			cysteine	increase
		7-3			benzoate	increase
		7-3			FA18_2	increase
		7-3			fructose-6-P	increase
		7-3			GABA	increase
		7-3			glycerol	increase
		7-3			glycerol-3-P	increase
		7-3			glycine	increase
		7-3			inositol-1-P	increase
		7-3			oxoproline-5	increase
		7-3			phenylalanine	increase
		7-3			S-me-cysteine	increase
		7-3			shikimate	decrease
		7-3			t-4-HO-proline	increase
		7-3			threonine	increase
		7-3			valine	increase
SGN-M430	SGN-M224	7-2	glycerate	decrease	β-Alanine	increase	alanine	decrease
		7-2	phosphate	decrease	citrate	increase	proline	decrease
		7-2			FA16_0	increase	valine	decrease
		7-2			fructose-6-P	increase	nicotinate	decrease
		7-2			GABA	increase	urea	decrease
		7-2			glucose-6-P	increase
		7-2			glycerol-3-P	increase
		7-2			glycine	increase
		7-2			homoserine	increase
		7-2			isoleucine	increase
		7-2			leucine	increase
		7-2			methionine	increase
		7-2			phosphate	increase
		7-2			proline	increase
		7-2			S-me-cysteine	increase
		7-2			serine	increase
		7-2			sucrose	increase
		7-2			threonate	decrease
		7-2			threonine	increase
SGN-M75	SGN-M542	7-1	glycerol	decrease	alanine	increase	salicylate	decrease
		7-1			β-Alanine	increase	phenylalanine	decrease
		7-1			benzoate	increase	proline	decrease
		7-1			FA18_0	increase	adenine	increase
		7-1			GABA	increase	putrescine	increase
		7-1			glucose-6-P	increase	urea	decrease
		7-1			glycine	increase	fructose	increase
		7-1			homoserine	increase	isomaltose	increase
		7-1			isoleucine	increase
		7-1			leucine	increase
		7-1			lysine	increase
		7-1			methionine	increase
		7-1			serine	increase
		7-1			threonine	increase
		7-1			valine	increase
SGN-M139	SGN-M43	8-1-1	2-oxoglutarate	decrease	β-Alanine	increase	glycerol -3P	decrease
		8-1-1	phosphate	decrease	citramalate	decrease
		8-1-1	succinate	increase	galacturonate	decrease
		8-1-1	erythritol	increase	glucose	decrease
		8-1-1	fumarate	increase	glycine	increase
		8-1-1	glycine	increase	isoleucine	increase
		8-1-1			phosphate	increase
		8-1-1			serine	increase
		8-1-1			sorbitol	decrease
		8-1-1			valine	increase
SGN-M3425	SGN-M111	8-1	2-oxoglutarate	decrease	β-Alanine	increase	asparagine	decrease
		8-1	phosphate	decrease	dehydroascorbate	increase	GABA	decrease
		8-1	succinate	increase	galacturonate	decrease	glycerate	decrease
		8-1	erythritol	increase	glycine	increase
		8-1			isoleucine	increase
		8-1			mannitol	decrease
		8-1			serine	increase
		8-1			valine	increase
SGN-M484	SGN-M3189	8-2-1	erythritol	increase	arginine	decrease
		8-2-1	phosphate	decrease	asparagine	decrease
		8-2-1	saccharate	increase	citramalate	increase
		8-2-1			dehydroascorbate	increase
		8-2-1			erythritol	decrease
		8-2-1			FA16_0	decrease
		8-2-1			FA18_0	decrease
		8-2-1			galacturonate	decrease
		8-2-1			glycerol-3-P	increase
		8-2-1			mannitol	decrease
		8-2-1			putrescine	decrease
		8-2-1			quinate	decrease
		8-2-1			S-me-cysteine	decrease
		8-2-1			sorbitol	decrease
		8-2-1			succinate	increase
SGN-M484	SGN-M528	8-2	phosphate	decrease	citramalate	increase	benzoate	decrease
		8-2	succinate	increase	FA16_0	decrease	glutamate	increase
		8-2	urea	increase	FA18_0	decrease	phosphate	increase
		8-2			galacturonate	decrease
		8-2			glycerate-3-P	increase
		8-2			glycerol-3-P	increase
		8-2			mannitol	decrease
		8-2			phenylalanine	decrease
		8-2			putrescine	decrease
		8-2			quinate	decrease
		8-2			ribose	increase
		8-2			succinate	increase
		8-2			tyrosine	decrease
SGN-M13	SGN-M44	8-3	phosphate	decrease	arabinose	increase
		8-3	erythritol	increase	β-Alanine	increase
		8-3	glycine	increase	FA16_0	decrease
		8-3	fumarate	increase	GABA	increase
		8-3			glycerol-3-P	increase
		8-3			putrescine	decrease
		8-3			trehalose	decrease
SGN-M616	SGN-M44	8-3-1	erythritol	increase	FA16_0	decrease	benzoate	decrease
		8-3-1	succinate	increase	fumarate	increase	citrate	decrease
		8-3-1			leucine	increase	glycolate	increase
		8-3-1			mannitol	decrease	salicylate	decrease
		8-3-1					proline	decrease
		8-3-1					serine	decrease
		8-3-1					threonine	decrease
		8-3-1					tyrosine	decrease
		8-3-1					nonanoate	decrease
		8-3-1					fructose	increase
		8-3-1					glucose	increase
		8-3-1					isomaltose	increase
		8-3-1					sucrose	increase
		8-3-1					NA sugar	increase
SGN-M3161	SGN-M82	9-1-2	glycerol	decrease	dehydroascorbate	increase	alanine	decrease
		9-1-2	isoleucine	decrease			isoleucine	decrease
		9-1-2	asparagine	decrease			lysine	decrease
		9-1-2					phenylalanine	decrease
		9-1-2					serine	decrease
		9-1-2
SGN-M3161	SGN-M160	9-1	asparagine	decrease	ɒ-tocopherol	increase	glycine	decrease
		9-1			dehydroascorbate	increase
		9-1			fructose	increase
		9-1			glucose	increase
		9-1			methionine	increase
		9-1			phosphate	increase
		9-1			saccharate	increase
SGN-M168	SGN-M160	9-1-3	2-oxoglutarate	decrease	ɒ-tocopherol	increase	salicylate	decrease
		9-1-3			asparagine	decrease	arginine	increase
		9-1-3			citrate	decrease	uracil	decrease
		9-1-3			dehydroascorbate	increase	urea	decrease
		9-1-3			glucose	increase	fructose	increase
		9-1-3			isocitrate	decrease	isomaltose	increase
		9-1-3			phosphate	increase
SGN-M89	SGN-M223	9-2-5	isoleucine	decrease	asparagine	decrease	4-OH-benzoate	decrease
		9-2-5			dehydroascorbate	increase	salicylate	decrease
		9-2-5			fructose-6-P	increase	glycine	decrease
		9-2-5			fumarate	decrease	tyrosine	decrease
		9-2-5			glycerate-3-P	increase	nicotinate	decrease
		9-2-5			glycerol-3-P	increase	NA sugar	increase
		9-2-5			methionine	increase
		9-2-5			phenylalanine	increase
		9-2-5			threonate	decrease
SGN-M310	SGN-M561	9-2-6	serine	decrease	succinate	decrease	uracil	decrease
		9-2-6	isoleucine	decrease	glycerate	decrease	galactinol	increase
		9-2-6	β-Alanine	decrease	glycerate-3-P	increase	phosphate	increase
		9-2-6	2-oxoglutarate	decrease	phosphate	increase	myo-inositol	increase
		9-2-6			fumarate	decrease	maltotriose	increase
		9-2-6			threonate	decrease	melezitose	increase
SGN-M570	SGN-M538	9-3	serine	decrease	alanine	decrease	arginine	increase
		9-3	pyruvate	decrease	citramalate	increase	ornithine	increase
		9-3			glycerol-3-P	increase	maltotriose	increase
		9-3			β-Alanine	increase
		9-3			homoserine	increase
		9-3			leucine	increase
		9-3			lysine	increase
		9-3			methionine	increase
		9-3			quinate	increase
		9-3			succinate	decrease
		9-3			threonate	decrease
		9-3			tyrosine	increase
SGN-M3448	SGN-M538	9-3-1	phenylalanine	increase	alanine	decrease	ornithine	increase
		9-3-1			β-Alanine	increase	phenylalanine	increase
		9-3-1			citramalate	increase	raffinose	decrease
		9-3-1			FA18_2	decrease
		9-3-1			fumarate	decrease
		9-3-1			maltose	decrease
		9-3-1			t-4-HO-proline	increase
		9-3-1			threonate	decrease
SGN-M113	SGN-M112	10-1-1	glutamate	increase	FA18_0	increase	uracil	decrease
		10-1-1	phosphate	decrease	galactose	decrease	urea	decrease
		10-1-1	saccharate	increase	homoserine	decrease	nonanoate	decrease
		10-1-1	fumarate	increase			sucrose	increase
		10-1-1					NA sugar	increase
SGN-M3302	SGN-M626	10-1	glutamate	increase	aconitate	increase	glycolate	increase
		10-1	phosphate	decrease	alanine	increase	salicylate	decrease
		10-1	saccharate	increase	citrate	increase	aspartate	decrease
		10-1	fumarate	increase	dehydroascorbate	decrease	adenine	decrease
		10-1			GABA	increase	lactone-galatonate	decrease
		10-1			galactose	decrease	myo-inositol	increase
		10-1			glycerol-3-P	increase	glucose	increase
		10-1			glycine	increase
		10-1			isoleucine	increase
		10-1			leucine	increase
		10-1			maltitol	increase
		10-1			putrescine	decrease
		10-1			quinate	increase
		10-1			sorbitol	increase
		10-1			t-4-HO-proline	increase
		10-1			threonate	decrease
		10-1			valine	increase
SGN-M666	SGN-M3315	11-1	phosphate	decrease	alanine	decrease	urea	decrease
		11-1	β-Alanine	decrease	fructose	decrease	nonanoate	decrease
		11-1	trehalose	increase	glycine	decrease	melezitose	decrease
		11-1			putrescine	increase	sucrose	increase
		11-1
SGN-M582	SGN-M565	11-2	phosphate	decrease	aspartate	increase	citrate	decrease
		11-2			dehydroascorbate	increase	succinate	decrease
		11-2			fumarate	increase	glutamate	decrease
		11-2			GABA	increase	glycine	decrease
		11-2			glucose	increase	isoleucine	decrease
		11-2			leucine	increase	threonine	decrease
		11-2			putrescine	decrease	valine	decrease
		11-2					uracil	decrease
		11-2					urea	decrease
		11-2					galactinol	decrease
		11-2					nonanoate	decrease
		11-2					sorbitol	decrease
		11-2					melezitose	decrease
		11-2					sucrose	increase
SGN-M220	SGN-M322	11-3	2-oxoglutarate	decrease	FA16_0	decrease
		11-3	phosphate	decrease	FA18_0	decrease
		11-3			GABA	increase
		11-3			glutamine	increase
		11-3			phosphate	increase
		11-3			proline	increase
		11-3			sucrose	increase
		11-3			uracil	decrease
SGN-M322	SGN-M151	11-4	erythritol	increase			fumarate	increase
		11-4	fumarate	increase			salicylate	decrease
		11-4	piscose	increase			tyrosine	decrease
		11-4	phosphate	decrease			isomaltose	increase
		11-4					NA sugar	increase
SGN-M34	SGN-M151	11-4-1	isolucine	decrease			nonanoate	decrease
		11-4-1					sucrose	increase
SGN-M166	SGN-M117	12-1-1	phosphate	decrease	aconitate	increase	succinate	decrease
		12-1-1			arginine	increase	glycine	decrease
		12-1-1			asparagine	increase	phenylalanine	decrease
		12-1-1			galactose	decrease	proline	decrease
		12-1-1			galacturonate	decrease	threonine	decrease
		12-1-1			glucose	decrease	tyrosine	decrease
		12-1-1			glutamine	increase	uracil	decrease
		12-1-1			inositol	increase	nonanoate	decrease
		12-1-1			isomaltose	decrease	myo-inositol	decrease
		12-1-1			maleate	increase	melezitose	decrease
		12-1-1			mannitol	decrease	sucrose	increase
		12-1-1			mannose	decrease	NA sugar	increase
		12-1-1			threonate	decrease
		12-1-1			threonine	increase
		12-1-1			valine	increase
SGN-M166	SGN-M94	12-1	glutamate	increase	β-Alanine	decrease	phenylalanine	decrease
		12-1	succinate	increase	dehydroascorbate	increase	proline	decrease
		12-1			glycerol-3-P	decrease	urea	decrease
		12-1			homoserine	decrease	nonanoate	decrease
		12-1			proline	decrease	maltotriose	decrease
		12-1			t-4-HO-proline	decrease	melezitose	decrease
		12-1					sucrose	increase
SGN-M166	SGN-M259	12-2	malate	increase	arginine	decrease	arginine	increase
		12-2			erythritol	decrease	ornithine	increase
		12-2			glutamate	decrease	urea	decrease
		12-2			homoserine	decrease	nonanoate	decrease
		12-2			lysine	decrease	phosphate	increase
		12-2			putrescine	decrease	lactone-galatonate	increase
		12-2			saccharate	increase	NA sugar	increase
		12-2			t-4-HO-proline	decrease
SGN-M2978	SGN-M501	12-3	asparagine	decrease	cysteine	increase
		12-3	GABA	decrease	dehydroascorbate	increase
		12-3	glucose	decrease	erythritol	decrease
		12-3	glycine	decrease	GABA	increase
		12-3	urea	decrease	glutamine	increase
		12-3			glycerate	decrease
		12-3			glycerate-3-P	decrease
		12-3			homoserine	increase
		12-3			inositol	increase
		12-3			inositol-1-P	decrease
		12-3			isocitrate	increase
		12-3			isoleucine	increase
		12-3			leucine	increase
		12-3			mannose	decrease
		12-3			melezitose	increase
		12-3			methionine	increase
		12-3			oxoproline-5	increase
		12-3			phenylalanine	increase
		12-3			putrescine	decrease
		12-3			saccharate	increase
		12-3			t-4-HO-proline	increase
		12-3			threonate	decrease
		12-3			valine	increase
SGN-M332	SGN-M81	12-4	phosphate	decrease	arabinose	decrease	ornithine	increase
		12-4			cysteine	increase	phosphate	increase
		12-4			erythritol	decrease
		12-4			fructose	decrease
		12-4			galactose	decrease
		12-4			galacturonate	decrease
		12-4			gluconate	decrease
		12-4			inositol-1-P	decrease
		12-4			mannose	decrease
		12-4			quinate	decrease
		12-4			sorbitol	increase
		12-4			trehalose	decrease
